# Supplementary material for: Genomic analysis offers insights into the evolution of the bovine TRA/TRD locus
Source: BMC Genomics. 2014 Nov 19;15(1):994. doi: 10.1186/1471-2164-15-994 (PMC4289303; doi:10.1186/1471-2164-15-994)
Supplement: Supplementary file 5 — Additional file 5: Sequences of (A) Chr10: 22100001–25700000, (B) Chr10:60200001–60300000, (C) Chr9:71300001–71400000 and (D) Contig DAAA0206600. This provides the primary sequence resources from which the sequences of the TRA/TRD genes annotated can be extracted. (TXT 4 MB) [file 12864_2014_6826_MOESM5_ESM.txt]

>10 dna:chromosome chromosome:UMD3.1:10:22100001:25700000:1
AAGCAAACTGTTTTGCAACTCTACTCTAATCCTAGAGGACGATCAAGAGTCCTGAAGAGG
GAAGGGAAATCCAGACAGAATAGAAGACAGCAGTCTTGGGGCGGGGTGGGAGTGGGCGAT
CAGTTGGTCCTGAGACCCCATCTTTTCCTGCTCCTTTCTCTGTGATGGCTGTATCTGGAG
CCACCTGGGATTTGGGCTTCCACTAGCGCTGATGTGGGCCTCATTCACTGTGACGGCAAG
GGAGCCACTTCGCCTTTCTCCGTTTGTGAAAGGGAGGGACCATACCCTGCCTACTGCTTA
GCTTTCCTGTGAAGGTCAAAGCCAGATCATATTTGCTTTGGTGTTGCACAGACACGCTAT
TCTTCATAAAGATTCCAGATAAGGATGTCACCTCACCCACGTCCCCCGGTAAATCTCTGG
AATAACTTGGGTCAGCAAGGAGAGGCAAGGCCTCCCTAGAGTTTGCTAAAAATTGTCTCA
CCGTCTCCACTGGAAAAAAGTCCTGTTTCATGTTAGCCCAGTTTCCTCCCATCAAGGCTA
GAAGCATGAAATGGAGACCAGTTGCTGACCACTCTCTGAACCACAGTCCTTCATCTACTC
AAACTCTTTGAAGTCCTGCCAACCATGTCTCACATTTATAAGCTCTTTCCTTAATGGTTC
CTTTTTTTCCTCCTTGGCTGAATTCTGTGTGGGTGGCTCAGGAAAAGGGTAGACAAGCAT
GCTTTCTGCTTCTCGGGGGGATTTTTAAAGAATCTGACAATGGGAGGGCTCTCTCCCCTG
GATCCTATTGCCTCTGGAGTGGGAGTGTGCCCATATTTCCAAAACAAACAGTGAGAATGG
GCTGCCCTTTTCCCAAAGGTGGTGAGACCCCTCTGGGATGATGTATGGTGTTCTGGCTTG
GGACGATGGCTGCCCAGAGAAACGACCCATTGTGGGGTGGTCTACTTTCTTTCTTTCAGA
CTTTACATCTAGCCAGGACTCAAGGGGGCCCATTTTGGGGGAGAGGCTTGTACCATGTGG
CATGTGGATTCTTAGCTCCCCGACCAGGAATTGAACCCATGCCAGCTGCAGTGGAAGTGC
AGAGTCCTAACTGCTGGACTTCCAGGGCATCCCCAAGGGGGCCCTTTTGAAAGCAGAGAG
GGCCCTAGAGGGTGAGAGGGGAGATAAAAAGCAAGAGTGTTCAGGGATGTTGCAAAGAGC
AGAGTGGGCAGCCTGGAGTGGCCTGGGGCCGGGAGGGCTGGCTTTGTTCTGAAAATCTGC
TGCAGCCTTGCCAGGGCCTCCCAGTGCTGTAATTTCCCCTCCCTCAAGCTCTCCTGGAAG
CCGTGGAGGGGGAAAGAAAATGCATAAGATGGTGTAACCAGAAGCTCCTGGGGCCCTAAT
GAGGGGAGAAATGCCTGTGGGCAACAGAGACACACTGGTGGGCTGAGAACTCTAGGCTCA
CTTGGGCGCTGGCCTAGTGAAGCAGCAGTCCCACTTTTATCTCAGCGTGGTGGTCCAGCC
TGACCCAGCTCTATTGACCCCCAGGCAGGGTCTCCATTCAATTTTCTGGGCATTCCCTTA
AAATTTGCATTCAGTTTACTATGCTGAATCTGTGCATGTGTTAATAGGAACAGTACTTTA
TTGTATAATTTACCTGTGCTAAAATGCACAAATCTTAGTGTACAGTTGGGCTTGTTTTGA
CGTGTCTATACACCTGTGTAAATCACCCAAATCAAGATGCAGAATATTTTCACCACCTGG
AAGCTTCCCTGGGGCCCCTTTCCAGCCAGTCCTTGTACCCTAGAGGCATCTACTGTTCCC
ATTTCTGTTGCTGGTGATTAGTTTTGCTTGTTCTTGAGCTTCATCTGTGTGGAGTCCTAG
AGTTTGTACAGAGCCTGGATCCCTGGGGCCTGGCCTGTGTCCGCACTTGGCAGGTATGCA
CTGTGAGAGGAGCCTTGGTTCTTAAACTACCCTGTGAGAGAGCACTGATCCCATTGGGAA
ACTGAAGCTGTGGGTGGTTAGTGAGATGCCCACAGGGCAGGAGGTAGTGGTGCATCCTGG
TGGCTAGCCCAGGCTCTCTGATTCTGAATCCAAAGCTCTCTCCAGGCTCCCAGGGGGCTC
CCCCAACCCCTCCCTGGGGGCTCCTATCTAATGCTCTGGATGAAGGAGCCTGGTGAGCCT
GGGCAGGTAGCGCCCCCTGCTGTCTACCGGGCCAGACCCTACACCCTCTCTCCTCCAAGG
GCTGAGACAGGATCACCCGGGCAGGAGCCCAGGGCAGTGATGGACAAAGGGCAGGGGCTC
GGCTCCTGGAAGGAAGTCTCCTGTCCTTTTATTTTCCTCTGAAAAGACGTTTTCTTAAGC
GTTTGGGGCTTTTCTTTCCTCAAAAGAAGCGGATTAAGGGAGAAGAAGCATCTTTGGTGG
AGCTCTGCTGCCCCCACGTGGGTGGCTGGGACACTACCACAGAGCTGGACGTCCAAACCC
CGCGATACTCAGGTCTCAGATTCCCATGGTCCTTCTGTGGCTCTCCATCAACCGGCATCC
TGAATCCTGGTCTCCTTGGCTTCTGAGAGCCAGATGTCCTTCTAGACCATCATCTTGCAC
TTCAACCCTGACCTGGAGCGGTTCCTTGGAGAACCAGCTCCAGCTGTGCGTAGGAGGGGG
AGATGTGGCCCCACTCCTCCCGGGGAGGGCGGGCTGGACAGAAGCCTAGAGGGCCTGTCC
TGCATAAAGCAATGGTGTGATCGAGTGAGATCAAGGTTTGATCTTAGGACTTGGCTGGGG
GGGGGGGGTGATAGGCGGGGCGGGGGTACTTCTCGCCATGGGGTGCACAGCCCCCCTGCC
TACCGTGGGCGTGGGTGCCGCCGCTAGGGCCCCGCCGGCCCTTCCCAGCTCGCCGCCTTC
CTGTCGCACCTGCGGTCGTGGTGGTGTAACGGCCCGGCCCTCCCAGCCCCGGCACGTGGC
CTGGGGTGATGCTATCTCTAACTCGGTATTTTTAACTCGTTTTTCCAGAGGATGTGGCTT
CTGTGGGAGAGCTTCAAAGGGTGCCCCACTTGCCCCTCGCGGCAGCCATGACGTCATGGA
AATGGGAGGGGCCGCCCCAAGCCCCCTCAAACACCTGCACGGAAGTGGGAGACTTTTTCC
ACTTCCTGTCCTACATCTGGCTACTGACTCAATGTCTGACCTGCTTATTAATTTCAAAAT
ATAGCTCTCAGTGTGATACTCAGAGGAAACCTTACTCATGTGTGTGTCTGGGTGAAACTA
GGCCTGAGTCCCAGGTGGCAGGGCACTGGCCCGCCAGCCTCCTGGCCTCTCAGTCTATTC
ATTAACAGAGTGACAGTGGCCTGGGCTTGCAGACCTCCCCAGACCCACCCATCAGTCAGA
AGCTCTACTTCCCACAGGTTGCTCCCAGAGGTAGATGGAGAGAGAGTTTTAAGACAGGAC
ATGTGGACAAAGTGAGGTGAATGGTAAGGTGACCTGCAGCCCTGGACCTGGGCGTGGTCC
TTCAGTAGCAGGAGGGCTGATTCCTAGAAGCCCTGTGTGCCTTCCCATCCCCCAGGCTCT
ACTGGATGAGTGCCCACCCGAGGCTGCTCTGGCCAAGGGACCATCACTCAGGTTCTGCTT
ATCCTGATAGTTCTTGACAGGTTACTCTTAGCTCTTGGCTAAATTATGAAATACCTTCTC
AGGAGGCTCAACAGTAAAGAATCTGCCTGCCAATGCAGGAGACACAGGAGACTCGGGTTC
AGTCTCTGGGTCGAGAAAATCCCCTGGAGTAGGAAATGGCAACCCACTCCAGTTTTCTTG
CTTGAAAAATTCCAAGGACAGCGTGGCAGGCTATAGTCCATGAGGTTGCAAAGAGTCAGA
CAAGACTGAGCGACCGCACATACACAAATTGTGAAAATGTGGCTCGCTGGGCCACCTTGT
CTATTAATCCCCGTTTTCCTTTCTCTTATGCTCCCTCACCCACCATACACATATACATCT
TCGCTCCTTCCCCAGTGCCTGATGAGCCCCCTGCCTTATTTATTTGTTCACTTGCTGCTT
AAGTGTATATTAAACATCAGTTGTGTGCCAGGCACTGTGCTGGGTGTTACAGACACACGG
ATGAACACCATATACTTCCCATTCCAAGGAGCTCATAGTTGAATGGATTTTCTTGCTGAG
GTATTACCTGATAACTAAAGTGATATCTGTTAAAGGCTTTACATGTGACCCCCTGGGGGT
TAGATTTTATGGGCAAACCAAGAAGAAAACAATTCTTTAAGACTCAGATGGCTCCCCCTC
CAATGGTGGGTCATGGTGAGGGGTGCTTTGTTGGGGCTGAGAACCCACCCAAGTGTTCCT
GAAGCACATACTGGCTTAGCCTGCCCTTTTCTTGACCAGATCATGATTCCATTTGGACTC
AGGGGGCAGATTTCTGGGTGAAGCGACAGAGAATTCTCTAGAATCTTGGGCTTGGGGTCC
AGAGAAGTCATTTGGTCCCTTTTTCTGCCTCCAGGGTTGGCCTGAGCTTAAGTCTTTTGG
GGGCAGTAGGATGTCTGTCCAGAGAATTCTGCTCTGCAACTGACCTTGGGGGCACATTCC
ACCCTGGGATGGCATGGCTGTCCCTCCCTGAGGCTGGCCCCTGCTGCTGAGGACTGGGGC
TCTTCAGGGCTGGGCCTTCTCAGGGACTTGGTGACCATGTCTTCAGGTTTCCTCAGCAGC
CTTTTCCCTCCACACTGAACACTGTCTTGTCCCTTACTGCATGGAGGGATCTGCTGCAGT
GGCCCTCAGCCCAGCGCTGCCCTCCTAGTGGGCATAGGCACCCTTCCCCAGGCCTCCTCA
CAAGGCCACTTCAATCCCCTCTGACACCCTGGTGGGGCCTGGGCCAGACGTGAGAACAGA
GTGGACACAGCCGCCGAGGACTCCGCATCACCCCTTCAGCACTCTTGCTTAGTTGGCTGT
CGGCTTAACAGCCTCAGACCTGAGAGAATGTTCTTGGTGGGATAGAGGAATCTGGATTTG
AGATGGGAAACTTCCCCAAGCTGATGCTGACCCTGTTTTCCAGATGGCCTCTTACCTACC
TGAGGCCTTGTCACTCTCAGCTTGGGCTGGGCCTGGAAGCAGCAGGCCTTCCTCCCTCCG
TGGGTCTGGGAGGATCCCTGGGCACTGTTGCCGCATCCCTTCCTAGCTCCTCAGGTGGCT
TCAGGGGTCCAGTGACTCCAGGGCCCAACGTCTGAGGACCCTGAGCTGGCATGACTCCAC
AGGCTCCCTTGGTCTCCTTCCACCTGGGCCTCCTCTGCAGTTCTTGGAGGGGTCTGTCTT
TGGCCCCTTTACTGCCTTTCAGAGTCCCTGCCCATGTCCTCTGCCACAAGCCCCATTTCC
CCTTCATCCTCAGCATCTTCGCAGCCAAGTCTCAGGAGCAGACCTGCCTCCCCAGCCACC
CACACAGTCTTTTGCCTGGATCTTATGTATACAGACCAAAGTGGATTACTATTTTAGGAG
GAAAAAAAAAAAAGACCTAATTTGCCTAAAGTTTTTAACAGTTGATAAAGGCTTGCTCTG
TTAACCCTCCCAGGGGCATTTTCATTTAATATGGGGAAGAGAATGCTTTAATTAAAAGAA
ATTCCCAATGGTGGAGTCTCTGGCATTGTGTTCGACTGATGAGGAGGCAGTTTTGAGTTC
CCTGCAGGTGGTAACTCTTCTTCTGGGCGTGAGAGTGACCTGCTATGATGGGATTTCCTC
TGAGATCTTTCCCTTTAGTGATCTTTAAAGGCACTTGTATTTAGGCTGCACATGAGGCTG
CTCAGAGACCACTGGGGTTTCTGTGACTATCCTTGGTAGGGCTGCCAGTATTGAACATGG
TTCTTAACCTCTATAGAAGCCATAGAATCAGAGATGAGGGGAGCTGGAGGCAGCCTCCAG
TCCTAAGTGGCATAGGTTTTACAGGTGGTGATCCTGGAACTCGCGGACGGGAGGGACACG
CTGATGTTACCTATTGAGCTGGTGGCTCCATCCTTGTAAAAAACCACAGACCTGAATTGT
AGCCGGAAGGATTTGCTTGTTTCTGGCTGTGTGGTCAGAGACACAAAGGTGAACTGTAGA
TGTATTTGGGGCTAGAACCCCCTCCCACTCCTGCACCAGGAATTGGTAAGCACTGGGCTC
CAGTCTTGAGAGTGGTAATTGTGAGGTGGATGGCTGAGTGGTGTCTGAGGGGTGCCCCCC
TTTCCTAAGCACCCCAGGAAAGGTGCTAAGACAGCAGGAGGCTCAGGAGAATCCAAGGGG
ACCCCGTCTCCTGTCTTCTAGGTGAGGGCTTGAGACGCCTACTCTCCTTGGCCAACTCCC
TGGGCTTGAGAGGAGAGAGCTCATCTCTGCTTTCCTTGTTCTCACATTCAGGGTTGTGGG
AGCACAAAGTCTGGCTAGGGTCACCCTCTTCTCCCCCTTTTCCCCACTCCTAGACTGACA
CTCCAAGGGGCTGAGCCTCTGGTGGGCATCCAGGCAGTGGAGTGGTAGGTGGTCCCCAGC
CATGAGCTTGTAGAGCAATGCACAGTTTCAGTGGGAATCCAGTCTGAAAGGAAAGGCAAA
GGAAATGTTTCTTCAGGACAAGAGACAGTGGGTGGCCTTTTGGGGACACTTGCTGTGTGG
TCCCTGTCTGCCAGATTTCAGCTACAGGTCATTACCACCCATGTACATGGGCCTCTTGCT
ATGAGCTGCCCAGTGGAAGAGCAGGGATCCAGGCTTTTAAGTGGGTTTTCCTGGCCCCCA
GCACAGCCTTCTCAGTGGAATTTTTTGGAGGTTTTTCCAGGAAAAGGTGGACTTAAGCAG
CTTGTTGAGTTAGGCCCACCGAAAGTCCTCATGGATAGATGGCTTGGTTTCTTTCTGCCC
AGCTAGTGATCCACAGCAAGCTGAAAATGACCTGGACCAAACTCAGTCAAACAGAAGCAC
AGTCTCTTCCAAATCGCTTTTATTGAAGCCGTGGCAGCAGAATATACAATGTGGCTCGGA
TACACAGAAGAGCAGGGCCTAGATCGTGAAAAGATAATTTTTCCCCACATGTTGGGGAAA
AGGGTGATATATATTTTTTTATGAACACTATGTAAAAAAATATAAACAACACACAACATT
CTCCAGGAGCTAGAGCCCAGGAGAACCCACTGGGGATCCACCATCCAGTGGGACATCAGA
GGCAGTCTCTGGGGGGTGGGGGTGGGGAGGCCCCCCCGACTTTGCCAAGAATGCCAGGCA
GTGACAAGCAGCAGTGAGGAAGAGAGTGGGTGGCAGCCGTGCTGGGCAGCTTGTCAGCAT
CTTGATCACCAGTATCTGGAGGATCCAGTTGGTGTTATGGCCAGCCAGGCCAGAGAGGAG
GAGGGAGCCTTCTCATCCATGGGGGCAGAGAGTGCGCCTCTCTGCTTGAAGAGGGAGAGG
AAGGGCGACGAGGAGCAAGGGGCGAGGGAGCACGGGGCTCTCAGGTTGTCGGTGACCTGG
GATGAGGAAGAACAGGGTCAGGCTGCATAGTGATGAGATTCAGGACAGTCAGGGATGTGA
TGAGGATGCTTCTGTTTGTAGAGTTCTAGGGGCAAATGGACCCAGAGTTCTTTTTGATGA
GATGGTCTTGTCAGTGGGATGACCTGGGACACTGGGGGAAAGGGTCTGGAGATTCTAGTC
AGATTTAGGGTGGATAACAAATACAATACTGCCTCACCACATTGGGGTTAGAGGACCTGA
GGAAAGGAATGGGGGGCCCCATAAAATTTGCAATGAATGGGGTACAATGGAAGGCATAGG
TATGAGTGAGTCTGGGCCCTAAGTGTCTCCTAAGTTCCACTCATTAGCTGTGTGGCCTTG
ATGTTCCTTGGCCTCAGTTTCTTTATTCCCAAAATGAGGATAATAGCAACTGTTCCTCAT
ACTTTTTAGGTGAGACGTGGCTTAAAGGCAGTGACCAATGTCACCTGAGGAGTGTATTGT
GTTTCTTAAGTATCTGGGGCCATTGCTATTAACAAGAGGAACCATGAACAGGAAAAGAGG
AGTCTGGTGGGTCCAGACTTAGGCCCTAAAAGCAAGAGCCTGGGGGAAGTTCCTTTTCAG
AGCTTGGGGACCCGCCCCCAGGGCCCCACCGTCTGGCTGAGATGTCAGCTCACCTCAACT
GGACCAGAGCCGCAGCGTCATGAGCAGATTAAACCCGACCACCTTCAGGAGGAGGATGCG
GAACACTATCACTGACAGGTTTTGGGAGTTTAGGTTTATATCTGCAAAAACAAGGAGCCA
CAGCAGTCATGGCACAGGTCTGCACAGCCCCCGTGACACCGAAAGCAGGGTGGGGAGTAT
GGTGAGCTTCAGTGCCTGGATCTGCCTCTCCCTTTGAGCTTTGGTGCACCATCCCCTCAT
AAACATATCTGTACATCCCTCTAGGGTCAACATGGGCTTCCCAGGGGGCACAGTGGTAAA
GATTCTGTCTGCCAATGCAGGGGACGCAAGAGATGCAGGTTTGATTCCTGGGTTGGGAAG
ATCTCCTAGAGTAAGAAATGGCAACCCATTCCAGTATTCTTGCCTGGAAAATTCCATGGA
CAGAAAAGCCTGGTGGGCTGCAGTCCATGGGGTTGCAAAGAGTCGGACACCACTTAGTGA
CTGAGCACGCACGCACCAGTGTCAACAGCATTTCATTTCCAAAGGGAAACACTAACAGCG
CTTACTCTCTGATTTAGGGCTGAGCCTCTCAGTGGATGGGGATGGTGAATGCTCAGAACT
TGGCACATGCAACACCCTGGGTCAGTGCCCCTTAGTGAGAATCTAGTGGTGGAACCATAA
GAGGGATGAAAGTGAAAGTGAAAGTCGCTCAGTCGTGTCTGACTCTTTGCGACCCCATGG
ACTATGCAGTCCAGGGAATTCTCCAGGCCAGAATGCTGGAGTGGGTTACCTTTTCCTTCT
CCAGGGGATCTTCTCAACCCAGGGATTGAACCCAAGTCTCCCACATTGCAGGTGGATTCT
TTACCGGCTGAGCCACAAGGGAAGCCCAAGAGGGATGACTCAGTACAAATGACTCAAATG
GAAATGAACGTGGGCCCAGAGTAGGTGGTGAGGAATGGTGGGGATCTTTGAGAGCCAAGG
TCACTGCCCACATGAGTTTTGCTGCCCTTCTTGAAAGAAGGCAAAACCCCCAGGCTATGG
AGGGAGAACATCCTTGGGAAGACCTGGTTAGTCTAGGGCTTTATGTGAGCTGGTCTGAGA
TTTCCCAGCTGGGCCACCCAGAAGCTCTCTTGATCTCTGTGGACAGTGGAGCCACTGAAA
GGAATACAGAGGCCTGGGAATGAGTCATTGGGCTAGCAAAACTAGACTTATCCTCGAAGT
TCTTAGAGTGGAAAAGAAAATTAGAGATGGTGAGAGGAGTCTAGGGATTCAAGAATGTCC
CCAGGCAGCTTTGAACGGGGCTTGAACTGCTATTCTTTTCCTTAGAACTTCATTCCTAGA
TCCACATGTTCCTTCACACTGCCTCTATCCCGTCTGGGTGATTGTGGGTTCATCGTTTCC
CCAGACCTGTGTGAAGCCAGGATGGACCCCTTCCTTACCTGTTTCAAAGCTTTTCTCTAC
CAGCTTGGCATTACAGGAGATTTCTAAAAAGAGAAATAAAGACATTTTTCTTAGAGTCCT
GAGCATTCTGACTTCCCACCCCAGAAGCCTTTCCATGCCTCCTTGTGGAGAGATCTGGAA
GGAATTTGTCCCACATGGGACCACCTGTTGAGGCCACCACTGACCCTCGAAAGGCCAGCC
CCCTGGCTTCTAGGCACCATTTCATTTACTTAATACTGGTTGTGCTAAGCGCATGTTACA
TGACACAAGGAGCCATCAGAGCCCACCCTTGGGTGAGTTCCAATCTGGAGTCTCATAGAG
GAAGTAAGGCAGACACAGTGAGAAGTGCCATAAGGGGTACAGGTGCTTTCATCTGTCCCA
CAGGGTTTTGACCCCTGAACCCCAAATCTGTTTGCTTGTTTTTTCTGACTCAGTACATGG
CATTATCATTGACCCAGCTGCTCAGAAAGAAAATCCAGCCACATTCCTCAATTCCCTCTT
TTCCTTTTCAGTCCTGCATGATTCTAGCTTTGAATCCCAAATAGTGTTGAGCTTTTAACT
CCCCTGCCACAGGGACTTCCCTGACGGTCCAGTGACCAAGACTCTGTGCTCCCAATGCAG
GGGGCCTGGGTTCTATCCCTGGTTGGGGAACTAGATCCCACAAGAGTTCAAATGTCCTAA
CTAAGGCCCAGTGCCTTAGTTAAAGAAATAAAAAACAAAATATCAAATGAATAACTCCCC
TGCCACAACCCCATCCTGGCCCCCATCATCTCTCTGCTGCAGGAGCTTCTTTTCCGTTTG
CACTCTTGGCTCCTACAATCCATTTTCCACTCTAGTCAGGGTGGTTAAAAAAAAAAATTA
TTTATTTATTTTGGCTGTGCCAGACGTTCCTTGCTGCTCAGTCTTTCTCTAGTTGCAGCG
AGCGGGAGCTACTCTCTAGTTTTGGTGTCAAAGCTTCTCACTGTGGTGGCTTCTTGTTGA
GGAGCACGGGCTGTAGGGTGCACAGGCTTTAATAGTTGCAACACATGGGCTCAGTAGTTT
TGGCTCCTGGGCTCTAGAGCACAGGCTCAGTATTTGTGGCACACGGGGCTTAGTTGCTCC
ATGGCATGTGGGACTTCCTGAACAGGGATCTGCCTGCCAGTGGGTTCATCGGCAGTGCAG
GCAGATCCTTTACCACTGAGCCACTGGGGAAGTCCCCAGAATGATTTTTTTTTTATAAAG
TAAATTGGGTGTCATTCGCCTGCTTATAGGCAACCAATATCTCCTCACTGTACCAAACAG
TGTCTCCCGCTCATGACGGGCAAGGCTCTGTGATCTGGCTCCGGCCTATCTCTTCCATCT
CATCTCCTCCTGCCCTTTGCCTTTCTCACTGTGCTCCTGACTCTGTAAGTTCCTTTCTCT
TCTTATGGTTGGTACCTCCTTAGCCTTGAAATCTCAGCTCAGATAGCATTTCCCCAGAGG
GCCTTCTCTGACTTTTGTCCGTAGGGTGGCTATTTCCCCAACTCCAAGTTAAAGCAAGTA
TGATAATCTGGAGTTCTTTAGATTTCTGCTTGTTGATGGTTGGTCTCCCCCAACTGGAAT
GGGGCTTGCTCAGAGCAGACCCCTCATCGTATGCATTTCTTCCTCCATGGCAGCACCGGG
CATATTATACAGGCACAATCAGCAACTGCTGAGTGAATGAATGAATGAGGTTAGGAGCTG
GGAAAGTCCTTTGGCCAAGAGGGAGGAGTAAAAGGAGGGATCTGGGAGAAGCACACCGGA
GCCTGGAGGAGCAGTGAGGGGCTGAGCAGAGGCAGGGGGTGGGGACTCAGAGAGGGTGAG
CTTCAGGGCCCTCGTGCTCTCAGGCCTCTTCCCCCTCTGCTATTTGTCTAGGACGTTCTG
TGACCTGCCTGGCTGGGGCTCACTGATGCTCAGGAATGAGAAGGGAGGGGTCTTTGCTGA
CAGTTGATGAGGTTGAGACCACCAATCAGAGCAGCTTTTAGATGTCACAAACCTGAGCCC
TGGGCACAAATGAGCCTCTGGATGGAGGAGACAACTTAGAGCAGAACCCAGGCTGCACTC
ACCCAAGCTGGAGGCGAAGGGAATGGTCTCGTTGAAGGTGTATGCGCATCCAGCATCGCT
GGTGTTTCCCCAAGTCACTATCCCGTTGCTCTTGGATCCCAGGATCTCCATGTTGAGCAC
GGTGCTGTTTGTTTTGTGCACCGTGCTCCCCTCGGACCCCATGATTTTTTCCATGTTGAC
TTGATTTGAATCAAAATCGGTGAATAGGCAGACAGAAGTGTCACTGGATTGGGGGCTTCT
CAGCTGGTACACAGTGGGGTTGGGGTCCTTGACTTCTGTGGACCAAAAGGACCCAGGTTA
GGAGATGGTTGTTTTCCTCCTCCCTCCAACCAAGGCCTGAGTCCAGATGCCAGTGATGGG
CAAGAATAGGGCTATATGGGGCTGGCAAGTCACATTCTCAGGTTTGAGGTGGGAAAGAAC
ATTCTAGAAACCTTCTGCTCACAACGGACAGGACTCAGGGACAGGCACAAACTACGGGTC
CTGGCCAAGAGACCAGGCTCTCAGTGAACACACTCTGCCAGGCCCTGCCTACCATTCAAG
GAAACTAGCAATTCAGGGCTACTTAGGGATGCTGCCCATTTTTCTACTTAATAGGAACTT
TTGCAAAAGCTCAGAAGGCCTAGGAAGCAACAACATAGTTCTGGCAGGACAAAGCAAGCA
CAGAAAAGAGACCCAGCAAAGCAAGCCACATGTCTTAGAGTCTAGGGTGGTCTCCCCGTC
TTGGGCTGGTGTTGACAGGAGTGTGATGTTTGTAATAGGCTGGCATGAACTTGGAAGATG
GGCCACATCACCAGGAGATTTCTCTCACTGATAAAAGCTTTAGGCTCTAAATCAGAACCC
TTGTGTCTAAGCCCTGGCTCTCCCATTTACTAGCTACAAGGCTTTGAGCAATTCATACCA
GCTCCTTGAGTCTCAGGAATTTCATCTGTCAAGTGGGGATATTGCCTCATCTTTTTTCCT
GACCAGGCTCTCCTGAGAAGCTATGAGAGTTTCTCCATATAAAGTTATATTTAATAAACT
GAAATAATTTTAGTAATTGCAGCTCTTGATACTGCCAGTAGATTGCCATGATAACTGCGC
TACCCAGTAATACACAGTTTCTATTCTTCCGCCCCAGGAAAGCAGGAGCTGCAGGAGGCT
TTTCTTTAGTGCTGAGAAGAAGACTCAGTATTTTCATGGGATTCTGTGTTTTTAAAGCAA
CCCCCAGTGTTTATTCTTTCAGACCTCCTGCGTTTGGAGGAGGAAGCAGAGGTTTACTAG
GAGGATTAACACGTTGGGGCCACCCAGCAAGTTTACAGCAGAGCTGGGATGGCAGCTTCC
GGGGCCCGTGGTTCTCTGCTCCCCTAGCTTTCTCACCACACAGGCAAAGTCTTGCAGACC
AGTGATGTAGGACGCACCCCGTGTGCCGAGCCAGTCAGGGTGGCCTTGGCAACGCAGATA
TCCAGCTGGATGGAAACCAGGGGAATCAGCCCTTGGCATGGCCTTGGGATGCTGAATCAA
GGCAGAGCTGCCTATGGGTAGGGTTGTCCATGGTCACCTGTGAGCCACACCCAAAGCTCT
GGCTTCAAAGGATTCTGCCTGCTCCCCTCCAATCTCCATGTGCCTGAGAGGACGACATCA
CTGTGGGTTAAGGATTTATGGCAGAATTCTTTTGCTGGGAGGGAAGAGACGGGAAGCCAT
TAGCTAATACCACACCCCAGTGGATGTGTCAGTCGTTAGCGGGAGTCATGGGTGGGACCA
GAGAGGGTGATGTGGAAGGGTGTGGAAGTGCTGAGAGAATGTGGCCACAAGAAAGCTGAG
GTTAAAGTGCCACCAGACACAGTTTGACCTCAGAGGGAGAAAGGGGTTTGTTATGGGGGC
CAGACACCTGACTTTGAGTCCTGGTTAAACTCTCGCTTAGATCCTAGAGCCAGTGGCTGT
CAGTCTGGAGAGGGTCTAGACCATGCTGTCCAGTGTGATAGTCTTTAGCTACACTAACCA
ACATCAAGCAAACTCTGGGGGATAGAGAAGGACAGGGAACCCTGGTGCGCTGCAGTCCAT
GGGGTCACAAAGAGTCGGATACGACTGAACAACAACAAACGTCAAGTAAAATTAAAAATT
CAGTTAGCAATTAAACCTTCATGTTGAGACCCCAGTAGCCACATGTGGCTGATGCCTACG
GTGTAGGACAGTGCAGGTTGACAGAGTATTTCCATTGTCACAGAAAGTTCTATTGGATGG
CATTGGTCTGGAGGGTGCAATGCCACAGACCGCAAGGAAAGGCTGAGGGGGCTGAGAGTG
AGACTTAAAGCCAACTGAGATCCGTGCAGGGTGACACCAGGGCAGGCTTACTGTTGCTCA
ACTTTGCTAGTGAGAGATCAAAATGAAAGAGCAGTTAGTGAAGTCAGAGAATTGGGGTGA
TTTTTAGCCTCTCTCAGTTCTTGTTTTTACTAGTTGATACCCTTGGGCTTTCCCCATGTG
CATATTTGCTGTCGTTTCTCTGCCCAGCTTCCTTACCCCTGGTTTCCTTCTTAGTCACCC
TCTCCTGCTCCCCCCACTTCAGTTTTTTCTTTGAGCTCATCATCCAAATGAGCTGTCTAT
AATGTGGAGCTGATCGAGTCACTTTCTGTTCAAAATACTCCAGAGACTCCTATCGCCTAT
AGGATAATGCCCATACTCCGTGGCACAGCATTTGGTGGTTGCCACGATTTGGAGCGCTTG
AATTTCCTCTCTCAAGTCCTTTATATGCCTTGTATGAGTACAGCTGGACAAAACTCTTCA
TCCTGGCTCCCTGGAATATAAGCTCTGTGATAACTAGGACCTGTCCCTAGATCACTGCTG
TGTCCCTAGTCTTTGCCATATGCTAGGTGCTTAAGAAATAATTGTGGGATAAATAAGCAG
CCTAGTGACCGTCAGATTTGGAAAATTCCTATTAATTAGATTTTGGGTCAAAAAACCTGG
ATATTGATCCCTAAACTTGGCTTTTTAAAGCTCTCTTTAAAAAAAAAAAAAAAAGCCCTC
TTTTAGGGACTTAGGTGGTGGTCCAATGGCTAAGAATGAGCTCCCAGTGCTGGGAGTCCA
GGTTCGATCCCTGATCAGGGAGCTAGACCCCACATGGCATAACTGAGAGTTAGTGTGGTA
CAGCTAAAGATATTGCGTACTACAGCCAAGACGCGGCTCAGTCAAGCAAATCAATAAAAA
TAAACACTAAAGAAGAAGTCCTTAAAAAATGAAGCCCCTTTTACTTTTATCCCCAGGTAC
CTCAATGCAACATTTTTGTCTGAAAACAAAGAATGAGTCATTATTAATCTGGAGATCTTT
AGGGGTCCATCTGCCAGAGCCCCGGGAGAAAAACATCCTGTTCCACTTTAGTAAGATAAA
TGCCTCCTACCACTGATGACATCTCAGAAGGTAGGCTTAGCAAGACTGGATCAACTTTTC
AGTGTGGAAGTCCAGCTATTTCTAGATGCTCATCATTCATTTTAATTCAGAATTAGCCAC
AGAAGCACACGTTCCAAGGCTCTAGGTTCTAAGATCCCCAGGGCACAGCAATGGAAAGCT
CCCATACCACCAAATCTGTGTTTGGAAGTTGGGCACCAGGAACCCTAAATGTGAGTGAGC
AGTACTGACTGAGTTGAGTCCCACTGAGGCCCTCGTGAGCGTCAGGAAGCAGTGAACCTT
CAGAGACATACCTGGAGTGATGGAGACTCTGGTTCCCTTGCCAAACTGCATCTGGGAGCC
AACACCTCCATCTCACTCTCACTGTCTTCATTACAGAAAGCCTTAGGTTTCTCCTCCTCT
GACGGATGGGCTCTTACAGCCCACTGAGCAACAAAGGGGGGTGGTCTAGGCCATGAACTG
TCCATGGGAAGAACTGGCCTCTCTCACCTTCACCTCTGGTCTGCATTTCTGAATTGTTTC
CCTGTTTCCCAGTGGCTGGCCTTGGGCCTAATGGTCTATACTATCCTGAAGGCTCTAGCA
TTCCTTTTCTCCATTGTCTCTGAAGGCATCTTTGGCTTTCTCTCCATCTAACTTCATTAT
CAGAGTGTTTACTTGGCCAAAATGCACATGCCTTGTTCATTCCTGAGATCATGCCCTCTG
TCTTGGTGTTTCTTATGCCTGGAAGTCCCCTCATCTCCTTGCTTTGCCCAAATAGATCTT
AATTTATCCTTTAGCCTCAACAATTCTTTCTACTTCATAAAACCTTTTCCATGTAGCCCA
ACTTTTCAGCCAGAACCCCATTTCTCTGAATCTCTACCGTGCCTGTTAACATCATCAGCT
GGTTGATACAAAAATGGTTTTCAGGTTGCAAAATTTACAATATCTTGGTCTCTTTGACTA
GTTTTTATACTGTTTGGAGACAGTTCAAGCATCTATCTTAGATATTCATACTCAGTCTCA
CATTTTATAGAATGATGGCCACAGAGAAGGCATTTAAAGTTATCTGCTGAATGATTAAAG
TCAAATTTTAATGTGATTGACCTAGAGAGACACAGATTTTCAAGATCAAGAGGGTTGCCT
TTTCCATTCACAGAGGCCTCTGTAAGACAGTTATAACACTCACAGTTAGCCTTGCCATAG
TAATACCAAGATCTCCAGGGAAAAGGTTAGTGATACTAGTTCATGAGGTTGCAAATGGTG
CCGCCTGGAATGACTCACCAGATATTATGGACACTTGGGTTCCTTTCCCAAAAGTGAGTT
TACCGATCGCTCCTCCTGTATTCACACTGCTGGGGACACCATTACAGAAACTCACTGGCC
CTGGCTCCTACTTCATTGAGAAACACTGGTCTCTCAGAGGGGACAGAGGATCACACTCTT
TAGAGTTAGACCTTCTGCTCTTCTGTGTCGAATCTTTGTCTCTTATCCTTTTCTTCCTGC
CCCATCCTGCTATAGTGCCCTGGATTGGAGGTTCTGATTCCCATAAACACAGAATTTAGT
AGACAACCCACCCTGCTCAGGACAATAGTGTCTTGGATCCTCTCGTGAAAGGTCCAGGAC
GCCTTGCCCATCATCTGACTCATGATTTTTCAGGTTCTGGCCCAAGGGTGTTTCCTGAGC
ATTGAGTGCAGGATGAGAGGATGTTCTGGGATGAGTGGAAAGAACCTTTTGGGGCTCGAC
AGGAGAAAGCACCTGGGCTCAACTGGGCATCTCAGACAAAGAAGAATTAGCTGTCAATGT
CCACCTTTGCCCCACATTACTTACTTGGATGGACACTCAGTCTGGTCCCTGCTCCGAAGT
TTAACTTATCAGTGCCGAATCTCCACTGAGGGTAAGGTCTTTGCAATAACCGTCCTGACA
TTAACCTGCTGGAATCTACCAGGCTCTGAGGGCACCATCTGAGAAGGGACCCTGGCTTTT
TTTCTTATGTTTCCTATTTTCCATGGAAATTGTTCCTCTTTCCCTTTACAATAATTAAGC
TTTAGAATAACAAAGCCTTCATGATGATGATGATAATAATTATTAATATTATTTAGAAAA
GCTGCCAATTATTGATTACTTGCTATATGCCGAGCATTATCTCATATTATGATGTGGTAA
TTTTTATTTTTCTGTTGAGAAAGTGAAGACTTAATTAGCTGAAGAGGACAAATCCAGACT
CCCCCCAAGGTCTGCTAGCCTTCTAAGCTATGCTGTGAACCCTACACCATCCTGCCTCCA
TACCTTGTCGTATTTGCCATTCACATAGGGGTCTGGGTCATTTTTACCCTGGGAGCAGTT
CAAAATTCTACTCAATCTCAGAGAGGAAGATTCTGTGAGCAGCTATGCCCACACTAAGCT
CGTTAGTCCATCCAGGGAAGTTAGCTACCTGCTGCAATAAAAGAGAATTTGTGTTTGCCA
TTAACTCATCTCTTTCCCCCAAGAGCATTTAGCTAATTTCCTGAATGCTCAGATTATCTG
GTGCTGATATGATCCGTTTCGCTTGAAAGCACCAAGTATCTGCAACTCTTTTTATGTTTC
CGTAAATTGTTCTGCTCAGGTTTTCATTTACCCAGCTGGCTCTTGGCACTTCTACTTTAA
CATGAGAAATGGGAGCATTTCAAGTTACCAGAGAGTTTGTAGAAATGGAAACGAGTGTTT
CACATGTCCTCAAGTTTGCCATAAATCATTGCCGGTTTTCTCACAGACAAATGGTCAGTC
ACTTTGCCTTGGTCATTCACACCGTCATACTCACGTGAGTGTACAGTCAGCCTGGTTCCG
GTTCCAAAGGTCAGCTTATTGTAGACACCAGAAGACACCCACTAGGAGGATGCTTTACAA
GAACTCTAGTGCCTGGCAGGGTTAGCAATGACTCCTATGTCTGTTTTACAGGTTCCTTCA
AAATTCCCCTTTCTCTAGCACAAGAGAGAAGTCCGGGTCCTAATTCCTGAGCTTTCTGTG
TAACAACCTCATACACCTTTCTCTCCCAGCCACCCTTCAGCAGGTCAGGCTCTTTGTGGA
GGGTGGATGCCCATTCTAGATTCCACAGTGAAAGTGAGGAAAGAAAACGGAAAGAGTCTG
GAGAAAAACCAGAGATTAATTGGGAAATGAATCTTGAGGGAACATTCACAGCACTGGCAA
TAGATGGAAAACCTTGAGTACAACTTAATCATGGAAGGGAGGCCTGTGAGAGCTCTCCTA
TCAGAAAGTGGTTCCATTACTCCTTGAGGGCAGACACAGACTAATATTGCCATAGGAATA
GCCTCATGAAGTGCACAAGGAGGACTGCTTAATTGTGAAGGTTGTGAGAATCAGGAGTGA
GTTGCAGATGGGGCCCAAGAATCTAGTTCTCTGGAAAGTTCTAAGGTTAGGATTAACGTT
CATATGGGAACAACAAAAACAAAAAATCTCCAGTTTGAGAGTGGTTTAGACAAGTCCTTT
TCAGTGAGAATTTCACAGAACTCTAGTCCTAAATTTCTCTGCAAAAAAGATTCTAAGCTC
AAAGAAGTTTGGAAAATGCTGTATACTCTTTTTTCAGTCCTGAAGCCTGACAACACATAT
TAGCAGTCTAAAGGCTCTGAGAGATCTTACAATAAAGAAATTTAGAGCTTCTTAAACTTA
TTTGATCCAAGAATGTTTCGTTTCTTAAAACATCCATTAACCTCTGTGGAACATGTACAG
GTTTAGATATTCATTCCCCGGAAGTCCCTTTTCTAGTTTAAAGAATTTAAAATTCATCCT
AAATTTCAGCCTAATTTTATCCTTAAGCTTTTGTGTTCTGAGTCTGTTTGTTCTCCTACC
AACTCCTACGGACACAATTAGGGGTCTTATTGATGCTGATTATTTCTTTCTAATCATTAT
GAAACAGCTTCATTCTATTCGGGCAAATGCTGAACAGTAGTCAGCTATGCAGCAAATTTT
CTTGCTGCTGTCAGGAATGGCTCGAGGGAAGATATGAACGAAGTCATCATGCAAGACCAC
ATCACCCCAGTACTTTGCAGGGTTTACCTACTGGGAACAATGGCAACTTGAAAGCCTTGC
CCAAATGTGAATTTGTTGGCTTTCTTTCCACACACCTTCCTACAGACCTTAGAGCTATGT
GCTTCAAAGGAGATTCTGGTCCTCATGGAGAAAAGTTTCCGTCCTGGGTGGTGTCTCAAA
TAGAGACATATACTTCAAGTATTTATCGTTAGACCAGTTTCCTTTTTGCTACCATAGGAT
TTTCCACTTGTGCTACTTCCCTAGCTGCTGCTGCTGCTGTTGCTAAGTCGCTTCAGTCGT
GTCCGACTCTGTGCGACCACATAGACGGCAGCCCACCAGGCTCCCCTGTTCCTGGGATTC
TCCAGGCAAGAACACTGGAGTGGGTTGCCATTTCCTTCTCCAATGCATGAAAGTGAAAAG
TGAAAGTGAACTTCCCTAGCAGGGTGGTGCAATTCTTATATCTCTGAACTCTGGTTCTTC
AGAAATATGATGGGGTTTCAGGCTTTCTAAAGGCAACCTGATCTGACCCAGGGCAGGGAA
GAGACTTCGGTGAGTGCACAAATGAATGGACAAGTACGGAGGAAGTTTTCCCTCAAGAAA
TGGGCTCTCACCCACCCATGCACGTTCAGGTGGATTCTGTCATCTCTTGGTTTTGAAATT
TAGCAACTCTGTTGGGGAATACTTGCTGCCATCTAAACCAATAGGTTCTAAGCAGTTACT
GCCTCTGCACTGAGGTCTTCCCCAACTTTCGAACTAAAGGCGTTTTTTAACAGTCACTTG
TTTGGTGATGCCTATGTGTCAGGAATGGTGCTGGGGTGTGGCGGTGAAAGGATGAAGGAG
AGCGGGTCTCACCCTCACAGAGCTAATAGTGCAGTGCAGGGTGGATGAAAGTACCAAGCA
GCTAGGATAGGAGGTCAGGATGCCTTCCTTTCTGCCATTCCATCGCAACTTGTGTGTACT
TCCACGGCAGTGTGGTGACACTGTCTTTAACTGTCTATTTGTACGGATGTCTATCCATGG
GGAGATACTGGATGACAGAGACTCTGCCTTTTCCTTTCTTCCTTCTCTCCCTTCTATCCT
TCCCTTCCTCCCTCCTTCCTTCTGTGGTGCTTGGCCAAAATGTTTGTTCAGGCTTTTCTG
TAAGATCTTTATGGAAAAACCTGAAGGAGCCTTTTGTGTGTGCTCAGTTGCTCAGTTGTG
TCCAGCCCTTTTGTGACCCCGTGGACTGTAGCCCGCCAGGCTTCTCTGTCCATGGGACTT
TCCAAGCAAGAATACTAGAGCAGGTTGCCATTTTCTACTCCAGGGGATCTTCCTAACCCA
GGATAGAACCCATGTCTCTTATGTCTCCTGCATTGAATGAGCCTTTTGGTCAAGCCAATA
ATAGTTATTTGCTAAATATTTGTTGAATGAAAGCCCTCTCAATATTTTAGTTCATTTTAA
ATGCAATCCTGCTATCTTCTCTTATTAAGACTGTTTCATTTATCTTTTGAGTTCTGTATA
GGTCCATTTTCTAAACTCAATATTTTTATTGCATTATTTAGGCCTTAAGTCCTTCCCATA
TCTCTTGATTAGACATGGAGCTTTGTGAGAGTGTATCCCATGCCCATGGTCTTTGGGAAA
TTTAACTTATCACCCTTCATGAAAATTAAATGGCAACAAAAATAAGTTTTTTGGCATAAT
CAGTCATAATTTCTTTTCTAATAAAGGTCTTTTGTCTCAAAGGAATCTAGAAATAGCAAA
AGAGTCTACCTCTGTAATGATGAAAAGGCCAGGCCCCACTGGCAATGACTACGTTTAGAA
AATAAACCACTGTTGAGCTTGCAGCTGGGAATTCAAATTTCAAAACATTCAAACCTCATG
AAGAAGCATGAGAAATTAGTTCGGGAAGTGCAGACTCAACATCCAAGAAAGCAGAACAGG
GACTTTCTGTGCTTTTGGCTGGAGTCTAAGGTTGGGCACTTACTTGGATGCACTCGGAGT
CTTGTTCCACTCCCAAAAGTGAGTGTTCTGCTGCCTGTGTTCACACCCTGCCACAATGCA
GTACAAATACTGCTCTCTGAGGGTGGCTGCCCTCACCCCCTCCTTCCCCCATATTTACAG
CCTTCACTCTTGGGAACAGAGCTTTTAAACAGCCTGTTTCAAGGTTTTGATGATAAATTT
CTTTCGGTGTTACTTTATGCCCAATAACCAGTCCCCTTAGGTTTCTACTCCTCTCCCTGC
CATACCTGAGTTCTGCCAACCAGGTTCAATGACTCTACTCATCTCTTCAGAAATGATGAG
TCCTGGACCAAGGCTGCCATGGTTGCCATGGCAACAAGGCTTGGGTTGGGCAAACCAGGG
ACCAGACCAGTAGCCTTTGAGGTCTGTGATCTTCCTTCACAGAATGCAGGACGGACAGTG
GTAGCAGTGTGGTGGCATGGTTAACAGTAAGGCCCTGGAGTCAAATAGATCAGAGTTAAA
TTCTAGCTTGTCATTCCTAGCTGTATGATGTTGGGTTGGGCAAGTTATTTGGCTCAAGCC
TCTGTTTCTTTATCTGTAAAATGGGCCTAATACTAGCTACCTAGCATTAGGATGGGTGTG
AGCATTGAGAAATTCTGTGGAGGAGAGGATGTAGTCACTGGCACATGTCAGACATTCCGT
AAATAGTAGCTAATAATCCAATAGTTCCCAGCAATGATTTCCACTGAGGGAGGGATGAGG
CTTTTTGCAGCCAGAAGAGACCTGTCCCTGTTCCATCACCCTTTCCAACACTGCAGGGTG
CCTCAGCACCCTGACTGGGATGCTCTTGCCTGGGACAGATATCTCATGGATCCAAGACGA
CATGGTAAGAGATTCTCAGCCACAGAATTGAGGGGTAAGATGGACCCCTTGGCTGCCAAG
AAGATAGTTCTGCTTCAGAAACCTAACCAAGAGTGAAGCCTTTTTTCTCAACCCTCAGGG
ATTTGTCCTCTGCACCCACCATGCAAAACCCTTGTCCAGCACAACCTCAATCATTTCATT
AGACCTGACACAATGGTAGGTTACTCCCAGGCAACAATGGGCTCTCTAACGACGGAGCAG
ACCAATCACAGACTCCCTCATTATTGCAGTATCCTTCCATCATGTGTCCTCTGTCTACAG
AATATCCCTTGACTGTTTCTATAATACTCACGTGGGTGAACAACAAGCTTGGTCCCTGTT
CCAAATATAAATCCATACTTTAGTCTTGATACACACAGCAAGGAAAGCCCTTGCTAAAAC
CCATCTCACATGACTTTCCTATTGCAGGAATCTCCCACAGTTGTCCAGGGCCCCTGAACC
TAGAGGTGGTGATGGGACTGGAAGAGCCCCACACTTCCTTTACTCAGGAGAATGCACATG
CTCCTGTCAGTGGAGAAGCAAGGCAGCAGCTCCCTTGTAGCAGCAGCACCACCAGCGCTG
CCTGCTTGCCTGGGGCCACAGCAGAGTCTGACTCTGTTATTCTTTCGTCAAACACAAGTG
CTCCCAGAATGGAGGCAAAGGAGATTTCATACTATATTGTCAGTGGAGATGCTGAGAGAA
AGCAACAAGGGGCACATAAAGGTTAGACACAAAGGTTCTTAGAAGTGACCTTCTAAGAAT
GTTAGGTGTGGCATTGGTGGAGGACATGCCCTTCCTACTCCCATGAACATAAGTTGTCCA
GCACCTATGGGGTAGGAACATCGATGGGTGGGGGAGAGGGTCATGTGCCCAGAAGGATCC
CAGCTCACTTACTTGGTGTGACCAGCACTCGAGTCCCATTTCCAAAAGTGAGTCTGTTCC
CATAATCACACTCTGGGTAAGTGCATTACAAAAACATCCTGGCTTTGCCCACCCTCTCAT
AGAGGACACACATACTTCCCAGGAGCTCTAAATGCTGGGAACCTGGGAGGGCTGACCCTA
ACCTTTTTCCTGGGATGGGTGATCTGACAGCTGGAGAGAGATTCCCTAATGGCTGTAGCA
GCTTCAGCCCCACTGCTACCCAGCACCTCCATTTTCCTCATCACAGCCATCAACAAACAG
CCTCTGGCTACTTCTCCTGCACAGGGTAGGGGGGAAGCAGAGCCTTGACAACACTTGGTG
AAAAACTTGTCTCCTACCTTGGCCGGGTGGGTGTGCATGTTTCTGAAGGTACTGGCAGCA
GCGGGCATTTCCCACCTCAGCTGCCCTCCTGAGAGGAAGGCACCATTGTCTTGGGGACAT
TTGCGAAAATGTTTGCAATGTTTCACTTTGCCAGAAAGAGTGGGAGCAAGAACATTTTCA
TTAAGCCGTGCTGGGGCACACGCTAAAAACATGCTTTGGTGAGACTCAGAGTCACCGCAT
CCTCCTTGGGGCTGAGCAAGACTCCTGGTTTCTAATGCCTGACTCATTCCTGCTTCTACT
GTTGCTATCCTCACCTCAGTCAGGCTGTTTTCTGTCAAGGGTTGTCAAGAAAGTCAAGCA
TCTCAGCAGATAACAGTCTTAGGTCCTTTTCCAGAAATGCAGGGGTGGAATCCTGCTTGC
TCTCTGCCAGGGAATGTGGACTATCCACTGTCCTGTTTCCAGCTAGTAGGGCCCCAGGTC
CCGTGCATGACCGCACGCAGCATGCTGCTTGGCGCACCCACATATAAATTGTTAATAGAC
TTTTAATAGATGGGTGTATTGTTTTTCTGACAAGACTGGAAGTTCTCGAGAGCAAGAACC
ACATCTTACACTTCTTCTTTTCTTGGTTTGTTTCTTTTTAAATCACATATGGCCCCTGGC
TTGTTGATGATACTCAGTCATCACCTACTGAGGTGAACTGAGTTTTACTGTGCATAATTA
TTGGGACAAGAAGGCCAGTTTAGGGAGAGGTTAAAAGCTAAATATACTCTGGGTAAATAT
GAGCTGTAAAATCTAAGTGCTTAGGCAGGGAAAAGCTAAGGAAACATTTCTCAGAGAGGT
AATCGGGAGGCAGCATAGAAACCAAAATACTGTGAGGTTAATATGGACCCTCAGTAGAGA
GGGGGCAATGGAATGAACAAGTACTTGATTCCAAAGGAAACAGATGTTTTTCTCCTGTTT
TACCTTCACACTGATTCTCCTTAAAGGGTAAAATGAATAACGTGGCAGAAAAGTAAATTC
AAAGTTAGCAGCATTGTTATGATTAATAATAACAAAACAGTAGTGCTAATAATAATAATG
AGATGACAATGACTATTGTCATCATCATATTATGTTTAGACCAGAGCAAATGCTACATAG
ATACATGTAAACCCAATATTCGAAGTGAGGTTACACATTTATAGAGATCTGACTTACTTG
GGTTGATCAAAAGTTGGGTGCCAGTTCCAAATACGAATTTCTGATAACCTGTGCTCACAC
TCTGACATAACTCTATACAAAATGGCACCCCATGACTGGGCCAAGTCTATATACATGGAG
CCCTGTAGCTGGGCCATAGCCTGGGATTCCTCAATCACACACAAGTTAGTTATTAAGTGT
GTGTGGTCATCAAAGTGGGAAGAGGTGTATAATTTTACTGTTTAACCTTCATTTCTAAGA
ACATTGGAAGATGACAAGAAATAAGTCACAATTCAATAGAAAATCCTGCTCTGTATACAG
TAGATTATATTAAAAAATGTGTGAATATTCAGGTTTAAAAAATCATTCATGTAATTACAG
AGTTTTAGTTCTAGACAGGACATAGGGTAGCTATGTCCATCCACACTTACTAAGGTTCAC
TACATATTTCTACATGAATAATGCTCGTGGATATATATAATGCAACTGTACCATTGCCAA
CCTATCTTATTTAAATAGCGGACAAAACTCTGGGGAAAAAGTCAATGAAAACAGATATCC
ATATCTTTCAACTATAATAAAAATCAGGTTATTTCATGGAACTTACTTGTTTCAATAAAT
AGCTTTGTTCCTGTCCCAAAAACAAATTTGAAGCCTCCAGTATATCCCACAGTGATTTGT
GCTGTGACAAAATGGGCCACTTCCTTCTTCCGTTTTTATGCCACAGCTGGGGATTTGGCT
CAGGGAGCCTTGTTTTGGGGAAGGTATTCAAAGTAAGGAGCACTTTTTTGTTTTTTCCTT
TTTTGGCCAAGTGGAACTTCCCCGACCAGGGATCAAACCCGTGCCCCCTGAAGTAGAAGC
ACAGACTCTTAAGCAAGGAGCTTTTTTTTTTTTTTTATAGTCTCTCAGTAAAACCCAGTT
TTTTCCCTGCTCTTGAACGATCTCATACATCTTTCCTGTCAGAAGTGTTAGTTCACCAAA
CAGTAGTCATGGAATATGGCCCAGAGACCAAGATCCCCACGTTTCAGTCCCAGCCCTAGT
TCTCACTGAATTTATGATAATGGACAGTTCAGTGAACTTCTCTGGATCTTAATTTCCTTA
TAGAAAAAAAAAATTTCCCTTTCAGAGCTAAAGTTCTATGATCCAGCAGTGCCCAAAGTG
CCCTCACCATTGCATATTTCTATAATTCACAAATGAGTGAGGCACTTGTAGATGGATTAC
CCTGGGGGCCGTCTGCCTGGGGAAAATACAACAGGTACTGAGAGGAAAGGACAGTCCGTG
TTGAGGAAGTGGCTGCTGCCAGCTCTTCTCTCTGCTGTCTCCACTGGGGTAAATGCTCTC
AGCAGCCCCCCTGTACTACTTATTTCTCATTAAAAAGGGCAGAGAATCCTTTAGATTTGC
AGCACCCAAGTCAAGATTGCTCAAGGCTCTATCTCTCAGTCATGGCAGTATCTAAGAATA
GAAAAGATAAATTTCATATATTTCCTTAGTAATTCTGATTGGCATCCTCTCTCATTTCTA
AGTAAGCACCGGCACAGGGTCTGTGACATAAAGTAGTAGAAAGAGTAAGTCTTTGAGATC
AGGCAGGCAGATCCTGGTTTGAATGTAGACCCTTCTACTCACTAACCCTGGGATCTTGGG
CAATACTTCTTTCTCTGAATTTCAGTTTTCTCTTCTGTAAAATAGGAATATTGTTCCTTG
ATCGTAGAGTTGTTTGAAGATACACAATACTATATGTCATGCGCCTAACATGATATCTAC
CCATCATAGAAACTGAGATGGTGGTTATGATTTCTATGTTGTTAAATTATTAATCAATAA
GGCTTTTTTTAGTGTTAGAGAATTTGTTAAATAGCCATAAGAGTCAATATCCTTGGATTG
TAGTGATATAAACTCTAGGGTGCTATAGGAGTAAGATCCTAGAACCATAGATTTTGAGTG
CTTCAACCCTCTCATCTCACACTGGAGGAGTCTGAGGCACACAGAGGGGCAATGACACAG
TCATTGGGGTGCAATCAAATCTAGAACTCTAGACTGAAACTAGAAACCCTGGGTTCCTTT
CTCTGCACTTCACTGACTCTTCTTGAATAATGTTTAGTGCAAAGGGACATAGCCTCTGAA
ATGAGCTGGGGCATAAGGTAAAGTGAAAGTGAAAGTGAAGTCGCTCAGTTGTGTCCGACT
TTGCGACCCTGTGGACTGTAGCCCACCAGGCTCCTCCGTCCATGGGATTCTCCAGGCAAG
AGTACTGGAGTGGGGTGCCATTGCCTTCTCCAGGGGATCTTCCCAACCCAGGGATGGAAC
CCAGGTCTCCCGCATTGGAGGCAGATGCTTTAACCTCTGAGCCACCAGGGAAGCCCTGGG
GCATAGGTAAAGTGACCTTGAATAGCCTCCTATGGTAAGTCTCAGAGTCAATGGCAGTGG
AGGTAGAAAAATTCTATTAGATTACGGCCATGCAATTTCCTGCTTTTTATCTTTTTTCCT
CTTTCTGGCATTTAGCTCAATTTTAGTGCTAAAAACTCTAATACTGGACAGAGCTTTTTG
TCCTGTCCATTTTCCTCCTGTTACCTTCACACTGATTCTCCTTAAAGGGTAAGATGAATA
ACGTGGCAGAAAAGTAAATTCAAAGTTAGCAGCATTGTTATGATTAATAATAACAAAACA
GTAGTGCTAATAATAATGACATGACAAAATAATGATATTATTATCATCACCATCATATTA
TATTTTGACCAGAGCAAACGCTACATAGATACATGTAAACCCAACACTGGAAGTGGGGTC
ACACGTTTCTGGAGATCTGACTTACTTGGGTTGATTAAAAGTTGGGTGCCAGTTCCAAAT
GTGAGTTTCTGATAACCTGTGTTCACACTCTGACATAACTCTGTACAAAATGGTGCCCCC
TGACTGGGCCAACTCTATACAAATGGAGCCCTATAGCAGGGCCTAGGACAGGCTAGACAC
CAGGCTGTTCTTGAAAACAGGCTAGTCTTTAAGCAGGAAGCCAAGCTATTTCTGGAGAAA
CCCAGGTTTGTCAGCCTCACATCTTGGGAAAAGTCTTAATAGTTTGCTAAATTTCACCAT
AAGGAAAGGATGCTCATACAATGTTTGAATATTTTCACTAATTTATCTGAGTGCCACAAT
TCTTACTTCAACACTAGATTGTGGTTACTTATAAATAAGATACAAATGACAAAATCTCCT
TGACAAACTTCCAGTCACTGTCATTGGAATACATTTTGCATTTACCATGGAATTGCACAC
TTACTCAGCTTCACTTGTAGGTGGGTGCCTTTCCCAAAGATGAGTTTGTTTCCTCCTCCC
CAATTCCCACAGTGTTTGATGCCTCACAATAAACTCCCTCTGTCACGTCACCCCTTTTCT
TGATTTACCTGATGAGTTAGAAAATGTTTTAGACTTAATATAGCTATTTGACTTACTCAT
ATGAGAAAAAAACTCCCTGCAGCCCAAGAAGAATAAATTCACGGGCTGCTGGTGCCAAGG
GGCCAGAGAGGCCATGCAGACCTACTCTCCCATTTTTGGATGAGAGAACTGAGGCCCAGA
GGCAAGAGATGTGCTCCAGGTTTTACTGCTAGCTGGTAGCAGAGACCAAAACATGAGTTG
CTTGACTCTCAATCTAGTATTTTCCCCTCTCTACCACATACTGATACGTACTGTGTCACT
TACTGTATTCTCTTCTTCTCTGTGGCCTGGAAACTTGATCTCTCTGGGTATTCGATTTCA
ATTAAACAAGCACTTTTCAAGCACTTACTTTGTAAAAGGACCGTATTAGATACTTCATGG
TATATAACAGGAGCCTCTGCTCTTAAGAATCTTTCAGTTTTAATAGGCAGATCTCACTAA
TGAAAGAATTCTGTAGCTGTATGTGTCACAGACTGTCCAGTATTCCACGGCTAGATACGG
GATACTGAGGGAAGAGGAAAGGAAGGGATACCAGGGGAGACACCACAGGCTAGTCGTCAA
GCAAGAAGCCAAGCTATTTCTAGGGAAACCCAGGTTTGTCTTAATCACCTAGGGTATTAG
TCTCTATTCCATCCTGATCTAGTGAATTAGTTCTACTAATTCAACTAATTCTACTAAGCC
AACTCTTCTGTTGGTTACTTTCCTTTTTCAAAGTCTTCCATGAGGGCTCAACCTTAAAAT
CATAGGTCAACTGATAAAACAAGGATGATGTCACAAGGGTAAAACACAGTAATTACGTGT
AGAAGCCTTAAACCAGAGAACGAGAAAAGAGGAGTGGGATTAGGTCAACGTTTACCTGGA
AAGACAAGAAGCACAGTGCCCTTTCCAAAAGTAAGTGTGTTGTATCCTGAATTCACACTG
TAGCAAACCCCCATACAAAAATAGCCGGTGGTGTTGGGCCCTCCAACCTCTGACCTACTT
AGGAAGGGAAAGAAGACCTGCACTAGAATCTGTTATGTGCCAAGTGGGTTAACAACCTCT
GTATAACCTTGCCTTATTCGGGCCATAACTATGCCATGAACTCTGATACTACTATCCTTA
CTTTACCAAGGAAGAACAGATGATGGGCTGAGCACGTGGAACTAGTCCTGATATACAAGT
ATCCTGGAAGCGTGAGACTTTTTAGGGCAGGACAGATACATGTTAGGAGGAGCTATGGGA
GAAGGACTCTCCTTTTTGTTTCTAAGAGAATGAGACTGCAAATGTGTTGCAGTTAATCCT
CTTGCCAGAACCAGATGTTAAAACACTAGTATCAGTGACCCCCAAACTCCAGCTCATCCT
CTATCATGCCGTCATTTCCTGAGACATGAAAACATGTTCATCAACCTTCCTGCTGTTCCT
CTGATACTCTACTCACCAGGCCTGACCAGCAGTCTAGTCCCACTTCCGAAGGTCCATGTA
TAGCCTCCATCCTTCCCACAGTGTTTCTTAGTCAGTCAAAAACCCCTGCAAGCCCACACA
TCTTCATACCCAAGACTGAGAGATACAGCCCCTTCGTCTTAACTTTCTTTTTACATTCTG
CATAACACAGGCCATTCGACTCAATTATGAGCATTTATTGTGCAACACTTAAAATGAAGC
CTTGATCTACTCACAGCCCTGGGTCTATCACCATCCAACTTGTGATTTTCAACTCTGTTT
ATCCAGCAGATGTATCTAGCTCTTTTGTCTTCATTACACTTATCAAACTTTAAATTCCTG
CCATAGTGTCTCTCCCAATTTTAACTTCAATCAATCTGAAACTTCATGGAATAACATCCA
GATCACAGAGTGACAACTTACTGCTCGCTCCTACCTCCTTATCTTGCAGACTTAGTGGCT
CCGTGGCACCTTGGTTACCTACTTGAGTTCTGTTCTGTCCCCAAAGTCAGGCATGCCTCT
GATTAAAGGGCATCCATTCTGGTTCGGGTCTGATTAAAAAAAAAAAATCACTTGCCTTCT
CTTTGGTTCTTATTCTCTGCGAATTTACTGTTTCAGTTGGCCTCATGGGCAATGTCTTGG
CTTTCTATTCTATTAAGAAAGAACACAACTTGGATGAGACAAAACTATTAGAACATTAAG
GGTTGGATGAGGGATCTTTCTAAATAGCTTTATTTAAATCTTTCAAAAAATGGCCAGAAA
AGGCTTATTACATCCCCATCATGCGCTCCAAACGTTACAATCTATGAGATGACAACACAA
GGAAGGAGAAATGCTTAGGAATTTAGACTTACTTGGGGTGACTTGAAGTGTCGTTCCAGT
TCCAAAGGCAACCTTTCGGTCACCCCTAGGATTCACGCTACAATGCAGGCCTATACAGGA
TGGCTTCCTTTCTGCCATTCTCATGTGGGTGACGTTTAAGTGTCTCTTCTACTTCAGTAG
AAGAGAAAGCGGTTTTCACCAATGTCTATGGCTACAGATCAACATGAAAATAGCTCTTTT
ACTAAGAACCTACATATTCTCTATGGAGAAGTATACTAGCCATCCTAGCCTTTTCTTTTT
CTAAAAACAATCATAATATTTTACATGTACATAGCATTTGCTAGTTTATAAAAGTAGTTT
CATATCCATTAACTTATTTTATTTTTAAAAAAAAAAAACTTTTGAGGTGAGATGACGTAT
TTTCATTTTACAGGTGAAGAAATTGTGGCTCAGATGCACTGATCTAGCCAGGTTTAGAAG
GACTAGCAGTGTTTAGCCAAACTTTGCTTTTTTCTTTATGGTCTACTCTCGGACTGAACT
GTTTCAGTCTGTTGCTTTTGGTTCATCCACATGACTACTTTTGCTCCACGTTTAGCCTAG
CCTCCGTGCCATTACTTTAACATTTCTTTCTACATCAGAATGAATGTTAGTCCACATAAA
CCATTCATTTCTTGACGCTCAGGCCCTACAAATACTGCAGTAAGTTCAACAGCCACATTA
AGCCTCCTACTTTAGTGACATATTGTCTACTTACTGGGTTTTACTGATAATCTTGTCCCA
CTCGCAAAGATGAATGTGTTATAAATCACAGCACCGTGCTGCCTGACAATAATTCCTGAG
CTACCTTGATAGTAGATTAGTGTGATTAGCGTGTATCTGTCCTCCTTCCTGGGAACTCTG
GCTGGGATTTCCTCCTTTTTTATTATTGAAATAAAGACTAAGCCATGGAGTTAAGCCTCT
GAAAGCTTCTTTTTCAGAGCACAATAGGACTGATGGAGGGGAAAGCCTGAGAAGAGTCCA
AGTGATAGTCTCTAGACAACTCTGACGTATTTCCTTCAGAAAGATTTGCAAAATTTCACC
AAGTCATATTGTTTTACCTGCCAAAGGATATCAGCTCTGGTCCCCATGTTTACTTAGGCA
TCAACCCCTGTACACAAGCTCCCTTTACCAGTGCTTAGTGAATTGCTCCCATCCCTGTAG
GTAATCTATCTTTCTTTTATCACTCACTTTAGTTTATTTTAAAAAACATTTGTGAGCATG
TAGTAGGTATGGTTGGAGTATTAGACATGGGGGATAGTACACATGTTTTTCATTTTGTCT
TAGTGCCTTTCATCATCAAACCCCAGTACTCCTTGAGTTAAAAAATAAGGAGATAGGGAC
TTCCCTGGTGGTCCAGTGGCTAAGGCTCTACACTGCCAAGGTAGGGTGCTGTGATCCCCG
GTCAGGCAACTAGATCCCACATGCTGCAACTAAGAGTTTCCATACCACTACTAAGACCTG
GAACAGTCATATAAATAAATATTTAAAAAGAAGATACACAGAAACACAGGACACATTTAG
AAAAAAGAATGAAACGTTTAGTCCCCTGCAGATTAAGTCTGCAGGATAAGTTCAGGTGTT
ATGATCAATAATAACCAGGTACTTACTGGGATGCACTGATACTGTGGTTCCTTTCCCAAA
GACCAATGCATTTCCTCCCTGGTAGGCACAGTGAAACAAGGTCCTGCAAATACCTTGAGT
ACCTGCTCACTCACCTGACAAGGGACACTTGTATTCTGTCCTTGCCTTCAGCAAGGAATT
CAGTGAGCTCCCAGGGTTTGGGAATGCAACAGTAAAGCTTTGTTACTTTGTGAGAAGGAA
GGTAGATGTGGTGGGTCCTGTGCTCACTTAACAAACTTCACACAACATCTCCATGTGTGA
GGCCCAGTGCTAGGTGCTAGGATACAGCTGAAAGCCGCTGGGACACTGTCCCTGTCCCCG
TGGCATTTACAGTCTAGAAGGAGGCACACAGGAACCAATCCATAGATAATACAATGTCAG
GTGATGAAGTGCAGGAACAGATCAGGCTGGATAATGGGGTGGAGAGCCAGGCACTGTCTG
TGTTTGGTGGCTTGTTGGATGGATTAGGCAGGAAAGGTCTCTCTGAGAAGGTGATGATGA
GATCCAAGCTTGGAAGAATGAATCGTCACCTCCATTTATAGATCAGCAATTTGAGGGCCT
GAAAGATCAAAGCCTGGTTCCAAATCACACAGTGTCAAGGATGGCCATGGATGCCTAGAT
CATGCCTTCTCTCTCTTGAAATACTAGATACAGTTCCACCTCATACCTCATTCCTGCTTA
GGAAAGATAAAATGAGACTGAGGTTCTTCCAAAGTGACTTTGGGACATTACAGGAATTGG
GAACTGTGGCAATGGTTGTTGAGTGCATTAAGGTTGTAAGAGGAGGACCGCTGGAAGAGA
AGATATTAGCCTCTCAGAGTGTTTCTCAGATGACTTCTCTGATGGGGCTGACCACTGAGA
TGGGGAGACTTCTGCCATTCTGGTTCTCTATTAAACTGTCCAACAATGCAAACCATTACC
TAACAAAATGAGCTTTTACACTTAGGATGGAGAGGACGTGGGAAGAACTCTGTTCTCCAC
TAAATCTGAATAAACTGGAAACATTTGGCAGTCCCCTTAGATTTACAAAAAAGTCTGTTA
CATGTCTCAGTAACTAATAGATTTCAAAATTCAATACTTACTAAGATTCACCTTTAACAT
GGTCCCACTTCCAAAAACCAACTTCTGGCCACTTGAAAACCCCACAGTGATCTACTTCAC
CACAAAAACCAAAGTGAGCTTCATTTACAAGCACAGGAATTCTCCCAGGATCCCTCACTT
GGTTGATACGCAGTCCAACACTAAACACATATTTAGGTAAACTCAAGAAAAGTCTTAAAG
TCATACATTCTTCGGCATGGTAGGAAACCTCCGAAACCATTTCCTACACGCTCACAACCT
CACTCATTTCTCTCCCAAGTGATCTCAGGTCTTGATGGTCTCCAGGGACAGTCTCAGTTC
CCAATTCTCATGTTCTGGTTTCTCAGGGCTGGAAAGGTTCACCTTATATTCGCGTTCAAC
CCTTTCTCTGCCATAGCCAAGATCCATGAAGCTTTTTGATTTCCAAGTTTATCCTCAAAT
GGAATTTTTCATAAAATCTGACTCTCAAAAAATTCATGAATCATCTGACTGCCCATACTT
TTCAAAGAGATTTCACATACATTATCTCTCTTGATTCTTACAAAATCCTTTGAGCTAGGC
AGAGCTAGAATCATAATCTCCATGTTGTAGATGAACTGAGGCTTACAAGGCTTCCCATGG
GCACGTGGCTGGTGAGTGACTGAGCCAGATCCACTGTCTTTTGGCCCCGAGTTGAATACC
TAGTGGCTCAGTTGGTAAAGAATCTGCCTGCAATGCAGGAGACCCGGGTTCAATCCCTGG
GTTGGGAAGATCCCCTGGAGAAGGAAATGGCAACCCACTCCAGTATTCTTGCCTGGAAAA
TCCCATGGACCCGGAGCCTGGTAGGCTACTGTCCATGGGGTCACAAAGAGTCAGACATGA
CTGAGCGACTTCACTCACTTCACTGAATGCCTTAATGATTTTTTGTACATGTTCATGTAT
TGATCATATCACCATGGCTTTCAAGGATCTCTTCCTTCCTTTTTCTCTTCCCTAATGAAA
AAGGCAATATCATCAACAACAAAAACAATATCCATTTCCTCCCTTAGAAAAAAACAAAAC
AAAACAGGACCTCTCTAAATAAACCTCCAGCTCAACTTTTTCAGAGTAATGTCCTTTTAA
TCCTCACATGCTTTCTGTGAGCCAGGAGATAAGAGTTACAAATATTTCAGTTGCATTAAT
TGGGAAAAATGAGGGCCAGAGGAGATAAATCAGAGTGATGGTTATAGGGGGTGCAGCCTG
GTACAGACAGCAATATATTGCACCTTAGAACATGTAGGTGCTGGCCCTGCTATTGTGAGC
ACGTTCGAATCCTTTAACCACTCTGAATTGAGAGAATCATTGCTTTCCTTTTTCTTCTAC
GTTGTGGGACAAAGATGTGAAGAAATAAGGAAAGGGCCTTAACTATTTTCCTTTTCTTAA
GAAGACAGATCCTAGAAAATATCAATATAGTGCTATTTTTCTCCACACTGAATTTGTGCA
TCCCTATATGCTTATGCATAAGAGCAACACTACACAATTTTAAGGCAAGTTTGAGACAGA
TTTATGTGGGCCCGCATAACACACTCAATCTAAAATTGATGACTAGGTTCCTGCTTCAAT
GTTGGAAACAGAATTTTGGCTCAGGTACCGGTACTCACTCAGCTTGACTATCAGCCTGGT
TCCTTCTCCAAAGGTTAGCTTGGTCCCTGCAGTGGTGGTCACACAGTGATTCAAGGCCCA
GCAAAAACCACAGGGACCAAAGAAATCACACTCTTTAGATGCCTGACCCCTGTCCTGTGG
CTGGGGCAAAGTGGAGGGCTTGTGATGGTTAGGGTAATCCTGGCTCCCAGCACTGTGCCC
ATTTTGTAGAGCTGGAATGCTTGTCTGTGGCACATACTTGGGTCTCATTCTTTCATATAT
TAACTTACTTCTCTGCTTTGGCTGTTTGGACCTGGATCTGTGAGTGAGAATAATAGCTGT
CAACAAAGCCTCACTCAGGGGCCCATTTGACCATTTGTAACCCACAAAGGAACCTGAGAA
CAGGAAGTCCTATAAGCTCTGTAAGACTTCTGGGATCAGGCTGTTCATACATACAGCTTA
ATGAACCCACCCATACATAGGCATGTACACTGAGTCTCTTTATATTCAATTTAGTGCCCT
GGGAAGACCCCGAAGAGAAGAAGGATATTGTTTTGGGTCTACTCAGGCCCTCTGAGCTGC
TGTACACTGTGATCAGCTTTTCTTTCCTTGGTCCAAGTTGCAGATCCTAACTCCCTCCAG
TTATTCTAGAGCCCATTCAATGGGGAGGCTTCTACTAAGGAAGAGGGAGGCGGCTTCCTG
GGGAAAGTTGACAGAATACTATGGAGAGGTCATTCATGATAAGAAAGAAGTTGATAGGGC
CTCTGGACTCCAGAAAAATAACCCTGGCAACCCTGTACCTCAGTCTGGCACATCCAACCA
AGTGTTGGGTGTAGACTGGAGTGGGGGTTTTGGGGTGCCTCACACACTCCAGTGGGAACG
CCCTTCTCCTTTGCCTTTAGTGGGGACAAACACAGCCTCCTCTCAGAGTCTCGGGCTCCT
GAAAGGGATCCTAGGTGATCCTGATCTTTCTTCTACTTCCCCATCCCAGTCTACCTAGGA
AGGAGTGTCCTCCAGGAACAGCAATACACATATTCCCTTAGTTTTAGAACTAAGGGCATT
CATTCATCTCGCTTTTCAGTTTCTTCATAGAAATGTTTCCCTGGACTAGATAACAACCCA
CTCACCAGGCTGTACAGTTAGCCGGGTTCCTCTTCCAAAGTAGAACCTCCCCAGACTTGA
GCCTCTATTGACACAGTGCCGGCCCCCTTTACAAGAACCTGCTCCTAATGTTCCCCACCC
CTCTCTCTCCTGCCCTGGGGGCCAGGGTTGAAAATCCACCTTCATCCTCTTTAAGTGGCT
TTAAGTCTTTCCTTGTGCAGTTGACAGTCTGAGTGGGACAGTCAGATCTCAGAGGCTATC
TCTCAGGGGACAAATGGTCTGTGCTAACAATAGCATTCCCACCTGCAGAGGCACCCTCCC
ATCAGAAAGCAATTACACGTCCTTTTGAGAGTGTTTAAATTGGAAGGAACTTGGCTTCCC
GGGCCCTATTTCCCCGTATAAAAGACAGTTCACTTAGTTGGATTGTCATTGTGTTTGGAT
CCTTTTCCAAAGGTGAACTTGCGAAAACTCTGATAGACTGTCCTTTGCAGTCCTTTGCAG
AATCACCCCATTCCCCTCCTTCGACCTCTGGTTGTCCCTCCAGGCATTTTCTTTTCCTCT
TTTTTCCTTCCTAATACCACTCTTTATTTTCCCATTTATGGCACTGGGGAATCATATCCC
ACCATCTCTTAGGTATAAAAAGCCCAAATAGGCTTTAGCTCATGAATAATTCAATGACAT
ATTTCTTTGACTATCAAGATAATAAAAATAGAAGAAACACGTCTGAGCTCACCTTTTCAT
CCTCTAGGCTGGAGTCATGAGATCTTAGCACTTAGAGTTGAAAGGGAGCCCAGAGATGAT
TCAGTCCAATATCTAAAATGGCACAGAAACCCCTTCTACAACATCAGATAGTCAGCTACA
GGACCCAGTGTGAAGGTCTCCAAGGAAGAAGGGTCGCACACTTCACAAAGCAGCCTTTCC
ACCGCAGGCCTTGTTCAGAAAGGTCCCACAGAAGGCCGAGACACATCTCCTTTCATCCAC
TGGTTTTGATTTTGCCTCCTGTCCTCACCCCTTCCCTTGTCTAAATGGCAGTCCTTCAAA
TATTTGAAAAGTGTTATATCTCATCTTAGTATAGCCCACTGACATCCTCTCTTACTGTTT
TTAGGAATCTGAGAGAATTCCAGATAGCTAGCTTGGTTTTCATCTGACGTTAAAGCCAAT
GCTCTTGACACATTTATCCTTGTGAAGGTGCTCCTGAGGAGGAGAGCCATTTGGGATGGA
GGAGGATGTGAGGGCGACCCTGAGGCAGGCAGGTTTTGTCCTAATGCAAACCCGGAAAGC
TTTTTCGAATTTCATTACTGACCACTGTGCTCCCCAGGTGGGATTGCTTGTAATTGTGCC
CACCATTTTGTTTTAAAGTTATTCTTGTTTCTTCCTTTTTACTTACTTGCTCTCACAGTT
ACTGTGGTTCCTGATCCAAAGGTGAGCTTGTAGTTATTTAGAGTCACAGTGCTACGTCTT
CCTACGCAAACCCTGCCTTGGATAAGAGAGTGGGCTGCGGGGACGGGCAGGCTGCCCTGA
GGCCTCCCCTGTGTAGAGCCCTCTGGTAACTATTTTAACCTCTTGTTTTATTTTTCACTT
TCACAGTTTCCTCATCTGTGAAATGGGGATGGCAACAACTATTTCACAGGATTGTGAGGA
AGATTAAGTGAGTTAAAGCATGAGAGGCATTTGCACCATAGCAAGTGCTCAGTAAATATA
GCTATTAGATTATTTATTATTAATATAATTATATAATTTTAATTTAATAAAATTTTAATT
TGTAATATCTCCTTTCTGAGGTCCTGGATATTCATAGTCTTTTTAAATTATGTCCAAATA
GTTTTTTTTTTTTTTTTTGAGCCAACTAATAATAAAAGCAACTACAGTTAAAATCTGAGA
ATTTTCCTTATATGGGATATCATCCCAAGAGTATGGTTGGCAGTTTCAAAATGTTTGCTG
AATCATAGGATTTGTTTACTACATTTTATATCTGTTTAAGGGATGTATGAACAAGGGCCA
AAAAACAAAATAAAAGAACTCAAAATCAATACAGACTGGTAAGAGGAATTTAGGATAATA
TGCTGGTGACTTTTTCTTATAGACAACTGTCACTTACTTGGCTTTACTCTGAGTTTTGTC
CCAGATCCGAAGTAAAATCTGTTGGTGTTATACACCATGTTTACTACCATTACAAAAAGT
CTCCTGGACGTTCTAAAAGGAAGGTGTGCTATCCAGAGATAACTAACCAAGCTAGGCCAA
GACTAACCCAATGCCACCAGTTTTCTTTTTCTTTTGCTACTTTCCTAGAAAATTCACAAA
CCCAAGTGAGGAATGAATGAAGAAGGCACATTCATTATCAAAGACAGGCAAGTTAAGGGC
ATCTGATTTTCTTCAGTGGTTTTATTGATTTCTTTTCTTTCGTTTCCTGCTTGGGCTCAT
TCTTGCGTCTTCTGTGCTCCATACACACAATATTTGAAATAAGGACTCTGCAAATAAATG
CTCTTTACCCTTCTCTCTTCCTAATTATAAATGGAAGTTCTCCTCAGATAGACTAGATTG
TAAGGAGAATCCTGATTCTGCCTTTAGTTCCAGGGCTATCCAGGAGCTTCTCTCCCTGAG
TTGGACCTGGGTCTGTGTCATGCTTGGCAACCTGACCTGAGCTTCTTTTCAAGGACACCC
TGAACCACACCCGCAAGCTAGCAGTGTCTGTGTATATGATCAAACAAGATCACTGCGTCC
TATCGGTCAAAGTACCTCCATTATATAACCAAATGTACTTTAACAGCCCCCGCCCAGCCC
CCACAATGAAACTGTAGGTTTTGGCTTTTTTTTTTTTCCTGCTCTCTGCCTGCATATTCC
CTTTAGGAAGGGGGAGGAAAAAAAGAGGCCGCAGACTTGGCTGTCATTTGCAAGTCTAGA
TGAAACATTATTTATGGGCAAAATATTTTGCTGACACTTTCAAGAGAAAGGAAACCTCAG
TGCCAACAGTTAGACGCCCACACTGTTTGGATTTAAACAAATCTCAACAAATGAACACAG
TTATGAGAAATAAAATAGAGGTGACTTCAGTCTAAGGCAAGTAATTATAATACTTATACA
GTTTGGGAGGGCAAAGGGCTTACTTGTTCTTACTTGTAGAAATGATAAGCAGTGTGTTAC
AAGAATGCTTCGCTGGAAGGGCATGAGAAAGCTATAGAAATAGAGCTTCATTTAAATATC
TTAAATAGACACTTTTGTGTTTAAGGACTTATGTAGAAATAAGCCAGGATGGGCTAGCAA
CATAGCTGGCCAACTAGACTTGGTTTAAGATAATTTCTGTTAAAACCATCTTGTAGCATT
TCACCTGTTCTAGTGAAAATATTATGAGAAACAGAGGTTCCCATTATGAAATCTGTTGCT
CTTCTAGGTTAGGGCAGCTTCTTTTCTACTCATTTTCACCAACTCTTATTCCAAACTTGG
CAGAAAGGCTTCTTTCTCTTTGGTCTTTGATAAATAAGTCTCTTCTTATTTACCTTTTAA
AGTATGTGTTGTTAGTTTCTCTCCCCACCCCACCTGCAGGCCTATTATGTTACATAAATA
TACACTATACATTTATAGATTAATACATTCATGAAAATATTACTTAAATGTGATGGCCTA
CCAGGTACAACAGTCAGTTGGGTCCCAGATCCAAAGGTCAGTTGCCAGCCTGAACTAGAG
GAAGCACTGTGATAAGCCCAACAACAAAAACCAGGAGCCAACGGGCCAGGTTGGCCGGAG
CACAGAGTGAAGGGCTGGCGATTACTTTGAAAATTAGGACTGTCAAACTAGGTTTGATCT
GGAGTAACCAAACTGCCTATCTACAAATCATAAAGAAAGCCTTTTTTGTCTTTAAAAATC
TCACCTTCTTTTAGGGAACCTTTGCTTCTCACTTTCTACTACAGAGTTCTAGGCATCAAA
CATACGCTTTTAATATATAGAGAGGATAAGCGCTCTCTGATTTCATAGGTCAAACCAGTA
TTTACATCTTTTCATCCAAGAAGACTCACAAAGCCAGGACAGAGAATATTTCTCCACTGC
TCTGAGTATCTCTGGGTTACACCACCAGGAGATTGCCCTATCCAGGAGAATTAATGATAG
GGACTTAAGTTCTAGCCTGAGCTCAACCATAGAGTGGTTGTGGGGCCATGATCTGTCTCT
TCCCTGGGCCTCAGTTTCCTTATATGTGGACAGTCAGAAAAGATGATTTTTAAGGGTTCT
CTCCGCTCCACAAGGCTATGCTATACACATTTTTGGCCTAAATTCTCAGAAACAGAAATT
GTCCCAACAGTACTCATGAATAAACTTTGTTTTAAAAGTGATTTTTAGACCTTGGGAGAG
GCGAATCACAGTTATTTTGGTCAATGATCAGTATTTACAAGGTTCCTTCTATAAATTGAC
ATAATCTTAGCCAAAAAGAATAGTGCCTTAGAGGCTTGGAAAGGAAGAAGTCTTGTCACT
GATGATGGTACAAATCTAGGGCCACAGATCCTAGTCAGCACCTCAAGTAATCAGTCACAT
ATCACTGTCTCACCAAATATATTCTGGGAACAATTCCCAGACACTCCCCTACATGGCCCA
TTTTGCACACAGATGTCAGATCCTAGCCAGGGGACTTTTGTCCTTCTATCTGACGCTCAT
TCACACTTTCTAAACATTCTTCCGATAGTGTATAATTGGGTCTAAATCAGCCTTTAATCC
ATAGACATTGCTTAATCCAGGGATACACATTTATACTTACTGGGCTTCACAGATAACTCG
GTTCCCTGTCCGAAGATAAGCTTTCCTCCCTGGTTATAATTCACACAGTGTTATACAGCC
TGTCAAAAACACATCCAATCTTCCTGAACACATTTCTAATCCTAACCCTCCAGAATCCAC
AGCCCATCTCTCCCACACCATGGTGTGAATCACGGCTCTACATTCTCCTGTAAGTTCTTT
CCTTATAAGGGAAATCAGGTACCTACACAGGGGACTGATAGGGAATAATGAGGATTCCTG
TTTTTCCAAAAATGTTACTGTTTAACACCAAACTGGTCTCTCACTTTTGCTTAATGGCTC
TGGGTACTGCTGTTCAGCAAAATGGCTTCCTTTCAAATATGTCTCTCATGATCTCAGCTA
GAAATACTTGGCACACGGGTTAGGATTAAGGACAGCTGAGGCTCCAGGGAATCAGGCTTA
CCTGGGGTGACCACAACCCGGGTCCCCGCTCCAAAATTCAATTTCCCCCAGCCGTCAGTT
GTCACACTGTGACAAACACCTCTACAAAATGGCTTCCCCAGAGAAGACAGCCGCTAAATG
AAGACAAATGGCTCGTGGGGAAACAATCTTGCTACAAAATGAGGGAACTGCATGATCCGA
GATATAAGCTTTTCCCTTGCTTCTCTTCTAATTTCTCTTATTATAAGACACCAAGAATGA
TGTTGCCAGGAGCTGCACTTCCAAGGCTGCAGGGCCAGGGAGTAGCGCTGCTTGGGTTAA
TGAAGACCAGGCTTAGGGAAGACTGGGCTCTGCAGTGATAAAACCCCATGGTCTAGGTAG
GAGTTTACCTAAAACCCTACCCAGTGCTCAGCACCTGGAGCTCAGGTGAAAGCTGGTTAC
CACAGCTACCCTCTCATTTAAATAACCTTCTGTTTCAAATCCAACCGTCTACCAGAAAAA
CTGTTCTCCCTGAGTTCCGTTCCTGTTAGAATATGTCAGTCTCTGAGAGGCCTCAGTTTT
TAAGTGTATGAAATGGGCATAACTCTACTGGCATCTCCTCCTGAGGAAGACTTGCCATCA
GACGCTTTTACTTATTGGAAGGTTGACAGCGTGGACGGACCCCAAGTCTGGGCTGTCGGT
GGGGTCCTGGTGAGTTCCTCCCCCCTGCACCTCCCAGAGCTCCTTTAAAGACAAGGAAGA
TGACCAGGCTCCGGGCCTTGGTCTGCTCAGCCTCTAGAATGTCTTTCTGGCCCAAGGAGA
CCCTGTGGGAAAGAGAGCAGGTCTTCTCTTGGAGATTATCATATTCAGAGTACAAGTCAA
ATTGGATGCCACTTACTCGGCTTGACAAGCAGCCTTGTCCCCTTCCCAAAGACGAGGGAG
AAGCCTTGTCCTTCCCCACAGTGATTATCTCAGCATCAAAAACCTGCCAACTCAGCTCTC
CCCTGACAAAGCCCTCCTGAGAAGGGAAACCTCCCGTGTAATTTCCCCAGTATTATTCAC
ACAGTCCTGCGATCTTCCTCCCTGAATAAACATCCCTCTCATTCCTTACTCTCTTTTCCA
TCCTGGCTCCAACGTCACAATGGACCCAGGCCTCAAGCACAGGCTGGTTTCTGCTCCCAC
CTCTCCATACTTACGGGGCTGCACAGACAGTCTGGTTCCTCCACTGAAGATCAAACCCTG
GCCATAGTTATTCCCACAGTGCCCCTGGGCTTTACAAAAAGCCCTCAGAGCCACCCAGAG
CCCACTCCCCACCCCCAACTCACATATCTCAACACCTCCAATGACCCGTGACCCAGACTC
TGTGTTTGTAGCTTTAGGATGCTTATCCTGTTGAGTCTGAGTACAAAGGGAGTTTGGGAC
ACAACAAGCAAGGGTTCCCAAACTTAACCCAGCAACCCTGGTGCCCTGAGGGAGGCAGCT
CTGTGTTAATGAGCCAGAATTTTTTTCACAGAGCAGCTCCAGGGCTGGGAAGAGGCTTAG
AGAGTGTCTCTTTCTCCTCGTGCCTCCAGGCAGGGCTGCGCTTCAGTCAGCCCTGAGAGG
AGGGTGTCTATCTCTTTTCAAAAACCCTCCAGAGAAAGTGCCCTGGCAACTACTCCTGAC
AGCTCATTTTCACTGTTCACAAACCTATTAGGACGGTTTTACCACTAACCTAACTCCCTT
CCTCTTGCAGTATTAGCCATGTCCTGAGTTTGAGTCCCAGGGCGGGGTCAGGCAGGGAGC
TGGGCAACACAGCACCTCCAGCTTTTGTTTAATGCGTCCTCTCCCAGGTTTAGCTATGAC
TAGGTTCCCACTTTACCCTTCATCCCTTTTCTTCAATACTAACTGGCCCAGTTTGCCTCT
ATAGACTCCCGATTCTCCATCCCTGGGTCTGAGAGTTTCATTTAGAGGCTATCTTCAGGC
ATCATATCTCTCATGAGCATTACTACCTAGAGGAGCAGAGATGCAATCTGGGGGCAAGTA
GCTCTTCCCTGTGAAGCTGCCATCCTCTGTCCCTGGCCCTCCGCATGGGGAGCTCATGTC
TGGGAGGGAGCTGTGCTGGGGTCAGCTTGCTGAGAGGATGGTGCTAGGTTCAGCTGCTAC
AGCCATCACCTTAGGACACTGTGAGCCGCATCCCTGCTCTAAGGGGCTATTGTGTAGCCT
CGGGAGCTCGGGCCATGCAGCTCTCTGCAGAAATCTCTCCCCTGCCTCTGACATTTGGAT
GATTTTGTATTTAAATTAGCCAGGGTTCTTTCTATTTCCCTTTAGACACTTTCCAATCCC
AGGTGAAGAATTTCATAGAGCAGGCTGACATTCTCCACCCTCCCCTCCTGCCAGCTCTTC
TCCTGATGCATGACAGAGCCTTGACAGAAGAGCCTGAGGGGTGAAACAAAAGTGTTACTG
TGTGTTGGAGATGGTGTTTATCATTATTATTAATAGCTAGGGTTTAATGAGCTCTTTCCA
TATTTTGGCACTATGCTAAATATTTTAGCTGTTATTTTATTTGATCCTTTCAATAGCATA
ATAAGGTAGAGATATTTTTATCCTCATCTTATGGATGAGGAAACTGAGGCTCAGAGAGGT
TCATTAATTTGTCCAGGATCACACAGCTGGTAAAGTAATGGAGCCAGAACTTGAATTTAG
GTTTTTCTGTCTCCAAAGCTCAGACTATAACGCCTAATTCCTAATCATTTGATTCGTGTC
CTGAGGGACACATGGCATCTCAGAGATGCTGCAGAAAGAGATTCAGTGCTGAATTTCATA
TTTAACTGTAGGCATTTTATTCTCAAACTAGATGTCTAAAGTTCTAGAGGTTCTTTTCAG
AGAGTTAAATCGCAGTGCACCCATGGGTAATCAAAGTCAGTTGTACTTTATTTCTGGCAG
CAAAGGCTGCTACATTTTAGAATTCATTACAGAGAGAAGCTGAGGAATTCCTTGCCCTAG
ACCATCAGACAGAGCCAAAGCCCCCTATTTGGCTGAGAACGTGCAGAGAAGCCAGACCGG
GGTGGGGCATTTTCTCTGGATGTTCTTCCTGACTTTCTCATTGGCTCAGTTATTGTTTAT
ATCTCGATTTCTTTGAAAATGCAGTCTATGCTCCTGAAAGCCCCTCACCATGAGCCAGAG
CGTGTGTGTGTGTGTGTGTGTGCATGAGCACATGTGTACATGCACATCTCATTTTAAAGC
AGAGAAAGAAACCAACTCTCTTTGGCCTGGGGAAAGAACATTAATAAAGAGCCCAAGCAG
ATGCACAGGATTAAAGTATTTTTCAAACTAACGATTTGATTGATTGCCCCTGAAGGCACA
GCCAAAGAAGAACACAACTTACTCGGCTTCACAGTGAGCGCAGTCCCGTCCCCAAAGGTT
AATTTGCCTGTACCGGTGTTACACAGTGTTCAGTGCTATTGCAATAACCTTGACTTGGGC
CTCTAGGAAGACAGGTGGAGGTGGAGGAGGCAAGCAGGAAAACAAAACCTGAAATGACTG
CCCATGGCCAAAACAATCTCCTTGTAATTAGGTTAGAATGTGGGATGAATACTAATAACT
AGCAACTTCCCAGTCCAATTCTATTTGCTGTAATTTTCCTTGAGAGAAAGGGCCTTGGCA
GGAGCAACTCCTGGGAAGTTTGCTCAAGGTGGCTACTGCGTGGCCTCCTGGGATCGCCTC
TTGTTTGTTGTTTCTGCAAGCCCTTTATCTGTTTTCATCCAATTCCTGCCTCCCCCGTCC
CCCTCGGCTTTCCCTGGGCCTTCCTCTTTGTGGAGGTTCACATATTTTCTCTGGGAGAAA
CTACATGGATCTTAAAAGCCAAGTACAATGCCCCAGAGGATATGTGCATTAATAACCTTG
CTTTCCAACTGGTATCATGAACCACCCAACACAAACCAAGCAAAGAAAACACCACCTGTG
TTTTGACAGCTTCTGCATGATGGAAGGCAGGCATCTTGGGAAGAATAATTAGCCAGAAAG
AAGAACTTACTTGGTGTGACCAAGAGTTTGGTGCCCTTCCCGAAGGTGAGTTGGTAACTC
CCAGTCCCAGAGTAGGCACAGAGTTTCCTTTCTTTGCAAAAACCCCACAGATGCTGAGAA
AAACCAAACCATGCACAGTATAGGAGCACTGCTGACAAAAGCTCAGGCTGAAACACCAAC
CAGAGGACAGGCCGAAGAGAAGGGCTGTTATAGACCCTTGCCGCCAGGTGGACCATCCCT
GAGTCCTACAGAGACCTGGCTGGATTTCAGAGGTCACCTGGTCCATCTTCCTGTCTTCAG
CCAAGGACCAAAGACCAATGTATTCTTCAAGAGCTCCTAGGAAGGTAACTCTCTTTTGCC
AATAGCCTTTGCATTCAAGGATATAATCGTTCCTTATATCTAATTGAAATCTGCAAACTG
CAGTCTGAGTTCTTTATGTCTTGAGTTGCCTTCACTGAAGACAGGAGATTTCATGTCATT
CTCCAAGGAGAAACTCATCACAACTCACCTAATCAGTCCCAAGGGTCACCTTTGGGGAGG
AAACTGATACTGAAGGAATAGGAGGTCAGGGTGAATATTGGCTTTATCTGTGATTTGGAT
TGCTTTTATAATGAGAAAATTTCATATATTATTTAGGCAAATTAAAATGAATAACAACAT
TAGACAGAAACCCACAATATATTTAAAAGTGGCTCTTAGATCTCAGAAAAGCTCCTAGAG
TTTTGGGCTCCTGATATCAGGGGAGAGAACTGGGCAGGATATGTGGCCAGAGCCAGTTGG
ACAGGCTGAGGCCGCGGTGAGGTATGAGGCTTGCCCCTGATTGTCTGGTTGGCTTTTGAA
TTATGTCAGAGTAACCTGTTCATCTTCCTGTCAAGTACTAACTTCCCAGCTCCTACTAGA
CTTTTCCTGGGGAAAAAAAGCATTCATAGGTTCACCGAAAATAATCATGTAAGCATAGAT
GCTATTGCTGATCAAAATCAGGGATGGCCAGGGACACTTACTTGGAGTCACAGCAAGTCT
TGTGCCTTTTCCAAAGACAAGTTGCCTGTTTCCTGAATCCCCACAGTGATTGCCTTCATC
ACAAAAACTCTGAATGCCTGGCCTTGGGGATTTTCTGAGTGTTTCTTCATGTTAATTTTT
TTCCCTGGGTGGAATCATCCAGAAATCTCCCCCACTAAACCATAGCTTTTGTTTTCCCTT
AGCACATCTTTGCTTCCTTCTCCCTGGAAGCCCATACTGGCTTCCATACATGGAGTTGTG
GCCTGAGAATGCATTTGTGAACTATCTGCAAACTTCCAGCTTATTGTTAGCCTGTGAAAT
ATATTCCAAAGGAAACCCTTGTCTCTGGCCTCATAATGAACTCTTTGCTGTGCTAGGAAT
AAATAGGAGTGGCTGCTTTACCTAAATGAAGAAAAGGATTTGGAAAATGGCACAGGGTGA
GAAGGCTCAACACAAGATGTTGTTCTTGGCTGACACACCATCTTTGTTGCCTCTGGCATT
AAAGTAGCTCTTACAAAAGTTATCTCCTACTCATCCCTGGAACAAAGGAAATGCGAAGGC
GTGGGGCACCAGAGCCAGGAATTTTAGCAGAGGCTGAACAGAGAAAGTGGGTCTTTTATG
AAGAATGGAAGAGGAGGAGTCATAGATAGGCTGGGGTCATTTCCAAAGCCACTTTGTTGA
AGTCAGAAATCATCCTGGATTTAATGATGTGTCCAAAGTCCATGAGGGGGTGGGAAGCAG
CCTGGGTGGGGGAGGGGAAACTTGAAAATGACCCTTGACAAAGTTTCACAATTTTTGAAT
CTTTGCATGTATAAACCATGGAAAGGATAATTAATATTTAAGCACCAAAAGCACTGGCAG
CAACTTTTCAAGCTCTAGAAGGGAAAGAATTTGATATCTGACTAGGCTGTGGAAGGGTCA
AGGACTGGGCCTCTCTGTAGAGCAGAAGGACTCAGGAACTAGAGGCTACCCACATATCTT
AGAGCCAAAGCTTTTCCCACCCAACACCAAACCACTTTCAGTCAATGGGAGTCAATATCA
GAAAATCACATGAACAGCACTTACTGGGGAGAACATGAAGCTGAGTCCCTCTTCCAAAGA
CAATTTTGCCAGAGGTTTGTTCACACTGTGATTGGGGCCACAACAAAAACTCCCAGTGAC
TCTTTAGGAAAGCTTGATGGCTATCTCACCTTCACAGGACACTTTCCTTTCTACTATAAT
AAACAGGCCTCGTTATCGCTTCAGGTATCTTTCTCTGTGTCTCCTGGTTGTTTTGCTTCA
ATTTTATGCTGCTTGCTGCAAATATGCAGAGAGGAAATTGGACGACCTCATTTGACACTG
AGAGTGAATGATAAAAGCAACAATTCAATGAATTCCTTTGTGATATCTAACACAATTCTG
TGGCAGCAGGTGAAAAATGACTGAGCAGACAGCTACCCAGCTAGACGCCCACTCCTCAGA
GTCTGAAGAAAGATGGGGGCAGGAAGGGGCTACGCAAGACACACATCTGAATTTCACCTG
AGACAGAACTGTTTCACAGAGCCCTCGCCTCATCCTGGGCTCTGTTCTGGAGAGGCCGTA
CCACCTCACCCTGAAGACACCTTACCTGAGGTCAAGCATATGTTTGCTACACTGATTATA
GACCTGCCCTATGAGTGGTAGTGCGGGTCATCCCTTGGCCCAGAAGGACTCTAGCCTTTC
AGGGAATGCTGTTCTTTCACAGTCCATGGTTTCCTTACCACTAAGAGATGGACACTGGAT
GGCATTACCCCCAGTCCTGATTGAATCCTTGTTTGACCCATAAAAAAACAAACCCCACTG
TTTCCTCCTCATTGACTACCTGACCCCCAAAGTGTCTTTATCACAGTTATTAAAAAGGAT
TCGCATGGATTGGTCATATTTGCTAGCTCTAAAGCAAACCTGGGCTTCCCAGGTGGTGCT
GGTGGTAAAGAACCCACTTGCCAGTACAAGAGACATGAGAGATGTGAGTTTGATCCCTGG
GTCAGGAAGATCCCCTGGAAATGGGCACGGCAACCCACTCCGGTAGTCTTGCCTGGGAAA
TCCCATGGACAGAGGACCCTGGCAGGCTACAGTCCACAGGGTGGCAGAGTCAGACATGAT
TGAAGTGACTTAGTGTAGCAGAGCACACAGCGCAAACCAAACTTATGGAGTCCTCTAGCT
CATTTCTTTGTCTTTGGTCATTCCCCACAGTTAAACCATTCAAAGATCAGGCCATTCTAT
TTCAAAGCTCTGTGGTCAGTTGGTCAGTCCATAGTTTCAATTATAAACTAATGTAGAGTT
TCATAACTCAGTCAGTCAACTTGACAACACCTGCCTCTTACTATTACTTTTTTGACTTGA
CATTTGGATGAGTCGCTTTGTTTCCAAAAAGTATTGTGGAGAAACTGACATCCCAGGTAC
ACCCCAGGAATGCCAGGCTCCTGAATTCATTATTTCCCTCCTCCCCAGTGAGGCATGTTT
AAAAAGTTTTTACTCCCCATGGAGGAACTGATCATTAAATAAAAATGCTGTCATCATGCC
TGCCATTTTATTTCACTCTGAATTCCCTTTCAGGTGTTAATAAGCCATCTGGGATCGTCA
ATTTATCTCAGTTGTTTCTTTCTCCCATTGCATTTGAACAGTAAAGCTATGCTTTTAGTG
AAATTTGACATGTATAGGACTAGATGTGGACCTTTGTCAAACTGGGGTAATGTTTGGGTT
TTATATTGGATCTTTTAGAAATAAATACATATGCAGGCATGAGCAACAAAGAAGTTACCT
TATCCACATGAGGAGCATTTAAAATGAGATAGATTCTCATTTTCAGTAGAATGGAAGACA
AGTTCTGTGGGCAACGTTACAGTAAACACACAAATCATTGCAGAGCATAGTTTCAGAGAT
ACTGTGGCTGTAAATAACTCATGACTCCAGTATCTCTTTAAAAAGAGGAGCTGAGCTACC
ATATTAAAGGCAATTTGGGCTGGTCTCATTCTGTATCCATTTATCATTATTGCTCTATTC
TCAACAACCATGAATGTTTCATGCATTTGCGAAAGTCATTTTTCAAAGGGTACATTTGTC
TACATATTAAATTAAATCTCTACTAACTTCACAGGATTTATTTGTTTGGTCAAGTATAAA
TAGAACAGGGCCACTTACTGGGCTTTACCACCACCTGGGTTCCAGTTCCAAAGAAGATTC
TGGAATTGTCAGTCCCCACAGCATTTCCTGCTTTTACTGAAACCCCTAGTGAAACCCCGC
TGCACACATGGCTCGGGAGTGAAGGGGCATTGGATTCCCCATGTTTTTTTCCCTGTGTTT
CTGGAAGATGGTCTTTTATGATAAGAAGAAAATACTGGTTCTGCTACAAAAAGCAAATAA
TTTTTATTTAAAAAAGACCCAATGTAGGAGCTTTTAAGACCTTTTTCATTGTTAGGCTTC
AATCTGCCATGGCCAAATCAACTTATCTGTTAACAACTCTTCTTCTCATACGTGTGAGCC
TAGCCCTAGACAGACAGGTCTGGAACGATGATGCCTTCCTATACCCACAGGAATGTTTTC
CAGCTTCAGAGCTGTCTGAATTCTTGTCCAGACTTCACCCAGATGCCATGGTCCTGTTCC
CTACTCACTGATCAGGGTATTTCCAAGCTTTCTCACTATGCGATAGTGTCTATGTGGCAG
CCTAAGAAGATATTTCACCAGGGAAGAGTAACAAGTGACAAACCATCTTATCTTTTCCTA
AAGAAGTGCCACCATGGACTCTTATGATGTTTCAGATGAGCAAGGGAGTTATAACACACC
ATCTACTACACTTTAAGAAAGTCCAGTTCTGAAATAAATGAAAGAAGGGAACATTTTCTG
TTACAAGAAAGATTGTATCCTAAAGACAAGGATAAGGGCACACAAGAGCCCTTTTATCAC
TAAGCTGAGCACTGGCTGAGTTTTAACATACATATTAACACATACACTGAGACTTGAAGA
GAAGAGAGAGGAGTGAGCATCTAAGACGGTGACACCAGATCAGGGCCTTGGTGACAGGAT
TTTGAACTTGGAGAGACGAGACTAGATCTCATCCTCAACATAACTGTGACTTGTTGCTTC
TTCAGATTTGAAGAGCGAATTAAGGACTAATTTTCTCTCCTCTTAGCTTGGGAGCAGTGA
GTGTCCAGAACAAGCCAAAAGGATGTATTCTAGGGAAAACGAAAAGGGAAACAGATGCAG
GACATATGGGGAAGGTGTTCCATGGGTTACCATTTTGATACTGACCTAATCTATCCTAGG
GCTTTCCTGGTGGCTCACGGGTAAAGAATTTACCTGCTAGTGCAGGAGACGTGGATTTGA
TCCCTGGGTTGGGAAGATTCCCAGGAGGAGGAAATGGTAACCCACTTCAGCATTCTTGCC
TGGGCAATCCCATGGACAAAGGAGCCTTGTGGGCTGCAGTCCATGGGGTTGCAAAAGAGT
TGGATATGACTTGGTGTCTAAATAACAACCACAGCCCACCCTAAGCCTCGTCTTTGGCCT
CCCCTACCGTGGGTCAGTTTTGTCTGCCTTCTTAGCCATCTCGCCAACCATAGCTCTCAG
GTCTCTTTGGGAAGAAAAATAAGATGCTTGGACCAGCTCACACACAACTGCATAAACAGG
CTAGGAGAGGTTGTATCTATCTAGATAAAGGCAGGACCAGAGCTGATAAATGGCCTGGAA
ATCAAGTTCACTGAGCAGAAAGCCTGTAACATTTAGATGAGAATTTTTCAGGGGTTTTTC
TTTCTGGGATTTATCTTAACACTAGCCCATTTTCCCTTCTCTGACTTTGTGGTGCTATGA
GGAGATTAGGACATTTGAGAGCCTGACTAGATAAGGAATGATGGAGGGGGTAAGAAATCT
ACCTTCATCCTTCCCTTTCATCAAAGAGTGGCTGTTCCTTCCCACTTGCTTCCCAGGGAC
ACAGAATCCCACTACTCACGTACTTGGCTTGACAGAAAGCAGCGTGCCAGTCCCAAAGAT
GAGCTGGTTGGCAGCACCCCCATAATTCACACAGCCTTTCAGTGCCTTACAACAACCCAC
AGGAAGGGGCATGGCAGGATGGAGGCGAATGGGCTTAGTCTTCCCAGGCTAAGAACTCCT
GAGTCCCACTGCTTTGAGAACTGACTTGCCAGGTGTCCCTTTAGGCTCCTTACACCCTTC
AGGTGCCCTGACATGACCTTTTACACTACATCCTTGTGGGGCTTGTGCTGAGGTCCAGAA
CCTCAGGGGGTTCTCCAGCAAATGGCCAGAAGCTTTGCAAGCATCTGCTTCCCCATGCAA
GATAGCAGCCAGAGACAAGGATGTTGGGGAAGTGGCAAACACGGCTTTCATCTCTTGGCC
TTTGACTGTGGCTCTTGGCCTTTTCTCTGGCCTTCTCTTTTGACAAAGTGAGACTGGTTA
TATCCTTGGGAAAGCATTCCAACCATCTTAGAGGGAATCAACCTTTGTAACAACCCAACT
CTGCTCTCTTGGAGGGCGAGTTAAGCACTGTTCACTCTGGAAGCTAGCAGATCAAACAAG
AGAGTTGGTGGCTGACACTGCTTCTCGCTGGGAGTGAAAACCCCTTTTGGGTCGAGTGCC
TTTTCTCCAGCAGGTTGGATTGTTCTTAAAAATGTAATTTGCATGCTATGCCTCGTGTAT
TATTCAACATGTCTCTTCTCCCTTACAGTCACATCTCTGAGACTTACCTGGCTTTATAAT
TAGTTTGGTCCCAGAGCCCCAGATCCACTGATAGTTGCCATCCACACAGAGACAAAAACC
TTAACAAAAACCTTCACTGTCCTTCTGGGGAGCCTATTAGAGATAAGTCCCAGATAAAAG
TCCAGAGCCAAGCACATAAAGCAATGTAGGAATATTGACTATTGAAGATTATTTGCTCAT
TTAATTACATTTGATTCCTTTGCCCATTATAGATTCCAGACACATATGATGAAATCAAAT
GACTCAACATCTAAAGTCAATCTCGATCTCTCTGCACACAAGGGAAGAGTAATTCATAAA
CAGTTTTTAAATGGGAGAAGCTGAACTTGCTTCACCTTCCCCGATACTTTAAATAAAAAT
GCAAACGAGAAAAACAGATCATTTGTCTGGAGTCATGATGCATCTGATTTTCTACTGTCT
TGTTTTCACTGCTGATAAGATTCTAGTCAGTACCATGGTATTCACACACAGATTGAGCTG
ATTTGGTTTACAGAACCCTTTCTCTGTGAGAAATGGTATCCCGGGGGAGTGAGGAGCAGA
CAGCCAGAAGTGGGGAAAGCCCTACAGAGCACAGTGTTGGGAAGGGTGGCCCACAGTACC
GTGAGGATGAACCAAAGCCAGTTGACTGTTTATACAAAACATTTTTGCAAAATCTCTGCT
TGGTTTCTACGACTTACTTGGAAAAACTTGTAATCTGGTTCCAGCCCCAAAGATGAGTTT
GTCCCTGTTGGAGACACAGTGATACCAAGGCCTACAAAAACCCCTGAGCTTAGCAAGGTG
CTCTGCCCTCATCTGGCCCCTCTGCTTTCTCCCTATCTCTGACACCAAATAATCACCAGT
GGCAAAGAAGATCTGGGCATACATTTCAAACACCCATGCAATCATCAAACAATCAGTTTT
TGTTTTGGTTAAGTTCCATCCCCGGCGAATTCCTACGGCCTGTGCTTATTATGTTTTCAA
TTCACAGAGATGACAGCTCAAGATAATTCACCGTAAGAAAACAAAGAATCTCAGGCTGTA
ATCCCAGTTCTGACTTTTTGGGTTTGACTTAAATTATTTAACTTGTCTGCGCTTCAGCTT
CTCTCTCTGTGAAATTATGTGTGATGATGTGTGATCCTGTTTACTTTCTCAGAGAATGTT
GTGAAGGCAAAAGGGCTGGTGAGAGGGCAGTGGGTTACACGCAGCAATGCATTTTGAATA
ATGTGGGGGGAAATTGCTTGTTTAAGCCAAGATATTATTAACACGAATAGGAGGGAATAT
GTTAGCTAAAGTGTACTGCCTAAAAAACGAACAAAAAGCTTTCTGAGGAAAAGCTGAAGG
GGAATGTATCTATCTTGTATGTTTTCCCTCAAGAAAGTTAATGGACACAGTCACTTAATC
TGCCAGAGAAGACAGGCCTGGAAAAGGTCTGCTGAATTCTAAGTCTGACTGCCGGGGGAT
AAGAAGAAATGATTGCCCTCCCACAGCAGTGATGAGCATAGATTAGGTTCCCACCACGTT
CTAATTTCCCTTTGCTGTTGACAGCATTAACGGAAATCAGTTGAAGTTATATCTGAAAAT
GAATTTGATCGCCTTAATCCAGCAGTGTGGCTAGATCCAGAAATCGTATCCCATCAGAGA
CTAGCTGGGAAATGGGGGTGGGGGGATAACTCCTTTATTTGATTGACATACTAACCTACA
GAAATGAGAAGAGATGCTTATACTTACGAGGCATAACGATCACTTGAGTGCCAGACCCCA
AATGCAGCACATTCCCAAAGTTCCACCATGGCTGACTCCACTACAAAAACCTGCCACCCT
TCAGAGCCACGTATGTGGAATCAAGGTGGAAGCTACAGTTTTCCAGGGAGGAGGGGGCTC
AGACACACGCATCACGAAGGCCATGGTGGTCCTGATTCTGTGACCGACCTTCCTCCAGAG
ACTCTCCCTCATCCCGGGCCCAGCTGCAGCCTAGATACAGGCATTCGGTACCCGGGGCGG
CTGGGAGGATTCCCTCAGATGCCTGAGCTTTTGGAGGGTCACTCATGGAGCTGAGGACAA
CACCACTGATGGCCAGAGAGGCTGGCAGCCTCTTTAGTATGTGGTAGAGCTGGTGCTGGG
GTGCGGATGAGACTCAGGTGTGAGAGAGAAAGGAGTTAGATAGAGGAGTGGGAGAAGGAA
GGGGCTGAAAACAGAAGGGTAGACCCACAGAGCAACAGCTGATGTCAAAATTCGTCCTGC
TCTGCTTTGTGAGAACACAGGAGTTCTAGAGGAAAAACATGTTCCCAGCTCTGTCAGTCA
CCCTGACATATTTAGTGCTATTTTCCCTCTCGTAACAACCTCTCGTATGCAGCTAAGAAG
GGGTGTGCTGCAGAGACACCCGCACACCCCCCGCCCCCCTGCCCCCGGCTTCTCACTCTG
TTTCGCAGAACCATCTGACCAAATGTTCTACACGAAGGGGCGGGAAAGGCAGCCACAAAA
GATCCTCTGAATCTGTTTCTTTCTTTCTAATTAGGCTGTCAATCTGTTTAGCTAATAATT
CCTATGAAGTGTCTTAATCTCTTCCAAGGAAAGGAGTCATATAAATGCAAAACAGCAGCA
GCCGTAAGTCAAATGGCTTGCTGGGTGTCTTTGTGTGCAGAGTTGCTGTTGAATAGAAGG
AAAACTTGCTGTGTGGAGACGAGACAGACGAGGGAAAAAACACAGCAGCATTTGTTTTTA
TTAGGCTGAGTCTCTACAGCACAAAGTAAAACAGATCTGGCAATTATTTAGGTAATGTGA
CAGTCAATTCAGGCCATTTTGAGCCCAAAAAAGGTTTCTCAAGGAAATACCTAAATATTT
GGATCAGCTACTGACATTAATCAAATTAACTGGATGATTGTGCTGTGCAGACACAAACTA
ATAAATGTGCCCTGCGATGGTTCTCCCGAAAGGGTTACATTTTATAAACTTACATTAAAA
CTGGCCCAATATTTACACCCACTCTCTTCATTTTGGCACCGCAATTGACATTTCCCATTT
TTTCTTACAACATGTCTTACATTTAGAGCTGCAAAAGTAAGGGTGACCTTCTCCCTGGAG
AGTCTTATCAGGTTAATACACGGAAGCTCATTTAGAAATTCATTAGGTGTCTGGGATGTG
AGAGCTGGTCATTATAGATTAAGGGCTTTTTCTCAAGTGGCAAAGAACTTACGGGGGAGG
ATGGTGAGGCTTGTTCCTGTCCCAAAGACAAGCTGGTTTGCTCCAGAAGTTAACACAGTG
TTTCTGCCCAGTACAAAAACACTTTACTCTGGGCCATTTTCTTCCTCCTCTTTCTCTGTG
AGGTTCACCCGGGGGATACCATACACATTTTGACTCTTTTGACTCCTACTTGATGATAGC
CTTTTACCAACCATCCTATGGAAAAAATGTTCTTTTCCATGTTTCTTAACAAAAAAATCC
AAATTATCAACAGTCTCCCATTTTTCCTCCCCATTTTTTCACACAAAAACTTATCATTTT
CATGTTACCCATCTTCCCCTTGAAAGGCAATTCTTAAGAGAATTCTCGTGGCTACTGGGG
TGGTTCTCACTACAGTATATTATTGCGTAAAATCAACTTTAGTTTTGGTACACTTCTTAC
ATTTGATGTTTTTATGTCTCCCATCAAATTATATTCTCTTGGTCTTGCCTAGAAATTCCA
GACCTAACTTACCTCAAGTCTTGCTCCTTTTTTCACCACTAACTGAAACCAAGTGAGTTA
GAAAAGACCATACCAGCCAAGCTTTACCCACATTCTCCTTACTAGTGTTAACGAAAGATG
AAATCTAAAAAATAAGAGTCTTTGATAAGTTGAAAAGGCAGAGAAGATTAACCAAAGAAT
GAGCTTAATGGGTAACTCTGGACTGTTCGGAACATCAGACCTACCTGGTTTTACTTGTAA
CATTGTCCCCTGCCCAAAGGTGAGTCTTCCTGTGTTTCCTGAGTCACACTGTAATGCTCT
ACTTTACAAAAACTGTAAAAGGAGATCCTTTCCTCCCTCCAGCAACCTGATCTAGTAATA
ATAACTAATATTTATTGGAGACTTACTATGTGTCACTGCATGCAAGGCCCTTGGTCAGTA
TTAACTCTCTTAATCTCATAACAATGCAGTGATATAGGTACTGTTCTTATTTCCACTTAA
CAGATGAAAAAATGAGGCATAAAGAGATTAGGTTATCTGCCCGAAGTCACACATCTAACA
AGTAGCAGAGTTAGGGTTTACCCAGGCAGTTTGATTCCAAAACTCACCTATAGTGGCTAA
ACCTTTCATTGGCCTTAAAAAAATTCTGGGTTCCCCTTTAAAGTGTGCATCCCCGTAACA
CTGACTAAATAGTTAGCTCATCGATCTTAATAAAGGTACCCTGAGAAGGTTCTCCTGAAA
GTCTTACATTTCATAAACTTAGCATTAAAACTGGTTCAATACGTATATCCTCTCCCTTCA
TTTTGGCATGGCAATTGACATTTCCCATTTTTTCTTGCAACCCATGACTTACATTTAGAG
TTGCAAAGGTAAGGATGACCTTCTCCCTGGAGAGTCTTATCAAGTTAACACACAGAAGCT
CATTTAGAAATTCATTAACGCCTCTATCAAAGATGTCTTTCCCAAATCCTCTGAGCTCAC
TGTATCACCCCCGCTCCTCTCCCCACAGCTCCAGCCTGGAGCTCCAGAAATTCCCTGGGA
GCTAGCCAAAGCCACAGCAAACACTGCTGGGAACCAGTCTGGTTGTACAAGGCACAATTC
TGAGCAGGGTGGGTGGTCCCTAAGATGTTTCTGAAGAGTCTTGGAGAGAAGAACTCCTCA
AGAGACCAGAATTAGGATGAAACCAACTTCTTTCCCTGTTGCTTCTAGTAAATCTACCAT
AAGACTGTGAGCCAAAGAGAACTGAGAGATGCAGAAATCACATGGTAGGTTTGAGTCATG
CTGGATAATCCATACTAGGGAGATGCTCTCCAGGGAGGCCACTGGGAAGGCCCTGAGTTC
TGAGAGTTCCCAGCAGCACTGGAGTTACCTTTGGCTGGAGGCTAACAGAATTCACTGATG
GCCTGAGATGATGTTGGTATAGTGTAGACTAAGGAGGCTGTGATACATGACGTGTAGTTT
CACCTCGTCTAACTTTTGATGCTTCCTGATGGCTATTTTGAAATGGGCCACCTGTTTGCT
CTGTAAGACAACAGTCAAACACTCCAATTGCTTTCCCACCAGGCACATCTGAACTGTTCT
ATCTAGTTATTTTGATTGAGAGGTAGGCGAGGACTCAGCTTGGGTGGACAAGAGAAGAAC
ACTACTCATTACTGCACATTTAAAACTGTCTCTCTAAAGAGGAGACAGTTTCTCAGATAC
TTCAAACTACAGAGACAGGTTTGAGAGAGTTAATTTGAAGACTCACTTGGATTTACTGCC
AGACTTGTCCCCAGTCCCCAAATCAGCTTACGGTTGTTGCCAGTATTACACAGTCATGGA
AAGCTTTACAGAAACCAACCAGGCCAGTGTGTACCAGGAAATCCCTTTCAATCCCCAAAT
CTAGCCAGCGTGCTCCTCCAGCTGGGATCCTGGCCAAAGAAGCAGTGGGGAAGACTGCTC
ATAATCGTGGCCAGTTTACAGCATGGTTGGGACACAAAGGCTGTTCTGAGGTTACATATT
TCATCCCCCAACCTCCAGACCAAGCTGTCCTCTCACCAGCCCAGCAAGACACGGCAAAAT
CCTCACAAAGTTGCTGGAGAAGGTTCTCCCACTCCAGTGCTCAACCGTCCCTGAGTTCAA
CCCAGGCTCTCTGATGCAAATGGTTAAGACAAAAAGGACAAAGAATCTGTTATCCTCCAG
CTTATTTGTTTCTGTTCCAGAGAATTACCTATGTGCCCGTTTTCACAAGTACATATGGCA
TATATGTATGCTGTATCATCCTTAGGATTAATGGTTAGAAGTAACTTTAAAAACACTGGG
TGGAGAAAGTCCTCAAATGAAGTTCAGTGCTATGGCTTCCTTTAGAAATCAGAACATTCA
TTATGGATTCAGCAGAGATACTCACGAGGTTTGACCATTAACCTTGTTCCCCCTCCAAAT
GTGAATATGTTGCCTGCATTATTATTCACACAGTGATCTTCAGCTCAGCAAAAACCTCCT
GGAAACTGAACTAAGTTTTCCCTAAAGATCTTCTGGAAGAAGCGATACCATGAGCATGGA
GAATATTAAGTAATTGTCACAGTAATAACCTGGCACAGAATCCTAGCTCCAGCTTGGAGT
TCAGAACTGTTTCCACATTGGATGAATGGAAGCTAGCTATTCTTTCTAACTATTCTAAAG
AAGGAATTTTCCCACAAAAGCCCAGAATACTTTCCCACAAAAGCCCAGACTGCCAAAATC
CTAGCTATCCTCTGGTGCTTTAGATAATAATTCTCCTGAGGTTCTGAAGATCATATAACT
CATTTGGACAAAGTAGGAACAGTTCCTATCCATGGCACCAAAGCAAAAGCAGTCAGAGAT
GCTGTCATCGCAATGGTAGAGACTGAGGGCAGCTGCCACTGCCCACCCAGCAAGAGGGGT
GGGCACGTTGGTCCACCCTTTCAGGATGCTGGAGCCTGGCTCTGATGTCCAGGCTCTCGA
ACGTGTAAGGGGATTCCTGCCTTGTTCTCATTCCAAAAAACTAGAGACAGTTGCAGGCAC
TGGTCAGTGCTGGAGCTCACCCTTGACTCCAGCTCCAGACCTTTCATCCCCAGCTTGGAC
AATCAGCAGGAAAAGGACTTTCACTACTTTCTATCTTTGTCCTAGTGAAGACTTTTCCTT
TCTTACTGTCCCTTTCCTGGGAGATAACACACGCCAAGGACTAACCTAAAATCATTCTTT
TACAGGTAGCTTCTCCTGTTTTGTCAAGGTGATCCTTTTGAACCTCTCTTAATTTTGAGG
TAGCTTGAAGGAAAATCTGAGAATGATTTTACCTTTTACTTCCACTGTTGAGTATAGGGC
AAAGTGTCCCCCTCACCCTTCCCCACCTCTGGGCACCGCGGTGGGGACCAGGGGCTTAAC
AACAAACAAGCCGGAATGGACCCCTCCAGAGGGAAAACAAGAAATATACAGGAAATATTG
CAGCCCATATATTCCTACTTGGGTTAAGTCAGTGTTGTTCTCCTCCAGAGAATGTCTTCC
CTCCTCTCCACACCTGTTACAGAAGCATCTCCTTCCTTCCTACTTTGCTATTTGCCTGTT
GGATCGCTTACCCAAGCCTCCGTCATTTTGAAGAAGGGATATAGTTTCTCAAGTTGTCCT
GTGAAATGAAGTCTAGTGACACTTGTGCTGGGTCTTCTGGCTGAGAAACAATTTGTTTCA
TGTCTGCAAGTCTGCTTTCATTGGTGGGTCCGTGGAGTCTGATTTATGGACACCAGGTTC
AGGTGTGGGCAATTGTAAGCATTCAGGGGAAGCAGGTGTCCAGTTTGCCTGGAGCAGAGC
ATTTGAGAAAGGGAACAGCTGGAAAGAGATTTGGAGAACAGAAAGGGTCCAGGTTTTAGA
GAGCCTGCTTTCCTGATGACTCAGACAGTAAAGAATCTGCCTGTAATGTAGGAGACTTGG
GTTTGATCCCTGGGTCAGGAAGATCCCCTGGAGAAGGGAATGGCTACCCACTCCAGTATT
CTTGCCTGGGGAATTCCATGCATAGAAGAGCCTGGTGGGCTACAGCCTTTGGGGTCGCAT
GAGTCGGACACGACTGAGAAATATCTTTCACTTAATTACTTAAGTCACAGGCTAAGAAGT
GGACATGATGGTTTCTCAAAACACAAATGCCCAGATAAAGCATTGAACTGGATGAGGGGG
AAAGGCATAAAGAGGGGTAGGAAAAGCAAGTGAAAAATGTGGAATGAGAGTACAATTTTG
GAAAGAATTCCCGTGTTTAGAGGAATCTCTCAAAGTCTTAAGCCAATAAATATTTTCTAG
TAATTAATATAATTCTTATGAAATTGGTGGTAAGTTCATGTTGGTGAGCCCCAAGCTCTC
CTTCATCCCTCCTGTCCAGAGTGGAGGGACCCAGAATGGCCACTTCAGGCAGCTGCTATT
TTTGCTTCCATAGTTTACAGCAAGTATTTCCCTTATGTTACCTTTGCCTCTCAGATACCA
ACAACATTTAAAATAATGTCTTCCCTGTAATACTCACTTGTTAAAACCTGCAGCCTAGTG
CCCGCTCCAAAGACGTATTTGTAGTTTCCTGAGTCACAGTGCTATGTGGCTCTACATAAA
CCAACACAGGGTTCCCCTTTCCTTACAGTAGCTTTGGAGTCAATTAGCAAGATGTCGTAT
GCACTTTTTCCATGGAAAGGTTTTGCCCTCATGTTTTTCTAAAAGGGATTTACTTGGGAT
AACACCTCAGTTCATATTGAAGTCTTCTTGCTTTGGTTAGGTCTGGGCTTGCAAAACTTC
CTCAGTCTCAGGCTATGTTTATCTTAAGCGTGTTTATTAAGTAAAGAGGCTGTTTTAACA
AACATGTCAAGATTTAAAGATCTAAATGATGGTTGAACCCTTTAAAGTACTCCCTTTAGG
ATCAGTTTATGGGCCACAGGTCATAACAATGACCTTATTTTACAGTCATACCTCATTTTT
TGGAACCATGATAGTACCAGCAATTATTTTGAGTCCCTCCTTTATTTATAAGTCATGGCT
CCAAAAGCTTTTTGCTTATTAATAAAAATAAAATTCGCCTTCAAAAGATAAAGCCATCAA
GGCTGCTACAGGAAGAATGTTCCAGGCCCTTTGAGGGCAGATTCAAAGGAGGAGGTGAGC
AAAGCACAGTAGGGTATGTGGGGGGACTGAAGTGTATGTCAGTGGCTTGACTGGGCCACT
CATTTAAATGTACAAACTCTTATTTGTTAACAAATCAACCTGGTTACTTATTGTCACACC
CGGTTCAGGCACAGAGGGTAGCTGACAAAATACCAGTGAAGTGTGAGATGGCAGGCATTT
CTGCAAAGAGTGTGCCTGCATGGAAAGCACCTCGGTTTCTATAATTCTAACAGAAAAAGC
CCAAACCCAAATCCCAGAGCGCTGAACTCTGCAAGGGTGGAGATAGCGTATACATTTTCA
ACACTGCTTGTTGTAATACATCTCTCCTCCCTTCTCCCTGACAGCTTCACAACTCAGATA
AACACCCTGCTTTATCACAGGCAATCCAGTGGCCACAGGGAGGCTTCCAGGGTACAGGGG
TCCTCTGTCCCTCCCGCAGAGTGGACTCAGCCAGGCTGGATGATGGGAGAAATCTGTGTG
GGGAACTCCTTTGTCCCCGGAGTGAAGGAGGGGGCTGTCCACTGACATGACCCATTGAGG
GCCGTCCTCACACCAGAGAAAGTTGGATTGTTCCACTGTTCTCTCAGCAGAGGAAAGCCA
CTAGAAGCTTGTAATTCCTGCTGCCCACCCCTCACACAAGCCCTCAGTCCACCTGCCGGA
TTTTCCAATCCCACCAGGTGACACAGCATAAGTGCAACCAGCCCCTCAGTGCTTATCTGT
TAAAGACACGCTTCTGTGGCCACACGCTGCTCTTGGTAGCCTCCCTTTTCACTGGTTTGT
TTCTGTTTCTATCCCAAGCTTTTCTGCCTCTTATCTCTGCTTTTTCCCCAAAGCCTCAAC
GTGCTTTGTGGACCTTCAAGAAACACTGACTATGGTATTAATACAATTTATCAAACTGTC
CATAGGACTGATAACTAAATTCAGCCTCCAGGGAAACATGTATTCATATCTTACTCACAC
ATCCGACATAGTTAACAACCGCATGCTAAACGAAGCAATTAAATTCAGCTGCGTTTCAAC
AGGTCCCTTTGGATGGCTCTCCAGAAAGGATAAGGAATTAACCACAAGAACTCACCGGGT
GTGACCAGCACTGAGGTGCCTTGGCCAAAGTGGAGCGCGTAGCCGGCATTGAGTTCCACA
GTGCACCTTCCCTAAACAAAAACCCCTCTCTTCCTCATGGGACCTCGCCTCTTCTCCTCC
ATTAAACCCAATGTCTAAACACCCATCACCCTGCAGTCACACAGATTGTGGGTCTCCCTG
GGCCCTCTTCCAGGAGACCATTGCTGAGAAGGTCGCTCACTCACCACAGTGAGGTGGGCG
ATCGCTCCTGAGAAGCGCCAACCTGGGGAGGGGGCCCTGTTACACATTGTGAAACCCTGT
GTCCAGCAGAGGCCAGGCCTGTCTGAACTGAGGACAGCCAGGGGCCTGGACCAGGGCAGC
TCTGTGGGCTCATGGCTGAAGGGCGGCTACATTTCTTCTCATTCTCTCTGGATTGCACTT
TAGTTGCACTCATTGATTAGTCTCTGAAATCCCCCAACACTTACTTGGTTTAACAGAGAC
CATAGTGCCTTTTCCAAAGATGAGCTGTCCTTGGCCGCTGCCAACATTCACACAGTCATA
TGGGACCTTACAATTACCAGTAGATGGGAAGGATTCAGGGGAAGACAGAATATGGGAGAC
CACTTGCCCTCTAGTGAAAGTCTCACTGCTTTGCAGCCTCAACTCCTAGTACCTTGGCAG
GGATAGGACATGTCTCTAAAAATAACAGCTGGCTGTGCAGATAGATCTGAGCTTGATCTT
AAACCCCCAGTTTTGCTCCCAGAACACTGAGTTCTGATGGCTGACTCATGCCTGAGACAC
GTGGAACAATCTCAAGGTCAGGCAGAGATATGCCATCTAGCACGGGGGTCAGAGAGTGGC
TATTTTGGGGACTAGGGACCATGCCACTTTCATAGTTCTTACAAAGAATAACAACAACCA
TAAAATCCAATAAAAACCCAACAAAGGAGCTGACTGTGCTCCTCTTGAAGAGAAGGAGGG
GTCTTCTTGAGGAAAACCTGATTTCTGAGTTGTTTGGTTTTTTAAATTTGGGTTTTGCAT
GTTATCATTAGCATTTTTATATATCCAGAGCCAAGGAAGAAACCAACGAAAATTTCTACT
TCTTCGTGACCTAATTCTTAGGATTGCTAGAACTCATCAAGAAACGGACTCCAACCAGCT
CAGGTACAAAGAAACTAGGTGCATCTACCCCCTTGGGAGCAGCAGGGTCCCAATCCTGCT
AAATTGCACAGAACAGCACTGCCTTTCAGACTGACCCGCTTCCCTCACTTACTTGGTTTT
ACCGTCAGTCTGGTCCCTGCTCCAAAGCGTAGGTTGTTGTTATTATTGCCACAGCAGTAC
ACCCTCTAACAAAAACCTCCCACAGAAAGCTTGCAGCCAGGCTCCCAGTGTGGCAGGGGC
AGGGGGCAGAGGCACCAACTAAGACCACAACACAACTGTCCCATTCTCCTCTCTCACAGG
AATGGGGCCATTTGTCATGCTACTAGGCTGTGCAAGTGGGCACTTCTCAGCGCACTGAGC
ACAGCTAATCCAGAACCCAAATTGGCACTCTGAGACATAGCATCAGCTCTCTAACAGGTT
CCCAAATTAGGTATAAACCCATGCCACAAACAAATCATGCCCAAACACATGATGTGTCTT
CAGGGACCACTGTATATGAGTTACTGCCTGGTGGCATGCTCCAGATTGTTGATAATTTGC
ATCTTAATTATGGGTTCAAAATACTCAAACTGCTCATCTATATAATTTCACGTTAATTAT
CATGTAGTTATTTCATAATTGGTAAATAATGAAACACGGCAGTGTGTTGGGGGAGAGAGA
GGGTTGGTATTTCATCAGGTTTTCAGAGGATCGAGTGTCTTACTCCACCAAGCGTCTAGC
CCAACAATTACTCTCAGAAGTTGAGTGTGTAGGACATTAAGCAAATTTCCTGAGAGTCAC
TCAAAAACAGTCATTAGAAGGTCACTTTAGCCCACTTCCTCCAGTTTGCACATGTCACCC
TTGAAAAGTCATCTGGAAGAGCAGGGCTCTCTACTCTCTATTTGAGAACCCTTTTCATTC
TGTTGCTCAGAGTGACATAATCCTGGTGATAAATTCCCAAACCTGCTGCTCCAAAGAAAA
CACACAGAGTAACAAAGACTGAAAGAGCTTCAAGTAGGGAGAAGTCTGTTTTCCCAGGTG
GATAGGAAAGCCTCAGCAGTAGAAATAAAAACTAGCACAAATACTGATGGGATGCTGGTG
CCTTCAGTGAGACCACCTCCCACTGCAACAAAGGCAGGACTGTATCCAGCTGGGATATCC
CCTCCAGAGCACTCCTGTTTCAGAGGTTTCCCTGGTAGGTCAGCAGTAAAGAATATGCTG
GCCAATGCAGGAGATGGGGAAGACACGGGTTCGATCCCTGGGTCAGGCAGATCTCCTGGA
GAAGGAAACAGCGACCCACTCTAGTATTCTTGTCTGGGAAATCCCATGGAGAGTGGAGCC
TGGCAGCCTGTAGTCCACAGGGTCCCAGAGTCGGACGTGACTGAGCGACTGTACACACAC
ACACAGTTGTTACCTTAAGGTTCCTGTTACCTACCAAGGGTGACCTGAAGTCTCGTTCCA
GTCCCAAATATGACTTTCCCGCCACTGCCCGTGTTACACTGTGAGATGCTCCATGACAGA
AACCTGCTGCTGGTCTCCATCCTACACTCTGTTACTCAGAGCTCTCCCCATGGACAGGCT
GCCCAGGCAAGCTCTTGGGGATCCCTTTTCATCCATCTCCCAAACTGTGCAGCATTAACC
CTAGGAGGGCGGTGGGGCTCTGGCCAGATACTACCTGTTGTGGCCCTCTTTGACCTCAAT
TCATCAGGGAGTGCTGGCTAGCTGATGAAGACTGAGAAGTTGTCAAGTTCAACTCCCCAG
ACGCTGGGAATTAACTCCTTGTCCTTTCCCTTTCTGGGTTTTATGTTAATGAATCTCTCT
TGTCAGAATTTGATGAGAGATGGGACTCAGAAAGCAAATGATTAATAACTGTTCTAACTT
AAGGTCCCTAAGTCAGGCGGAGAAGAGGGCATGAAGACAGAAAAGAAGAAACGATCAAAC
TTCTATCCACACAGCCTTGTCCACAACACCCATGAGAGTCATTTTCATTGCAAAGGTGCT
GATAACAAAACGGTCGCTATATATTCATGCTTCAGTCCCAAGAGGTATCCTTTGTCTGCC
AGAATCCAGAATCCCCAGTAATGGGGGTACACTCACAATAAGCAACCAGGACCCCCACCC
CCCCAGACTATCCCCTCCCACATCTACACATCTCAAAAGTGCCTGTGGGCTTAGGACCTT
GCTGATATGCCCATGGGACCAGAGGCTCATCAGCAAGGTCTGGGAATATTTCCATGCGGT
CTGCAGTAAGGTCCCCAGCTCTCAGGCACAAGCACTTACGGGGCTGGATGATGAGCTGAG
TCCCTTTTCCAAAGATGAGTCTGTTACTTCCTCCTGTATTCACACCCCATGTTAACCCTT
TACATAAATCTCTCTGCCAGAGACCCATGCCCTGAACCTCCAGAACTTCTAGCTACAGCT
GCTCCAAAGCCCTCAGACATCAGGAACAGCTCACAGCCCTGCTGAAGCTGCTGGTCATTT
CTTCCCCTCCCTGTTGCTGTTGTGAAAACTCAAAAAACACATAACGAGATAAGGGGACTG
GAGATGAGGGCAGGGACTGCCAGCACATGGCTACCAACTGCACTGCTGTCGATTTCTTCA
CGAGAGAGACAAGGTCACAAAACACGCCCCTGTCACGTAGGAGAAGATGGGGAGGACAGA
GGCCCTCAGCCACAGACATTTAAAGGGGCTATGGTTTGTACATCTGGCATGTAAAACAGG
ACAATGCAAAAATTATGCTAGAACAAATGATAGGAAGAGACATAAATGTTCCACTTTCCT
CTCAGACTTACTGGGCCTCACTGCTAAACGCGTCCCGGTCCCAAAAGTCAGCCTGTCTCC
GCTGCCACTCTTCTCACTGTTGTCAGCAGCTTTACAGAAACGGGGCAGACATCTGTCACG
AGTGTCACCTCACCAACTTGTCTGGCTGGCTTTCTCCTGACACCGATCCCAAAGTGCCCT
ACAAACCAAGCAGTGTGCATCTTCCCTCACACCTCTCCAAGTCACAGGCTCAGGATGAAT
TTCTCAGCTCAAAACAACAGGCTAAGGTTTCTATCTGACAAGTCTAGACACCCAAACAGC
AAGCAGTGCGGTCCTGCAGAGATGCTGACATTTAAAAAAAAATTTAAGTTCTATTTCAAA
CCTTAAAAAATTTAAGTTCTCTTTTAACATCAGTTAATTGGTGTGTTTAACTCTCTCAAA
AGCAATGCACGGGAATTCTTTGAAAAATCAAAAAATTCTACAGTTTATAATAATATTAAG
TTTATATAAAACCCCATGGTTACCTTTGGAGGAAACTAGGAAACCATTCAACATTCCCAA
ACTAGTAACTACAAGGAAAGAACCAAGTGTGTACTCTTGCATTTCTTATAACTGCATGGG
AATTCTTAAGTGAATCACATTAATAAAGTGTTTGTGTTGCACTGAGATTTCACTTTTTCT
TCCTTAGAAACAAAAACTTCTAAACTCGAGTCTATTTGATTTGTTAGGAAACACAGGTTG
GGATTAAGGTGGGCCAGAGCGCGTTTTATACTCACGAGGCTTGACTGTCAAAGTGGTTCC
TGAGCCAAAGATCAGTGTGTTTCCAGAATTCACACAGCATCAAACTCCTCTACAAAAACA
GCTTGTGGGTCTTAGCGTGTGGGGTGGCGTGGGAGTGAATGACTTGGTCTTGGAAACAGA
ACTCTTTCTCTCTGCGTGTAGGATGTGCTGGGTTTTGGCCAAGAAGCCAAAGATATTGGA
CTTATCACAGAAACTTCCAAATTTGACAAGCTCGATTGTGTATGGAGTTTCCCTTGTGTT
TGCTCTTTGCTTCTTGGAGTAGGAGAAATGCTATGACTTGACTCTTCTCTAGAAAGAACG
AATGCTCCAAAGATTCAGTATTTCTTTTCTTCCAGTGCTTTTCTAACCCTCTAGCAGAAT
TTTCTTTCATCTCATTAATCCTAATCAGACTCCCCTGTTACAAATATTTCTACTCTGTTG
TGATGTCCTCCAACTTCAAAACCCATAGCAACCACCAATCAGTAAAAATTTCTGGATGCA
TTGATTGGAAACAAACTCTTTGCAGCTGGCTTCCACATACAGTTTTTGAGTATTTGGGGC
TCTGAGTTGATTTAGAACCACTCTGACTGTCCCCTGCTGGGGAAAGCACTTTTACTGAGT
TGCTCTTGGTGGCACAGAGGAGAGTGACATTTTCACCGAGTGAGTTATGTTTTCACCTGG
GGACAGTCCCCTCAACACTTCTGGCTACTGACCATCACTGCGTCCCCACAGCTCAGCTCT
CTCACTGTCTTGCTTTGTATCTCTCAGAGCTCCCTTTCCCTAGATACAGAGCAGAGAGAG
TACCACTCCTCTACCTTCTCCAGACAGAGAAGAAAAAGGCTTTGAAGCCTAAAGGTGCTT
TATCCAGCCTAGCTGGGAGGTGCTTTATAATGTAATTTTCACTACAATAGTCTGAGCCAT
CCAAGTCCTCAGTACTCTTGCCTTTAATTTCTAACGCAGAAAAAAGAGAAAAATATTCCT
CTAGGTAACTGAGTGGTTAAGACAGTTGAGAAATCCAGACGTGGGCAGGTTCCATCTATC
CAGTTCTTGCCCTTCCAGTATTTGCAAGGTTGTCTTTTGTAACAAAGTCTACATGTTCAG
ATTTTCCACCACTTTAAATTTTAGATGTAAGAAATTTATTTGCCCCATGCTTTTCACATT
ACTGTACTCTGGTGTATATATCCAGGATTTATCTCATTCTTTCTATCTCTCTCTCATTTA
TCAACTGTCAACTATCTACCATCTCAGACATAGTTTTTTGGGGGTTTTTTTGCAGTTAAT
TCTGTGCCTTATCCACGCTGTAACTTACTAAATGCTCGAGAATTGGTGATGGACAGGAAA
GCCTGGCCTGCTGCAGTCCTTGGGGTGGCAAAGAATCAGACATGACTGAGCGACTGAACT
GTATTAAACTGAGATGTGCCGTCACACTGATAAACTCCACTGGGGGACCGCCCTCCTCCA
CGTTTTCCAAGTTTAACCTTCCACTTGGGATCAGAGCTCATTGTTCTGCCCTACCTAAGG
CATCAGTTCTTAGCACCTTCCCAAATACCTTCACCATCTGCAAAGAGAAACACATTGGAC
TAGCTTTGTAAAATTATACTCTCCAACGTTCTGTCTGCCTGCTTCTCTGGGTCTCATGGT
TTGCTTGTCATTTTGATAGCCTACGTTTCAACCATTTCTTCCAAATGACTGCAGTACTCA
AAGTTCAAATTATCATACAAGATAAAAGTGGAGAAGAATTCTGTCTGAATTCTCTTCACA
TGTCACATTAGCACATGATGGCAGCAGCAAAAACAGAATTGTGAATCATATTTTCAGCTT
TGAATTAAATATTCAAGACTGGAGTTCCCCCCAGAAAATCAGATATTTGGCTGACACCCA
TCCCTACCATTTGTGAGAAAGGACAGGTAGAAATTCTTCTAAGCCTGCTCTATCAAGTGT
GACCTCCAGAATCTCACATAGGTGACCTAAAAATTAAAGAATAGCTGATTTCCTGACCAA
GAATGAAGTACTTACTGGCTGTGATGGTGAGTCTAGTTCCTGTTCCAAAGTTTAATTGAC
TGCCTTGGTAGTTAGACACACAGTGTTCTAAGTCATTACAAAAACCAAGGCTCCGAGCTC
TCCAAACCCTACTGTGCAGCCCCCATTTCTTCTGAACCCCCTTCTCCCAATACTTCACCA
TCAAAGCTGTCAGTGACCCCTCCATACCATTTCCTGCTGGACCAGCTGAGAGAAAGTGGA
AAAAAGGCTATAATTAGGAGAGGCTTGACATGTGAGAATTGTTTTGATTTTTCTGCCAAA
TTTTCTTCAGAGAGAGGACTAGACATCCCCTTTCTCTCTCCAGGTGCCATCAGTGAATCC
CTCAGGTCTAAACATAGGATGAGTCTGGACAGCCTGCCATCTTTCTCATCCTTTCATACC
ATTCCATATTTCAGTTTTCTCTGAAGTCGCCTCTTTCCCCTCCTTTAGCCTCTGGGCCAT
TTTCTTTCAGTTGAAACTTGTCCCCCAGTCTCTGCTCCTGTGGCCTGTGCCGTGACCGGC
CATGCTTCTCTGGTCAGTGCAGGTGTGAGGGGCCAGCTGGTGGGGGTGGCCCGGCTGCAG
GGGACACTGTCCCCCTCCTCCCAGGGGTGTCCAGGTGAGGGTTTATGTTCCCAAGCATGA
CTCACTCTTGGGGGTGGAGGGGGAGGGACTCTGCTCTGTTCCAGATAAAATTCTATCTAG
TTTAGAGAATTAGGACAGGGAAGCCTGGCTTGCTGCAGTCCACGGGGTCCCAAAGAGTTG
GACACGACTGAGCGACTGAACTGAACTGAGTTTAGAGAAACAGAGTAGCAGAACTTGATG
ATTTCTTTCTGGAAATTAAAGGGTTTGCTCAACACAATAGGGATGGAAATTTTTCTTTGA
CTTACTTGGAATGACTGTCAAACTTGTCCCTCTCCCAAAATAGTTCTGGCCGTAGCTGTT
CCACTGTGATAGGAAGCTCAACAAAAACCAGGCAGAAGACAGAGCTGGTGCAGACACCTG
GAGGCCCACCCGACAGAAAGACAGACAGACAGACAGACAGACAGACAATCTCTTGTCCTG
TGCAGGCTCAGGGACCAGGGCATTAATGGAAAGGAGCTTCAGGGCTTAGAGCAGCTGTGA
CCATGAGGAGTGGTTGGAGGGACCGAGTCCTTCTGAGTGGGGGTTAAAGGGAAGGTTCAA
GTGCTTTGTGGGCTGCTCGCTGTCTAGTTAAAGTTGTGGGCCCATTTGTTTTATGCGTGG
ACATTTAAAACATTCTTTTTCTTTGAAGATTTAATTTCTCTCCTGATGATCACATGATTC
TGAAGCTCATTCTCATTAGGTCTCTTTATTACATCTTTTAACTCTGGGAAGGATTTTATT
TCTTTGGGAAATTTTTGGAACAATTTCTTTTCTTGGAATTAACCCAGATGAAGCTCTGAC
CACTTGCTTTTTTCCAACCTACCTCACTTCCCTAACAGCCTATTACAGTGTCCATTGTTC
ACCCACCTGATCTTGTACCCCATGAGCAAGGAGAGGGTAGAGTGAGGAGAACACAGGTTA
GTGACTTGTTTTTCAAATTGCCATGTTCAGGTCCAAGGTCTCTACGATACCTTTTAGGCA
CTAAACCCATATCTGCCATTCTTTGACCTCCTTTTCTGATCACAGTGAATACATCTGGAT
TCCCTTAGCTTTGTGTTTTCAACAACCATGCCACCAGCACAGTCATCTGAGCCCCATGCC
TGTGGTAATTATCCCCGCCACCCTCCACAGGCAGAGTCACAGGCAAACTTACTTGGAATG
ACTGATAAGCTCGTCCCTTGCCCAAACATCAACTTGTAGGAGTTGTCACACAGCCATCGA
ACACTTTGCAATAACTGACAGGTGACTCTGTGATCTCAGGCCCCAGTCTTTCTTGACGCC
ACTTCAAAAGGCATCTCAGGTAACTTCAGATGAGATATGGGGCCACAGTTAGGTCAGATT
CTTTGGGGGATGGTAGAAAACTTGCTAGGAACATGTGCTTCTTCACCTTGGGGTCATTGC
AACTTCTGACATGCTGATGATTTTAAAAACATCAGTGAGTTCTCTTGTCGTCTTCTCCCT
TCTCTGTCCTCACACATCACACCATGTCCCCATCTGCATCTCATTTCCATCTCTAAGCCC
TGGTTTGGTGACACCAGGTCCTCAGGCACCACTGATCTGCCTTCCCCAAGACAGCATATA
TTCATAGGCTGCCGTGATTAAAGGACTGGAAATGCCAGCCTCTCAGAAGCTGAGACCTGG
GCCTCTCGCTCTTGATCACTGGTCAATATGTTGTCCTCATTTGTCTGGCTAATGAAGAGC
TGACCTTTCTAAGTGGATGCTTTTTTTGCTGAAATGACAACTGCCAAAGAGCTAACAACA
AAAGCAGAGCTCCGAAGGCGGTGTTGCCCTTTCAGACCCCTTTGGCATATTTCAGTCAAA
GGGTTCCCAGGCTCAAATGTCATCCTCTCAGTTTCAGCTCCCACAATACTAGGCTTGCAG
AAATTCAACAAAAATTGGGGAATATTGGTCCAACCTGCCCCCTGTTCAGTAGACCTAGGC
TCTTCTTGGAGGCATCTTGCACATTCAAGATGGTCATAACAATCCAAGATTCAGTTTTAG
AGTGGCACTTCTAGTGCCACATCCACCTGGTGTGAATTGACGCTGCCCCTCAGTAGAGCA
GATAGAGACCATGATATCAGAAAACCCCAACCCTCCATCCCCACTCCTGTCTCCATCACA
CAGAGTAGGGACCATGCTGTCTGCCTGGTCGACTATGCCTGCATAAAGACACAGATCTGG
ATTCTCATCCCTTTAGCATCAGAAGACTTTGCCCTCAGTGGAAAGCCTGGGAAAACAGTG
CCTGCAACACAGAGTGATGCCACCCTTCTCTGTGACACCCTCCTCCCCATCTCAGTCTTA
TCATGCTGCTGTTAAAGACATATTCCTACATTTTAATATTTTAACATTTCCCCCTTCCTA
TAGCTCATTCCTTCCATTTATGTTTCTGAGCACCCACGGGACTCCAGCCTCCGTGATCTG
TTTCCACTGGACTCCATTAGCATCCTTGCAAGAAAGGAACAAAAGTCCTAAAATGCAAGA
CTACCTGGGGGACACTGTGAGTTTGGGTCTTTCTGGCTTCTTGGCTTCACGGTTAGTCAA
GTTCTTTCTTTTTCTAACTCAGAGCTGCCGTGCTACTCCCTGCAGTGGAGAGTTTTACAA
CGACTGACAGAAGGAACTTTATGAATCTTAAAAAAACAGAGTTTCTCACTCTTCCCAGCG
GGGAACAGCAGCAAACACACCAAAGCCAAATCTTCCTATCTGCTCTAATTATCAGCAAGG
ATACAAGTCACCACGAGGAGAAAGGTATTAAGCCTGGTATCTGAAACTCTTTGGAATTAA
TTGTAATCCCTTGCCTGGTGGTTTCAGTGATAGGAACAGTGGATATGTGTGTTTTCCCAC
CCCTTTCCCCCCTCTCCTCTCTTTTTGTAGTTTTGCATCTAGAGAAGCCATAGGAGACAT
GCAGGGAACATAGAGGGATTTGAAATAAGACCCTAGATTCCCATTCAGTTTTCATTTTTT
CCCTCTCTGCTTTCATTTGAAACTCATTCTGAACTGAATGCCTCGGACTTATTCAACCTC
TGCTCTCAATTATCCCTCTCCACTGTAGATGATACCAGCGAAAATGGCCTCGGCTGCATC
AAGAAGAATTTAAGGTTGATATAAGGAAGAACTTTCTGATGAGGAATGGTACTAACGGTT
AGAATGGGTTACTCAGGGGAATCGATTGGAAAAGGGACACCCTCACCCCCAAAGTTGGGC
ATCATGTCTAGAGAAGGCTCTGACAGCAGCAGACTATTTTCTATCTTTCCAAGGTCAAGG
TCAGCTTTATTCCACAGCAGTGGGATAGACCCAGAGTCTCAAAGGGTTAGACCCAAAGAC
TCAGGGTCCAAAATGGAATCTATGAATGCTGAGATTAAAGAAGAGACAGGACCCTGGAGG
CTACTGGTCAATGTCAAGCAAGATCTGGTTTCTAGGCAACACACATTTCTCTCAAAACTA
ACACCAGGGCTGAAATCCCAGAATTCCCAGTATGTTTCTGTGTCCTGTTACACTTACTTG
GATGGACAGTCAAAGTGGTTCCTTGTCCGAACATCAGCTTTCCATAGGCACTACCACCAG
TATTTACACTGCAATGGAAGCCTTTACAAGAACCCTGGGGGCACCCCCACGGCTCACAGA
CAACTTCCTCTTTAACTCCTTTGGGTGAGAAGAGACTCACCCAAAGGGGTCCGAACCTGT
GAGGCTGAGATTCTTCCCACCTAAGCTCAGAGAACCATTTGCACGTCTGGTCCTGGGACG
CTGACCTCCTGTATCCCTCCCACCCCCCGGTGGGGCTGTGTTTTGTCTCTGTCCATTTCC
TCTGGTTTCCATCCTGAGGCTTACTGATTTCTCATGTTCAGCATTTCTCTTTCTAAAGGT
CTCATTTCCATTTTACAGCATCATTTTCAGGACAATTCCTCTGATCAGTTTTCAAGACAT
GTCCTCCCCTCCCTTCGAGGTGTCACACATTTCTGATGACAATGAATTGATTGCAAGGAG
ACAGGAGGAGAGTGTTCAGCTTTCTGGAGGCTGACTAGAATTTGATGAGGTTTAGGCTCC
AGCCTCAGGAAACACCATCTCCTGAGCTTCCCTTCATGCCCCAGCATAAGGAATGAAAAT
AATGGGCACATTTGACTGAACTTCAGTTGGTCTTGAACCTGAATTACTCATTACTGAGAG
CAATATCTCACAGGAAGTTTACATCTGAGCTTTGTTATGTGATCAAGCATCCCGGGGGCT
CTTTTGAATTTAGAAAAGAAAGACCTTTGTCTTGGGAAATCCACAATCAGAGACAAACCG
GGACAACTGGTCACCCTGTAGGCTCATCTGCGGTGTCCTGACCTCTGAGCAGCCCAGTAG
CCATAATGGGAGAATTAGTTGAGGCCTCTCTTAGGGTTGCTCGGAGTTTACTTGGAGTTA
CTCTGTGTTTACTTGGAGTTGCTGTAAATTGCATCCTTTGATCAAACACAGCTTCCACTG
CTGACAGTCACAACCATAGGAAGCCCTGGGGTCTCCTTGGCTGTGTCTGGTGGATGCCAC
AGACCATGTGAGGAGCCAAATTCAGGCAACCTCATTATTTGGCACATTGTGATCAAGCCC
TGTCCCCAACGAAGATGAAACACAAATATTTTAGCTCCTTATCTGCATTCAACTTTTAAA
CTCTTCAACTGTTTGACTGAATTTGTGCTACTCTCTCTAGTCATCTCTTCAAGCAACCAC
TTATTAACAAAGTGTCAACATGAAGCATGAAGTGGGAGAGAGGAAAAAAAGGCTATTATT
TAGCAAAGAAGAAGTGACATCTGCTTTAAGGACAGCAGTCAGGGATTCAAATGACCCTCT
CATCTCTTCCTGCTTTCTAGCATCACAGTTTACAGAGCTCCCCACACCAATACTTCAGCC
GCTGAAATTTCAGAACCTAAGCAAAATTAGATGCCTACTCTCAGCGAAAGTTCTCCAGCA
GACGGTGCCAAAGTGTCGCTATAGCAATAATCTCTGTCCTCTGCTGATTGAAGGAAAATA
GTCTTTAAGGTCCCTTGGACTCCAGCCTTGCCTTGGTAGCCCTTGTAGAAGACGAGTCCA
TTGTATGGAAAATTTGGCCTACAATTACTGTCTGGAGCTCTGGAAAAATGCTCACCCTGC
ACAGGTATTTTCTTTGCAAGGTGAGGCTGTCTGCGTCTACATTTTACTGTGTAGGGGTTA
CGGCTCTCATTTCCCTGAAGTGGCCCACCAAGTACTGAGAGGAACTCTCAGCTTCTCTGT
GCATTCTAGAACACCCACCATAGAGCTCTCCCTAGTGTTTCCAGCGAGACACCAAAGATG
AAACCAGTCTGGTCCCCAGTTTTGGCTGCCCACCCTCTGAAAAGTGATGTCCTTGAATCT
CCCAGTGAATCCCCTTGAAGCTTTAATTAGCTAGGATCTCAGAGACTACTGAGTGCATGG
GATTCCACCTTATTCACTGTTTCTGTTGTTGCAGACGTGTGCTGGTTTTGCCCCTGCTGA
GCAAGGCACTTCTGCGTGTGACAGCTTCACCACTGAGCTAACCACACTGACTGTTTTTCA
GGCAGGACCTAGCCCAGAACATTCCAAGCTGGCTGTTATCAGGGCCGCAATAACTCCTTT
AGCACTGCATGCACTGCATCACTTAGGCATTTACCCCCCCCCCCCCACCCTCCCCAGCCA
GTTTTGCAAGAGCTTCACCTGGGCTATATTTTGTAGTATGCCTCTCCCAGTGCTGTATCC
TCTCCTAATCATAGAAAGCAGAACTGAATAAACAAAACTCAGCAATCAGGGAGCTTAGCT
TATGTCAAAAGGAGACTGGGAGTGCTTTCAACATGTTTTTCCTATTTACCCAAATTTTAT
AACAAGTTAGTGTTCCCGGCATTAGTTTATAAGCACCACTCGCTGAAGCCACCAGAAACA
TAGATTCTCAAGGAATGCCGAGAGCTACCGCAGTTGCTTAGTATTTTATATATATAGCAT
TTAAAACTTTCCCAAGTATTTAACACATGTTATTACCCTTATGAACATGTGGGTGCATAT
ATGAAGGAGAGAATGTACTGCTGTATTCTCATGATTCAGAGGACAAATGAATTTTTGCCC
CCCTCCTGGGTTGAGCTAAGTCAAATGGTGATTTAATCAATAATTTTGGTAACAGAGGGA
AAAGAGGGGTTAAAAGCTGAGTTAATCTGACAGTTCCACTCACAGAGACCTCAGTTACTG
GACTGGAGATGGAGTATAGTTCTTTAAGAGAGAGAAAATGAAGATAAAAGAAGAAAAGAA
ATCTGTCTGTAGAATTTCCAGTATTCATTAATGAAATCTCTGGGTCTCATTATTTCAGGA
GATAAATTTAGGGGAGTTTTAGTATCTACATCAGGAAGATTTATATTTGGTCTACTGAAT
TTGCATAGTCACAATATGCCAATTTCCTCTCTATCTTTTTGGCAAACATTTCCTGGCTTT
AGCTGAATCCCTCAGGATCCTGTATTCAATTTTTCTCCCTGTACCAGCAATCTCATTGAA
GATGGATGATAGGAATGTTTTTGGCCGAAGGTAATTTAGTCTTTGTACAACGGAGTTTTA
ATCTCTCTGATGGGGCCCATATCTTCCCAACACAAGCATCAGATTTAGAAACTAACCTGG
AATGTTTTGGGCGGGGGGGACAAGTAATTTAAATCAGAAGAAAGACATGTTTTGAAACTC
TCCCACTCCCCACCGGGCCCTTCAGACTTACTTGGATTCACAATTAAGAGAGTGCCTTTT
CCAAATGTCTGTTTATAGCTGCTAGTTCCACTAGTCTCACAGTCAGGGGAGGCTTTACAA
AAACACTAACAGGACCAGCTCTTTGCAGCAGGGCCCTGGGGGTCAATGTAGTCTCGATCC
TACAACATGACTTGTGGGTTATTTAACCACATGCCCCCAAATTGGTTGCTGCAGGTGGGA
GCTGGGCTTCCAGAAGGCAATGGAGGCTTGATAAATATATATGTTATTTATTAAAAATTA
AAATTTTTTTTCATTTTTTGTCTGAGCTGCCACCTTAGTTTGGATAAACCAATCTTTTTT
TCTTCTTCCCCCATTGTCTACCCCGGTTGGCACTCACACAGTCTCTATTTTATTATACTT
CAAGGCTAACTGTTTCTCTGTTTTTTGGAAATTGTTCACATCAGAGCCCCAGATTCTGGT
TTACTGGAAACACATGGCAGAAGGGGAAGAGAGTGAAGGAATTTTACAGGGACGTGTTCA
AAGGTACGAGTTTGAGGGCTTTTTGGTCTTTCCTGATCTGCTTCCTTATAATGGACCAGT
GCCTGTCCAGGAGAGCCTGCGGAATGTGGTCTAGAGAGGACAAAACTGTCAGGGGCCCCA
TGTGGCTTCATCCTTCCATACTCACTGGGGTTGATGGTCAGCCTGGTTCCTCGCCCGAAT
ACCAGCTTCTGGCCTGCACCTCTGAGTCACACCCCAGCAAAGAGCTTTACACAAACTGTA
TGCAAGGCCCCTGTCTCCCCACAAGAGCCCTCTCTCTCCCCTGAAGAGGAGCCTGCTGGG
CCCTCAGTGCCTCAGCCTGCTGGGCCCTGAGTCTCACAAACCAGAGAGCTTTAGGACAGT
GTCTCTTTGCTGTCCTTTGCCTCCTTGTCAATGTCCCCTTTAGCGGTTATAGGCATGTAC
CAGAGTTTTGTTCTCCCTGTCAGTCAAATATTTAACATCTTTATTTCCACTTCATAGAAT
TTTAACTTAAAAAAAAAAAAAATCCTTCAGGCTTTACAGAGCTCTCCCTAAAATCAGCTG
GATTAAAAGAATCTTTCAAGTCAGAATAAACAAGGTCTCCTGAGTGAAGTTAAGCTGGCT
TCTCCATTGAAACTGGTAGTTTGAATCCTAGGGTCTGCTCGTCTGGGACCTGATCCATAG
GCTAAGACAGGAAAGGTTAGAAGTCAAGGTAGAAAAATCCAAGGGAAATCCTGGCCTGTG
AGCCCTTCTTGTCTTCACACCCTTATTTGCACTTATTTTTGGACTTATTCTCTTCTCCTC
TCCAACCGGGACATTGCTATCTTTTGTCACCAACAGGGAGCCCTGCTCAGCATCAGTTCT
AGAAGGCTCCCACCCACACACCCTGAACTCTGAAAACAGACATCATTTCTTTCTTCTGCT
TGGGGAAATTTGATTGAAAAACAATTTCTGATTTTGCAAAGTGAAAAGGATTAGGAGAAA
ATCTGTTTGCTTCTGTTTTCTTTCTCCACCCCCCTCCTCTTCAGCAGTTTTAAACTATTC
ATAGATACAACCCCTTTAGGGTTAGAGAAATGTGGTAAGTTTCTAGTCTCATCATCTTTT
CTTCTTGCTATCTATTTACTGCAGTCCTATATTTACAATCTAAATTTGCATTTCATTTCC
ATTTGCTGAATCTTCTAATGCACTTTTTCTATTACTTCCAGAACACCATGTGCAATGATA
AACTCTATTGAAATGAACCAATTCAGGAGTTTTTAGGGCCGGAGGCTGACATTTCTCTCT
TCTGAAAACAGGTCTGGGGGTGAACACGTTATTATTACTCTTCTAGGCAAGCCCAAGATA
GGGGCAGTGCAGCCATCTGAGCAACTCAGCTTGTGGGGCTGATGTCTAAATAACCATCTA
CTGAACGTTGCTCCTTGGGATTAATTTGAGTTTTCTTCTTAATCTAGTTCCCAAATGTCA
GCTTCCCATCTTTTTAGCTCTTAGAATCTCTCTGACAGGCAAAGCTTAAGGTAAATCTCA
TAGATGTTTTCTGAATCTCAACCAATATTTCATCTCTGTACGTATTACAAATAAAGAACC
AAAAGAAGGATGAATATAATACCTCTGGGAGAAAATTTATAACAGTTCTCTGGGAGAGAT
GAGAATTATAAATAAAAATGGACTAGCATGTGCTTTTTCTGATTATCATTTCCAGTGTCT
GGGGGACTCTAAACATCCAACCCAATTTGGAAACATGGCAGCCAACTGGTCCACGTTTTG
AGCTCTAGTTAGCAGTTGGACACACAGGTCAGCATGGAAATATTTTTTATTCTTATGCTG
TTTTAGGCATAAGGGACTTCAGGAAGGTCATCTGGAACTAACATAATGCTCACTAGGACC
TCCTGACTCTAGCCTTTCTAATGTGGACACTAATTTGGTCATGAAAGTGGAAGTTTTACT
TTGAGATATCCATTGGGTAGTTGGCATCTCTTATGAATTGTAAGCAAAAGTTAAAACCCA
AACAATTGTCTGGAATGAGCTTCTATTGCAGTAGATAGAAATTCCCTCATGGAGCAAAAT
TTCAGCTACAGTCAAGTTAATTAATTAGATTTGTTTTGAGAGTGGTAAGTAGCACTCAAA
AATCTCCCTCTGAATATTGCAAGGGAGTTGTTATGTTGGGTTAGGAACTCCTTCCCTCAC
ACTTCGAAGGGCACAGAAATGAGTGGGTATTCAAAGGGGCTTCTCTGCTGAGCTCAGCCA
AGGCGAGAATGAAAAAGTTCCAGTTAGAAGCATCGTGGTTAACAGCATCCTGGGGCATGT
TTTCAGAAGTTCGTGATCTGTTTTGAGTATTTGCTTTCAATCTTAGCACTTCCCTAAATA
TCAGCTTGAGATTAATGTCAGCACCAGAAAATCCTACATGGTTTTACCCAACTGGTGTGG
CTCCAAGAATTTGAGAATAATAGGGATTAAGCAATTTCTTTCCTAATTTCTCCAACATGG
AGGCCTTAGGAAGGCAAGTATTGCACCTGAGATATGAGAATGAGAGTGGTCATTCAGCCA
TTTATATCAACAGGCGCATCTCACTGTCTTCTTTTGAGTCAGGTTGCATTGCACACCCTA
CACTGCTTTCGTCTAATAGATCCTTTCTTCCTAACTGCTTTCTGCCCTACACACTACAAC
TTTAGTTCAGATTTCATTTGTCAGAGACACATCTCCAATAACAACCAAAACCAGCATAAC
ATGTCCAAGGGCTTAAAGGTATAGAAGAAACAGCCCTAAAGAGTCTCCATATGAGGTTGC
CCTCATTAGCATCTCGCCAGAAAGACTGGTGACACCAGGTCCCCAAAGATGCTAATAGCT
CAGTGAGTAACTCCGTGATCTTTCACAGAATTTCTAAGAGTGAAGGCTTATGTTTAGAAA
CAAATCATCTTTTAAACATACCTGGTCTAACATTCAGGATTGTTCCTTTTCCAAATGTCA
GCTTATTATTGGAGTATCACACAATGACACGAGACTCTACAAAAACTCCCTTTACTACCT
ATTTAAATGTTCACTTATCACCCAAGAATTCTCTTGATAAAACCAGCTTTATGATGAGGG
CCTGGTGGTAGAGTTTATGGACTGTCTGGGCCCTTCTTTTTCCTTGCGTTATTGTCACTT
AGTTGGAAATGTGCCAACATCCCCCCACAGCCTGCCTGCTCTGGTAAAACAGGAGTAGGA
ACTGCCTCCCACATTTTACAGAGGGAGAGAATAGAGGCCCTGCGAGTTAACTGATTTTCT
CTTAGTCTAATGGAAAATTCCACCAGTTATAATACGAAATTAAACTTTCTAACAGTCTGA
CTCCTTAGTTTAAATGCTCCACTAGCAGTCTCACTCTGGTCTATTAGATAAAATAGCAAG
TGAGGGTAAACAGCAGAGTATCGCATAAGGTAGGTATATATCATTGGTTGTTTCAATTGG
AATCCATCAATGGGGCTGCCATGATTTGGACTTGAGTATAAAACAGAGTGGGAAATTTAA
GAATCAGGGTTCCAGAGAGAAATCTGGAAGCATTAGTTACTCAAACTTACGTGGGTTTAC
TGTCAGTTTCGTTCCCTTTCCAAAGAGGAGTCTTTCAGATCCGCCCTGAGTTACACCCCC
ATAGACTGCTTTACAAATACCGCCAAGACCCTTCCACCAGGTGCTGGGGGCCGGGGCTCC
TCCGTCTCTCCCAAAGGAAGCACAAAGGTGGAAACACAATGTTGTGTGACCACAAAACTG
TATAGTTGTTCCTGAAAAGGGGGAGGAGCTAAGGAAACACTTTAATCCATCTTTACCTAA
CATTAGATTGTTGCCATTAATGAATTAATTAACCTAGCTGGTTAGCAGTTGTAATGATTT
TGAAATAGCTCAGTTTTGGGGTCAGAGAGACTTGGGTTTGGAATCAAGGGCAAGTTCCTT
AACCTGCTGCACCCCACTTTCCCTGTCTGTAAAGTGGGGAGAAAAGTGGGGAGAATGGTG
CGGCATGGTGATGTTGTTATAAGGACTAGGATCTGTATGTGGGTTGCACTGGCCCTGCTG
CTCAATCTCTGGCTTGCTTAGCTGAGAGCACAATTCTCTAGGGATTGTTTTAGCAACTTT
AGAGACCAAAGCATCAGTGATTTTCCCCCAAAACATAATCCACTCCCCCACTAGTAAACA
CTAAATTTTGGAATCTGAGTTCCAAGAATTAAACTCTAGGCCCTCTTTCTTACTCAATCA
ATTTGAACACGTTATTCAACCTCTCTCTGAGCTTCCAAAAGAATATAAAATATAAAAATG
AAAGAAGTTCTCTTCTATGAAATGACGATAATAATAACACTTAACCCACATAGCTGGTAT
AAAGATTTGCTATGATAATGGATAGAAAACATGCAGCCCATTGCCTAGCACATAGTAAGC
AATTAAAAATCATCATTATTTTCCTCCCCAGAAGCCAAACACACCGGCAGTGATGCTCTT
TTCACAATGCCCTAAAAATCTCCAAGTCCTTGAGTACTTCTCTTCTTCTAATTTGTAAAC
CAGCAGGGCTATGAGGGTAACAGAAGAACTACTCAGCAGTTTGATGAGGAGGGTAAGGGA
TTTTGTGAGAATTTAGCAAAAGCTGTATTTAGCTGCATGGGTGCACCTTCATAACTGGAC
CATCTTGGAGGATATGGCGAGGCTATCATTTAGCCAGGCAGAACTTGCATATGAGCAGAG
ATGGGCCAAGAAGTCACATACCCATGAATTGCTGTAAAAGGGTCTCATACCATTTTCAAG
AAGAGGGTTCAGTGCTTTCTCCACTTACCAAGTTGCACTGTGAGCTGAGTCCCTTTCCCA
AATATCATCTTAGAGCCACTGGTTTGTTGAACACAATGCTCCAAGGCTTTGCAAAAACCA
GAGGGGTCAACTCAGGGAGCCCAACTTTGCTGAGCTTCCCAAGAATTAAAATTTTCCTTC
AACCTCCAAGCTTTTCAGACAGGATAAGTGATGGTATCTTTCTTGGTGGTAGCCCAGAGC
TTCAGGGCTGAGAGATATGTCCAGAGATATGATTGCTACTTTAAGACACAGGAAGGCTCA
GCAAGAAGATTCTCTATACACATCTGTGGTCCAGAGTAATTGCATAGCTGATGCAATTTA
TCATAGAATATAAAATCCCACTGGGAGAGAAATTAGTGCTGCAGAATTTATAGATAGTGT
TTGATGGTCACAGTCAATTGTCTGAAGACAAGACCAGCGTTTTCATTTGCACTTTTTTGC
ATCCCTGCCTCCATTTGCAGATGGCTGAACATTTCCCCTAAGACCAAGTTTAGCTGTTTC
GACTTTAGTCAACTTTCCCCCACAAAACAGGCATGTGATGATTTTATCTCTCCTTAGAAC
CCTGGGGTTCTGTTCTGAGCTCACTAAATCTTGGAAAAAGAATGTTTGGGGTGCAAATAA
ACTTGCTTAGTCAAGAACCATGATGTTTTCTTTTTCTTGGGTCTGGCCTGGTCACAGCTG
TGAGGTATCTTGGCTTAGTCCCAGACCAGGCTCAGCTGTGTGACCTTGAGCAAGTTCACA
AACCTCTCTGAGTTTCACTGTCCTCATTTGCAAAATTAAAGAAGTGAGTTAGGTGGTCTT
TCAGGACTTTCTGAGCTGTTACTCTTTGATTTGATTCTCTGGACCTAATCTATCCCAAAA
TACTGTGCAAATCTATTCCCCCCAACCTCCCAGAGTGTCTAGTCCTCCTCCCCATTTCCT
AAACAAAATAAAACAAACAAGCAGAGAAAAGAAAAGTAGGTCTCTACTTATCACACAGGG
AAATAGAGTTTTTCGAGCCTACCATCTGCCTTAACATTAGATCTCTTTAGAAGTTTGAAG
TCAAAATTTTGGAACCAAATCCTCAGGGAAAACTGTTCTTTCTTTGGAGCTTTCAGATAA
TTCAAAATCCAAACCAAATAAACTGACACCTTTGGTTTAAAGCTAGTACTTACTAAGTTT
CACTCTCACTTGAGTCCCGGTTCCGAATGTAAATTGCCTTGCTTCCCACAGGAGCAGACA
CCTTTACATAAACTACAGGCTCTTGCTTATCCACAGGAAAGGTGATTCGATATTTATAGT
CTTTTCCCAGTGGATAAGGAAGTTCATCATCTAGCCACCAGTGCCAGCTCTCTGGTTGCT
AGGTGTTAGATGCTGAGGGGGGTTTTGCTAACATTAAAGGTACTCACCCAGGCTTACAAT
TAACTGAGTCCCTTTCCCAAAGGTGAATTTCTCAGTGCTCTTTACACAGTGCCTGGGCCC
TTTACCAAAAGTTCCTCTTAGTGCCGGGCTGTGACTTCCTCTTCTCAGATGTAGCCTGTC
TCTGGGGTGATTAGGGGGCCCCCTTGGTGAGCAAGGTCACTTAGGGTTGTCCTGCAGCCC
AGGACTCAGGCCAGGAGGACACCAGGACCAATCATGTTGGGGTCCAGAATTCTCTGGCCT
CCTGCGCAGCTGAGACTCCTGTATCCTGAACATCTTGTAGGCTATTTCTTATTCCCATCT
TGTACAGATCTATAAAAATCATAACTGCCTGGTGGTTCACCATTGGTTCTGACCTACAAC
AGGAAAGGAGACCCCTGTGGGCATCAAGTATATGCGGGATGTCAGGTCCCTTTTTTCATT
GTTGGAAAGACAAAAGGTACCACTTCTTCCTATGTTGACTGTGAGCCTAATTTCAGAAAC
CTATTATTCTTGGAAAGCTTTCCCCCCATATATTTATTAGATCAAGAAAACCTACAGTTG
GGGAGAGAAACTGGCCCTACAAAATGATGAAATGTGTGCTAAAAGCCAATTATAAAATGC
CATTTTTGATATCTTGTGTTTTAGATTACCCATGCTGTTGTGTACATATTTTATCCCCCC
TGAAGATAAGCTACTTACCCAGGGCCACAGTTAACCGTATCTGGGTCTCAAAGGCAAATC
CGTTGTCATTGTTCATCCTCTGACAAAACCCTTCCTCCCTTAGAGCAATGAAACTGCTTC
CTCCAAAACTGGCCCAGGTGATCCCTGGGGAAAACTGTGGGCACTTAATAAATATTTGGT
AAATTGAATTGTATTAATCATTCATCTTTTGTTCCTCTTCCTCAAAGAACACTTGAATAT
CTCTCTGACAATTTTCAGATGAAAAAAAACTAATCCTGCCAGATAGTACATACTGAGTTT
CAAGATTCCTCTAGTCTTGGTTCCAAAATGTCAGTTTCCTATTAACCCCATTCCCACAGG
AGTGAACACCTTTACAAAAACTAGAAGCGTCAGCGTGGTTGAAAGGGATGTGGCATCGCC
TCTGTTCCCCTTCCTCACTAGACAGAGAGAGCTGTCTGTCCTCCCCAGGGGCCCCCTCTT
TCCTGGGAAAGGTCTGCCCTCTTCCCTCTGTTAGGACAGAGATAGTAGGTGGCTGAGTAG
ATTTCAGGGATGAAGATGATAAATAAGATATCAAAATGTTATCACACGATGCAGAGACTT
CTTTTTTCTTGCCAAATTAATGCTTCCCCCTTCCCCCCTCCGGCAAAGGCTGTTTTCAGC
ACTTTCTTTCTCCCAGATGCAATAATAACTGGATTTCAAGTTGGCATAAGGGCACAAACC
TCCAGGTTCTGATGAGTCACACACATACTGATCAAGAAATGATGCTACCCCTCAGTGAAG
AAGCATGCTTTGCTTTCCTCCCTTGCTGGGCATGGCAGAGTTTAAGCACACACACAGGAG
AATATAAACCGATAATTCTCTTAGTTCAGCTCTCAGCTTCATACATTAGCATCCCAAAAT
GCCAGACCTGGAAGGGAACTTAGCAGCTGCTGGAGCCAAGCAGAGGATGAAGAAGCCCAA
GCCCTGAGGGATAAAGTTGCTTAAGGCCACATCAGTAGATAGAGACAGAGATGGGGCTAG
AAATCAGAACACCTAAGTCCCATTCTTGCCTTCTTCCTTCCTGTGACTCAAGAGAACAGG
GACCTTCCCTTGGCAGTCCCCATCCCTGGGGCTTTCTTGGCTAGCCTGGGTATGATTATC
TCTGCTAAACAGTGGATAAGTGACTCAAGGGAGATGTTGGCTTTGGCACAGGGTTTAAAA
TTTTAAAGAGAGATATACAGCATCTTAATTCATTTTAAAAATTTTATTTCTTAGGCTGCA
GGCAACAGCAGTTGATAGTGGGGGAAATGGCCCGTGAGGTCTCAGGGAAGCCAAGGGAAA
GACAGAGATTTAGAAATTTGCCCTTTACCAAAAGGATAATCCAACAGAGAGTTGCCTCTG
ATTAGTCTTTCTCTGCGGGACTCATTACCAGGACTGACATCTAAGCAGAGATGGTGGCAA
ACACAAAGCCACGTGGTGTTACCTCCTGTTCTTGCTCCCGTGGCAGGTATTGCTAATAGA
CACATCACTCTGCTCCTCGGGGTCTAGATGTAGCCTCAGTCCTTTTTTAAAAAAAATTCA
AGTGTAGTTGATTCAAAATATTATGTTAGTTTCAGGTGTATGACAAAGTGATTCAGTTAT
ATATATACATATTAATATACAAATATATATATGAGGTATTTGTGATTTTTCATCATAGGT
TATTCTAAGATATTGAATATATTCCCCTCTGCTATACAATAAATCCTTGTTGCTTATCTA
TTTTACATATAGTTCACAATCCTTCTTAAAACTGTGCTCCAGATAACTATTACCAATTGC
TAACCCTTGGTAATTGAGATATCACCCACTTGCCCTCCATGCCTGGGGGATAATTGGAGA
GAAGATCCTACAAATGGCTTGGGAGATGTGCTTGGGTCAGGGTCAGGCCAGGTCCCACAC
AGCCCCATCACAAAAGATATCACTGACCTGGTTGGACCAAGACTGTTCCTTCCATAGGCT
GCTGCAGAGGTGATGACAGTAATACCATGGAGTATCGCTTACCCCTCACAGCTTTCCTTC
AAACACAGGCCTTGGGCAGCAAACCATGGTAGCATTCTTCGTGCTTGCTCTGGCCCAAAG
AGCTTTCAGCAAGATCTTCCCCCCAAACAGAGGTCCTTGGGGTAGAGGACGTCTGCTGGA
CTTCAATCCCTTCCTGGCATGCTTCCTCTTATCCATCCACCCAGGTCTGTCCCGGGGGTC
CTGGAATGGAATGGGCCACAGGAAGAAAGTGATGCAGAAACCCTTCCGCTAGACCACTCA
CTCCCATCATCACAGAGTCAGATGTTTCTAAGCTTTTCCTTTCAATCACATTTCTGTTCT
TTCATTAAAAAAGCGATGTGTTTGTCCATGTCCATCCAAAGACATTTCCCTGTGTCCTTG
CTGTTGCACTAGGCTTTTGTTTGGTAGGGAAATGTCCCATGTACCCTTGTGGGGTGCTGT
CTCATGTCCTTGAAGACAGTGCTCTGAGTGACTGGGGGAGGATGGGCCCTTTGGCCCAAC
AGAGAAGCAGCTGCCAGTGTCAGGGTTGAAAGAGGATCGGGGAACAGAAGCTGCAACTTT
GACTAAGTTCTGAACAAAGAATATTTTCCTCCCCTGACCTCTTTTCTGCCAACCTCCAGT
GTGACCTACTTATGGAGATGGNNNNNNNNNNNNNNNNNNNNNNNNNNNNNNNNNNNNNNN
NNNNNNNNNNNNNNNNNNNNNNNNNNNNNNNNNNNNNNNNNNNNNNNNNNNNNNNNNNNN
NNNNNNNNNNNNNNNNNNNNNNNNNNNNNNNNNNNNNNNNNNNNNNNNNNNNNNNNNNNN
NNNNNNNNNNNNNNNNNNNNNNNNNNNNNNNNNNNNNNNNNNNNNNNNNNNNNNNNNNNN
NNNNNNNNNNNNNNNNNNNNNNNNNNNNNNNNNNNNNNNNNNNNNNNNNNNNNNNNNNNN
NNNNNNNNNNNNNNNNNNNNNNNNNNNNNNNNNNNNNNNNNNNNNNNNNNNNNNNNNNNN
NNNNNNNNNNNNNNNNNNNNNNNNNNNNNNNNNNNNNNNNNNNNNNNNNNNNNNNNNNNN
NNNNNNNNNNNNNNNNNNNNNNNNNNNNNNNNNNNNNNNNNNNNNNNNNNNNNNNNNNNN
NNNNNNNNNNNNNNNNNNNNNNNNNNNNNNNNNNNNNNNNNNNNNNNNNNNNNNNNNNNN
NNNNNNNNNNNNNNNNNNNNNNNNNNNNNNNNNNNNNNNNNNNNNNNNNNNNNNNNNNNN
NNNNNNNNNNNNNNNNNNNNNNNNNNNNNNNNNNNNNNNNNNNNNNNNNNNNNNNNNNNN
NNNNNNNNNNNNNNNNNNNNNNNNNNNNNNNNNNNNNNNNNNNNNNNNNNNNNNNNNNNN
NNNNNNNNNNNNNNNNNNNNNNNNNNNNNNNNNNNNNNNNNNNNNNNNNNNNNNNNNNNN
NNNNNNNNNNNNNNNNNNNNNNNNNNNNNNNNNNNNNNNNNNNNNNNNNNNNNNNNNNNN
NNNNNNNNNNNNNNNNNNNNNNNNNNNNNNNNNNNNNNNNNNNNNNNNNNNNNNNNNNNN
NNNNNNNNNNNNNNNNNNNNNNNNNNNNNNNNNNNNNNNNNNNNNNNNNNNNNNNNNNNN
NNNNNNNNNNNNNNNNNNNNNNNNNNNNNNNNNNNNNNNNNNNNNNNNNNNNNNNNNNNN
NNNNNNNNNNNNNNNNNNNNNNNNNNNNNNNNNNNNNNNNNNNNNNNNNNNNNNNNNNNN
CCAGTACTGTCGCCTGGAAAATCCCATGGACGGAGGAGCCTGGTGGGCTGCAGTCCATGG
GGTCGCTAAGAGTCAGACACGACTGAGCGACTTCACTTTCACTTCTCACTTTCATGCATT
GGAGAAGGAAATGGCAACCCACTCCAGTGTTCTTGCCTAGAGAATCCCAGGGACGGGGGA
GCCTGGTGGGCTGCCATCTATGGGGTCGCACAGAGTCGGACACGACTGAAGCGACTTAGC
AGCAGTAGCAGCAGCAGTGATCAAATCCAAGCTTAGGACAAGAGTGGCTTGTTTATCAAA
TCCCTGGGGCCCCGTCAGGTCCGAAGGCCTCTGTTGAGTGGTGCTTTTGGGTTAAAGAAA
GGCAGTCCAGGGCGCTCCCTGCCTGGACTCAGATGCAGACACCCGCAGGTTTAAGGGAGA
TGGGGCAGGAAAGTTCAAGGGCAATGTGTCCATAGTAGGTCATTAAATCTTGAGTCTCTC
TTAGCTCTAAACTTTGGGGGTCACTCTCTTGTGTACATTGTGATCTCCTATGAACAAGCC
TCTTGAAACCTTCGGAAGACATAGGACAGTGAGCTAGGAGATTCATTTCATACTTCCAGT
GCTCTTAGGGGTTTGGGATAAGCATAGCTGGCTCAGGTCTCAGGGGAGCACAGAGCTCTA
TGACATACTTACAGCAGTGACAGAAATGAAAGATGAGAGTCTCTTTTTTATTTGCCATCG
ATTGGTACAACATGGTTTTTAAAATTTTTTTGGCATGATTTCACAACTTTATTTTTTAGA
TTTACTCAGCATCTTATCTCTGAACGTCTTTGATGAGACTCAAGCTCTCAGGAGTTTATT
CATCAGTCTATTTCACAAAAACGACAATAGCAACAGCAATGACTAGCATTCTTAAATCAC
TTGCTGGGTGTATTGCTGTGTTATTTCATTTAATTTACTATCAGTCCTGTGAAAAAGCTA
TTATTATTTTCATCTCCATTTTATAGATGGAGAAACTGAGGCTTGAGGAGGAGTTAGGTT
GTGTTTAAGGTCTCACAGCAAGTAGATGCTGGAGTTGATAGGAACCCAAGTAGTGTGGAT
CCAGAGCCCCACTCCTTAACCATGATACTGCACTGCTGTTCTGAGAAGTGCCCTGGTTGA
AGCGATGCCTTTTAAGGAGTGATGGAAGGACACCATGGTGGGGAAGGGGTTGTTTTATGA
TTGTGCCACCCTGAGAAGGTCTCAATGTGAAGGCTTAGAGAGAGGGCAGGTGCCTTTGAC
TGAGGGTCTCTGAAGCCCTCTCCTCTGTTCTCGTGTGTGGGCAGATGTAACTGAGGTTGG
GCTGTCAGAAGAGGAGCAGCAGTTTAATTTGTAAACAGGCCTAGGTCAGGAAGGGAACAC
TCAGTTCTCACAAATATCATGCTTGGCACCACCTTTAGAACTGGGACAGACTCCCAAAAA
TTGAGTGGGGGCCGCCAGAGCCTGTGAATATCTCAGAGCCAGAAGCTGGAAGTGACCTTC
CCTCTCAGAGGGGCTGGTGCCTTTGAGAGGGGACCCCTACCTGCAGGGGGCAGTGCAGGC
CTGGTGTCAGCTGATCAAACAAAGCAACCCGGTCGCTGAACCTCCCTCTTCCACATCCAG
AGGCCTGGGGATGCTTACACTGGGGTTTCAGACTTTCTGGGATATGCTTTTGGTGGTCTT
CATGACTAGGATTGCCAGATAAAATGCAAAATGTCCAGTGAAATTTGAATTTCAGAAAAA
CAATGACTATCTTTTTAGAATAAATACATCCCAAATATGGAATGTCCCAGTTATTACTAG
TGAAAGTTGCTCAGTCGTGTCCTACTCTTTGCAACCCCAGTCCATGGAATTCCCCAGGCC
AGAATACTGGAGTGGGTAGCCTTTTCCTTCTCCAGGAGATCATCCCAACTCAGGGATCAA
ACCCAGGTCTCCCACATTGCAGGTGGATTCTTTACCAGCTGAGCCACCAGGGAAGCCTAA
GAATACTGGAATGGGTAGCCTATCCCTTCTCCAGTGGATCTTCCCGACCCAGGAATTGAA
CTGGGATCTCCTGCATTGCAGGTGGATTCTTTACCAGCTGAGCTACCACAGAAGCCCCAA
TTGTTACTAAACATTTTTTGTTGTTGTTCATTTGAAATGTAAACTTAACTGAGTGTCCTG
TATTTTTATTTGTTAAACCTGGCACCTTTACTATGTAAAATAGTCAAGATATGGAGGTAA
CCTAAATGTTCATCAACAGATAAATGGATAGTGAAAATGTGGTATATATACACAATAGAA
TACTACTCAGCCAGAAAAAAGAATGAAATAGTACCATTTTCAGCAACATAGATGGATCTA
TGGATTATCATACTGAGTGAAGTAAGTTAGAAAGAGAAAGACAAATACTATGTAAAGTAC
TACATATAAAATAGATAAACAACAAGGTCTTACTGTATACCACAGGGAACTATGTTCAAT
ATCCTGTAATAATCCATGATGGAAAAAATATGGTAAGAATATATTTATATACATATAAAT
AACAATCACTATATTGTATACCAGAAATGAATACAACACTGTAAATCAACTATACTTCAA
TAAAAAGAATCTGGCAAACTTATCCATCCCAATGGTGAGTTTTTAAGTGGAGAAAGTTAT
ATTCTGTTGTTCGCAAATATTTGTTGATTGCCAGATACACGGCAGACACAGTCCCAGGGG
CTAGGACTCACCATGTCCTATATACACAGCGGGACAAAGTGAAAGTGAAAGTCGCTCAGT
CGTGTCTGACTCTTTGTGACCCCATCTATACAATCCATGGAATTTTTCAGGCCTGAGTAA
TGGAGTGGGTAGCATTTCCCTTCTCTAGGGGATCTTCCCAATCCAGGGATCAAAGCCTGG
TCTCCTGCATTGTAGGCAGATTCGTCACCAGCTGAGTCACCAGGAAAGCCCAAGAATCCT
GGAGTGGGTAGCCTATCCCTTCTCCAGAGGATCTTCCTGACCCAGGAATAAAACTGGGGT
CTCCTGCTTTGCAGGTGGATTCTTTACCAACTGAGCTATCAGGGAAGCCCATACAGGGTG
AGAAGGGAAAGACAAATAATAAGCATGTATAAGCCCAGTGATGTCAATGATTGATGAGAT
GTGAAAATAAGACAGAGATGAAATAGAGGGTGACTCTGGGAAAGAGGAGGGTGACTCTGG
GAAAGAGGAGAGTGAAAAAGTTGGCTTAAAGCTCAACATTCTGAAAACTAAGATCATGGC
ATCCGGTCCCATCACATGGCAAATAGATGGGGAAACAGTGGAAATAGTCGCTGACTTTAT
TTTCCCGGGCTCCAAAATCACTGTAGATGGTGACTGCAGCCATGAAATTAAAAGACGCTT
ACTCCTTGGAAGGAAAGTTATGACCAACCTGGACAGCATATTAAAAAGCAGAGACATTAC
TTTGCCAACAAAGGTCCGTCTAGTCAAGGCTATGGTTTTTCCAGTCATCATGTATGGATG
TGAGAGTTGGACTATAAAGAAGGCTGAGTGCCTAAGAATTGATGCTTTTGAAGTGTGATG
TTGGAAAAGACTCTTGAGAGTCTCTTGGACTGCAAGGAGATCCAACTAGTCCATTCTAAA
GGAGATCAGTCCTAGGTGTTCATTGGAAGGACTAATGTTGAAGCTGAAACTCCAATACTT
TGGCCACCTGATGCAAAGAGCTGACTCATTTGAAAAGACCCTGATGCTGGAAAAGATTGA
GGGCAGGAGGAGAAGGGGATGACAGAGGATGAGATGGTTGGATGGCATCACCAGCTCAAT
GGACATGGGTTTGGGTGGACTCTGGGAGTTGGTGATGGACAGGGAGGTCTGGCGTGCTGC
GGTTCATGGGATTGCAAAGAGTCGGATATGACTGAGTGACTGAACTGAACTGAATTGAAC
TGGGTACCCAAGTGAGTGACTAATTTATTTGCCAGGGAGAGACTCTCAGAGCTGAGACTG
GTAAAAAACTGGAAGCAGAGTTTCAGGCAGCTAGAAGAGGGAGGCAGGGAGGGAGCAGAA
GGAAAGCCACAGCAGCTGAAGGGCAGTGATGGGTGTAGGAGAGGGCACGTGAGGAGGCTG
GCAGACAGCAGTGGTCCCACCATGTGCAGTGGGTCACAGGCCAGGATAGGAGGCCTCCCT
GACATCATTAGATTTACAGTTTATGAAGACCTGGAGAGTGATTGCCCAGGGGAAGAGCAG
AGGCAAGGGGACCAGTTGGGGGGTTACTGCCTTGGGCCTGACAAGTGAGGGTGGTATTGG
CAGGAGGGGGTGGGGGTGGAGAGAAGTGGAGGCACTTGGAGACACACTTCTGGGTGGAGC
TGATGGGCCTTCCTGATGAATTGAAGGTGGGGCACAGGGAAACAGAGGGACTCCAGAGTA
CTCCTAGAAACACTCCCAGGTTTGGGGAGCAAGTTGGTCATCTGTTCTTTTAGGGCAGTG
CCTCCCAGCTGTTGTCATGTCTTGGCTTATACAGAAGATAATATTTGTACTTGAGTGTGG
CCAGGAAGGGCTGACCCAGGAGGCTCCAGCTACCCCAGGTCCCATTGTCCACTGTGAGCA
CTGTCTCAGCAGCCTTGTAACCTACTCACTGCAGCTCACCCTCTGGGAAGCGTTGCTTCA
GGGGAGAATTTTCCAGCTGGGGCCAAGTGTGCGCTGCAGGAGAGATGGAAATTAGACTGT
GGGAAATGAAAGAATGATCTCAGAATCGCAGCCCTCCTGATCCATCAGAAATCGACCCTT
CTGCTTTTCTGTATATTCATTCTATTCATTTTTTGAGAGTTTGATACTGAAACTCAAACT
AAAAATCTTAATTTAGCTACTTAAGAAAATAATTGTAATGTAGAGTGGAACTATATGCTA
TTTTGTTCTGTATTTTCCAAGTCTCTGGTAACTTTATTATACTTTCAGAATTTAAAAAGT
TAAAAAGAAAGAAAAAATAAATAAAGCTGGGGGAAAAAAGAAATAGAGGAGTTCAAATAT
TTTGTAATAATCGTGAACAGAGTGTAACATTAAAAACTTGTATAAAAATAAATAACAACA
ACAAAAGAAATAAGAGTTCTAGAATTCAGGGCTAGAGCAGATTCTATTTATTAAAAAATA
TTTATTTCTTTGGCTGCATTGGGTCTTAGTTGCAGCATGCGGAATCTTCTGTCTTCATTG
CAGCATGCAGGTTCTCTAGTTGTGGCATGTGGGGTCTAGTTCCCTGAACCAGTGGTCAAA
CCCAAGCCCCTCCTCTTTTGGGAGCATGGAGTCTTAGCCACTGGACCACCGGGGAAGTCC
CTAGAGCAGATTTTAGAAATGACCTTATCCAACCCTCTTCCTTTTCTCATTACACAAAGA
TGTAATACTAGGTCCCCGTTCATTTATTCTGTGGACCGAGTGCCACAGGTATGGTCAGCT
GTGCTCGTGCTGTGTGACTGGTACCCAGTCTGTGACCAGAGGATGTGGAAATGGACCATA
AGCCAGTTTTAGGGCTTCCTCGATGGCTCAGTGGGTAAAGAATCTGCCTGCAATGTAGGC
AGATAGGAGATGCGGGTTCGAATCCTGGGTCAGGAAGATCCCTTGGAGGAAGGCATAGCA
ACCCACTCCAGTATTCTTTCCTGGAGAATCCCACCGACAGGGGAGCCTGGGGGACTACAG
TCCATAGGGTCGCAGAGAGTTGGACATGACTGAAGCAACTGAGCATGCGGCATGCAGGGC
TATTTGGTATGGAAGTATGTGATCATTGGGCTTGTAATTTCTATTTTTTTCCTTTTTCAA
AAACTAATTCATTTTCATTGTGTTTTACAAAAGGATTAGTTCAAGAGGGTTGAGGACTAC
AAAAACAACAACAACGACGTTTCCTGGGTTGGAAGCACGTGCCTCAGAGAGTTACAGCTA
ATTCAGGCACGTGACCGTCAGGGCTGTTCCACTCCCTTCACGTCCCTCCCATCTCCTTCT
CTTCAGAAGCCCCAGAGACGGTCTCAGAGGTTTAAGGAGCCTGGGTTTCTATGTATCCTC
CTCCCTGATATAAAAAGAAGATGTTTCTCCCTGTGGGCTTCAGCCTTTTGCTTTTCTGTA
AGTGTACTCACTGTTTGTCCCACTTATTCTATCGTCCGTTTCGCTGTTTCTGATTTTCCA
AGGCTTGGGCTCTTTCCCATTCACACTAGCTTTTCTAGTTATTTTCTGCCTTTAATTTTC
CTCTCTGTGTCCTTCCCCTGCCTCTGCCCATTGAGTTCCCCTGGGTGGGGCTGTGCTGGA
CCCAGGACCTGCAGAACGTAGCACTTCACTGTTTCCTTATTTTTCTCTTCACAGACAAGG
GCGTGCTGTGTAACCAAGTGACCCAGAGTTCCCCGGAGCAGAGAGTGGCGAGTGGCAGTG
AGGTGACACTGCTCTGCACCTTCCAAACCACATATTCAGATCCAGACTTATACTGGTACC
GAAAAAGGCCAGATGGTGTCTTCCAGTTTGTCCTGTACAGGGACAACACTAGATCCTATG
ATGCAGATTTTGCTCGGGGTAGATTTACCGTGCTGCATAGCATGAGCCAAAAAACCTTCC
ACTTGGTGATCTCCTCCGTGAGGCCTGAAGACACTGCCACTTACTACTGTGCTTTGAGGC
TCCCACGGTGATGCAGGCACCCAGGAAGTCTGCACACAACCCCCTGGGCACAGCCTGGCA
GAGCTGCTTCTCTGGGCAGCTCATGTCCTTGAACATGGCATCCTTCTTCCCCGTCATTCT
GTGGTCCAGTCTGGCCTTGGGAGGTGCCCTAACATGCCTGCCAAATACGAAAAAGCCTGG
TCACTTGCAAGGGAGCACCCCAACTTCCAATGGAGGAGATGTCGCTCCACTTCATAGAGG
GCCCTTGATGCCCTGGTGCCTGTCTGAGGGACCCTGGTTCCTGGGTTGTGCCTGATACAG
AGAAGGGCTTGACAGGGATGTGCTGTGTGCCCTGGGCAGACAGCCAGATGGGGTGGGTGG
GGGACCAATCTAAAGAGAGCCCATTGGAAGTGTGTTTATTTTATCTCCATCATTTACCCA
TTGTTGGAATTGGCCTGTTTCCCTTTTAAGATTCAAATTGGACACAAAGTTATTTACTTT
AAAAAATTTCTGCAGTTTACCTTTCATGCACATCTTCTTGAGCAGTCATCTTATTTCTCT
GGGATGTTCTTTGGTACCTCCTTTTTACTTTGTCTGGAGAATATTTTCCTTTCACCAAAG
AGCATTGAGCTATTCCCAGAAAGCTGTCTGTGAAAACCAGAATCCCAGCTTCAAAGTTCC
TGAGTTTGGAGCCCAGTGGTATCCCCAGGGGAGAGAATTACCTCCAGGCAAAACCAAGAT
GTGATGTCAAAAATAGATACACCCTCAGCCCTGGGATTGCACCCCTCCTTCCTCTACTAC
TGATGTTTCTGCCTTAATACAACTATTGGAGTTATTATGTGTAATCTTAGAAATAGAAGT
CTTGATGGTGGTGGTTGTGTTGCTAAGTCATGTTGGACTCTTTTGTGACCCCATGGACTG
TGGCCTACCAGACTCCTTCATCCTTGGAATTCTCTAGGCAAGAATACTGGAGTGGGTTGC
CATTTCTTCTCCAGGGGATCTTCCTGACCCAGGGATTGAAACAGTCTCCTGCATTGCAGG
CGGATTGTTTATGGCTGAGCCACTAGGGAAGCCCTAGTAGAAGCGTTAGACGTTATTTTA
TAGGAAAAGCCCAGAGAAGTGAGGAACAATCAGAAGATCACTGAGCTGGTTAATGACTGA
GCCAAGGGAGCATATCTGGGTGCTCCCATGCAGCTGTGCCCTAGGAGGCTGTAGCAGTAA
GTAGCTTGGGCAGCAATTTGTCTGGGCTTGAGCACAGGCAAGTGGAGAGTAGTCACTATA
GAGAGGGAAGGAAAGAATATGGGTAAGGGAGCCAAAGTTTCAGGCAAATGACTCAGCTTC
TGGGGCTTCTGTTCTGCCACCTACTGAGTGTGTGTAATACTCTTCTGTAAACTTTTTTTG
GGTCCTTGTAGGACTTGAGATTCTTCATGTGAAAGCTCTGGAAACCTATAATCCATGGTA
GCAAGATCTCCACACCTGAAGGCAGCCACAGTCCCTCTGGCCCCAGCCTTAAATCTTTTC
TGGAGGGTCCCTTTTGTGGAAGAAATTCATAGTCCTATAAAATGCTGGTTGCATTTTGCT
GATGATCAAAGTGGGCCAGTGGGTGGCTCATTCATATGCTAAGTGCAGGACTGTTTGAAC
TTGGAGTTGGCACCCCTGACAACTTGGTTCTGCTTCCAGAAATATCCCTGCCTCACTGAA
TGACTTTGGACAAGGTACACAACTTTTTGGGGGGCATTTTTTTTCATCTGCAAAATGAGT
CTATGATCTTTTAGTTTTTAGCAACTTCAGAGAAATGTTCTAAGAATGGCCCAAGGTAAC
AGATGTACATGTTTTGGAAATTGGCATTCTAGATGCCCATGAGGTGAAGATGTGTGGAAT
CTTCTAGTGGTTTTTCCCAGGATAGACCTGGCTTATCCATCTGGATTGTCCTAAACTCAC
TGACTCAGAATGCAGCTGCCTGTTTTCTTTGGTTTGGGGTGTGAGGACCTGATGCGGCAG
TCTGCAGATGGCAAAGGCGGGGGAGTTGTGGGTGAGCCTTGTTCTTTCACTTGTCACCTC
ATGAGTCCCCAGCTGACACCCCACATAGGTGCTGAGGCACCCACAGTGCTGGGTTTCTAA
GCCTCTGCTACCCGTGTTCCTGCAAAGGGATAAAGCTGGCCTTGCCGAGGTGAGAGGAGC
AGAGGTCAGTGGCCACATGCAGGTAGGGGCACTGCTGTTGTAGCAGCTGCGGCAACAACA
GCAGGAAACCCAGGGGCTGGGCTAGGGGCCCCAGAAGCTGTGGTGTGACCTATGAGCTCA
GTTTGGTTTTTGTCTGACTACTAGTGAATTCACAGCCCCCCACCTTTCCTCCTGCAGTAG
TCTGCAATAAATAAAGCCAGAAGCAAGGTACATACAATGCACTTTAATAAACGCAACAGA
GACAAAGAAAAACGGCAGAAAACCATCAACACCAAAGATCCAATGCCCTCAAAATCCCCA
TATACAGATGGGCAGGCAAGGGTTCAGGAAGACTCTGGTTTTACAGGGAAATATTGGGGA
CTCATTCCTATCCCTCCCTCCAAAAATACTTGCACAGTGAGCTGCTTGAAAGCAAGACCC
ATGTCTTACTTATTTTTGCACTCTCAGCACAGTGCCTGGAACTTGCAATAATTCACGTTT
GTTAAGTTGAGGAAAGCACATCTCCTCTGCATTTTACTCTGATCTCTGCTAATAGCTCTG
AGAGTATTTAGATGAGACCCCCATTGCCTACACAGAGAGTATTAGGGAGTCAAGTGTTGC
TTTGTTTCTCAAGTACTAGGGAAAGCAGAAAGTGCTTTTGTGGATGAGAACGCTAGTTTG
GGCAAATCTAGTGCTGGGTTGAGCAGAGGCTTTTACATTTAGGTAGAAGGACACCCGCCG
TCCTTTCCCCAGGATCTATTTTTCCTCTTGGAGGATGGAGCTGGGAACCAGATGGGTCCC
ACTTGCTAGTTCTGGAGGCAAAGAAAGTCAAAGGAACAAAACACCACTTTCAAAGTATGT
CAGTCATAGGGAAAAAAATGAGTCCTATATACCTTCATATCTCTTATCCCTTTATAAAGC
AGCATATAAAACAGTTGGGCCCCCACTCCCCAGGACTTCTGTCTTTCATCAGGCTGAAGG
ATAAGCTGGGTTTGTTGTCTTTAAAGGAAAACCGTTTGGGGAGCAGCCATTTAAGCAAGG
CTGGGACGGGTCAACTTGAATCACGAAAAGGTTGAAAGCCTAGGAGATAGCTTCTCTGTA
GGCTTTTGGTTTCTGTCAGGGAATGCAGCCTTCTCATGCCAGTCAGCCTGCAAATGAAGG
AAAACTGTCAGAGCTATAGAATCATAGACCTTCGGTGCTGGAAGGAATCGTGGTAGTCAT
GAGGATGGTCAGTACTTCCTATGGTTGTACCATTGCAGACATCGCTAACCTATCCTGGCA
CATTTCCCTTCTACACATGGTGATAGTTCAGCTAGTCACTATCAGTTTATCAGTGTTGAC
ACCAGTCACAAAACCTATCTGCTCTCCTTTAGTTATTTTTCACTCCTTTGCGTTACAGAT
GTGATAACCCAGGTCCAACAGGGTGAAGAAAACTGGCTCAGGTATTGCAGTGAGTTAGTG
ACAAAGTTGGAACGAAAATCTAGTGCTTCTGATTCCAACTGAGGTCAGAAGGTCCTTTTC
ATGTAGCCATTTGGCCTGTGTCCTGGGGACGGCTGGTAAAACACTCACCTGTTGGGGAAT
GACTGAGGATGCTTGCAGGCCAGGTTGGGTAAGTCCAACACACTAAGTCTAGGATTGTCC
TTAGATCAGGAGCTGGGACTGAGGGGTGTCTGGGGGCACTGGAGAAGGAGCTTTATAGGC
AAACCTAAGTTCTGGTTCAAATTTCATGTCTAAGATACTTAGGCCACCTGATGTGAAGAG
CCAATTCATTGGAAAAGACCCTGATGTTGGGAAAGATTGAGGGCAAGAGAAGAAAGTGGC
GGCAGAGGATGAGATGGTTAGATAACATTATTGACTCAATGGACATAAGTTTGAGCAAAC
TCTGGGAGATAGTGAAGGACAGGGAAGCGGGGGGTGCTGCAGTCCTTGGAGTCTCAAACA
ATCGGACATGACTTAGCGACTGAACAATAACAAGATAACCAGAAGAGGGAATGCAAGTGA
CAGGCAAATAATTCACATCTCATCCTCAATTTGTATGCATCCTGAGAGGTTACTAGTGAG
CTGTTCACTAAGAATAGGAGTGTAGGTTCATCCCAAAGATAGGCTGGTCGACACATCGAG
TCCTATGACTAAGGATCAAGAACTGGCATCACCTTTGTCTGGCAAAGACAAGTTCTGCTT
CCCTGAATATTCTTCAAGTGAGCCTTTACTGATGGTCTCTCAAAAAGCCCATGGTCCTTT
GGCCATATACACAAAAATAGCAATAAAGAAAAAGATTTTTCCTGTTTAGGTCCAGTTTTT
CTAGCTCTTCAGTTGGAAGTGAGGATTATTGACTGGTATTACATTATATTACATGAATTT
TGAATCTGGCTTGAAATAAAAGGCCAATAGGAGGCAGAGTGTAATGCTAAGTATCTAGAA
AGGCCCACCTTATTGAATCGTAATAGGTTTCTATGTGTTTTTTCCTTTCCCAATGCTTCT
TATCAGTCCTAAACTCCTTTCTTTCACGTGTAGCATAGTTTGGGTGGAGTTAGGAATAAG
AAGCAGCTAGTTCTTACCTTAAAAGAAAAATAACTTGGCAGTCAAGAGAAAATTGACGGC
GACACTCTTGGCAAACAGCATTCGGAGCCCCAGCACCGAGAGGGACATCATGTTCACCTT
CCCGGGTTGCACTGCAGATGAATGAGAGTGAAGATGGTTCATTCACTTAGCAAGAGACTA
AATTTCCTGCCAGATATTGGCTTACAGCACCGACACCAGCCTGCCCCGCATCATCATCAT
TCTTCCTGGCCTGAAGCCCTGCGTGGTGCCAGACAGCCTTCACAGACCTGAAGCTGCTGT
TCACAGTCAGCAAAGCAAGCTTTGGAAAAACCCATTCCTATAGTTGGACACCACTGAGCG
ACTGATCTGATCTGATCTGATAGTCAGGAAGACTCTGCTTGAAGAGTTAGAGGGAGCCAA
CTGGACTCAAGTATGGTTTTTGTTTTCTTTTGAAATAGAATGATTTGGGGCCCCATCTGA
CAATGACAGAGTTTGCTTTAACCTCAATTCTGAAGCTGGCCCTTTGGCTTCAACTAACCT
TGGGGCTCTTGGCAGGTCACTGGAGCTTCAGCTTTTGTGCTGTTTTCATATGCCATCGGT
TTTGGAGTTGTTTCTGGAACAAACAGCAATGGTCAGGGTTACAATGACAACTGAGAGGCT
CAAGGGCTTTCAGGTTTTAGAACTGGAGGTGACTTTAAGTAAGTAAACTAAGGACCAGAG
GAATGACTTGGTTAAGGTCCTACAGCTATTGACACAGTCAACATGCTTCCTGTCTTGAGG
TTTTTTTCCCATTAGGCCATGAAACCAACATCCAGGTATGCCTCTAATTTGTAGGAAGAA
TTGAGATAATGAACACCAAGATAAGCTGGGCTGCCTTTGGTTGGGGCACTCACACTAGAT
CAGATCCCACATGAATGTTCAATCCTAGAGTATTTAGTATGAAGGAAACAGAGTTTGGTG
AAGAGGAGAGATGGGGATGAAATAAGATGGATTTTATCCTAGATTCCAGCTCAGAGATGC
AACAAGTTTAATTCCTGTTTAGGGATAGGAATTAAGCCTAATCCTTAAATCTGAACCTAA
GTCTTATTTCCAGCATGATGCCATATTGAATGTGACCTGTCAAGAGTTTACATCTCCAAC
TTCTCTTGCCCTCAGTTTTTCTTCCCCACAACACTAGCCCCTTGAGGCCAGATAGGACCT
ACCTGGAATAGTTTTCTTTGGTTCAAAGTCAGTAGAGTGCCAGGTTTGCTTGTTGTGTTC
AACCGAACATGTCACTGAATCGGGGTCTCCATATTGACCAAGCTTGACAGCACTGTACTT
CCCCCCAGGTGAGATGGCAATAGCCGGGTCATATTCTATTATTTTCTTGGATGATTGCAG
ACTTATAGTTACATCTTTGGGGTAGAACTCCTTCACCAAACAAGCGACGTTTGTCCCATT
TTTCATGACAAAAACAGATGGGCTGGCAGCAGGTTGACTTTCTGCAAATATAATCAGTTT
ATTTTGTGAGATGATTATCCACGTGTAGGAGTTGAACAATGCTGTTTTCCTCAGTCTCCC
TGGGGCCAAACACCGCAATCCAGACTTTCCTGCATCCTGTTAGTGACCTGACCTGTTAGC
ATCTCCATGAAAGGATGACCAAGGGAAGCAGAAATGAAAGGCAGGCAGTTTGACTCCTAG
TTAGGAGATGCGAAGAGATATGACTGGGAGTAGAGATAGACAATGACAAATACAAAGAAG
TGTCTTGGTCAACTGAGTTTCAATTATCTATGTTTTATTAGTCGATCCTCTGGACGGTTG
AGTTAGGCTGAATATCTATCTGAATCAGTACAATTATTTAATTTCTGAATATCCACCATT
TTCATTTATTTTAAATTTTTAAAAAATTGGAGTATAATTGCTTTGCAAATTTGTGTTAGT
CTCTACTGTACAACAATTTGAACTAGCTATAAGTATACATATATCCCCTTCCCTCTTAGC
TTCCCTCTCAAGCCCCTACCCCCACCCGCCCACCATCCCACCCCTCCAGGTCATCACAGA
GCACCAAGCTTAAGTTGTGCTGTAGTTGGTTTATTTTAAATGCATGAACCCTTGGAGTGA
GATCAAAGCAGAGTCTGAAAAGGGGTCCATAGTGGTTCAACACTCTGCAGATACTAGTGT
TGACATCACTTCAGGGTGTCATTCCTGTTTTTCGGACTGGAAGGGATCTGCTAAAGTTAA
GTGGTCCATCTCTCTGTCTTCAGGTGAACTCTTGTTCTCTTGTAAAGGACTACCCTATAG
TTTCTTTTGAGTCTTTAATCAGAGAATAATAATTATCATTCTCAGAAGTCCTTACGAGCA
TGAAACCAGTTTAAGCCCATTTCTTCTTGTTTTGTTCTAAGCGGAGCTGTGGAAAATGGG
TTACAATAGTTGGGTCTCCTCCTGGCCTTCTTTCCTTTCATGCCTCACCTTGGACAATCA
TTTATCTGCTACTCTCTGTTTGCATCTTTTTCTTTCCTTAAAATCAGAGGTGTGTGTGTG
TGTGTGGGCGGGGGGGCGGGGGGTGTTCGGGATTTTTCAAAGAGCTCTTCTGGAACCTAA
AAGGAGAAAAGCTTCATTGTTTTGTTTCCCGGCATAGCTGAAGCCGCTGATAACCGACAC
TGATAAGCCCAGCAGTAACGGCTTGGAAACCGCACATTGTGCTCAGTCATCTCCCTTCAG
AACTGTGGCATTTCTCGCTCACAATACTGATTTGGTGAGATGAATCCGGTTGATTTTCAA
GGGAGCTATGAGTTATAGAGAAAGGAAACTAGTCCATTAAAAACCAAAGCCCAAACATTC
CTATTTTCTTCATTACTTAAAAATATGATCCAATCCTAGTCTGATTTAGTTGGAAAATTA
AGCCTTTCTTGGGATTTAAAAATTTAAATTCAAAGGCAGTTGTTAATAATCACTCTGGGA
TGGAGAGACCTGGCTTGAATAATTTGAACAATTTGATATAACCAACAAGACAGATGTCTG
AAGAAGGTCATACACTCAGGATATTGAGCTCTGAAGCTGTTAGTATTTCAGATAGAGCAT
GATGCATTGGTTTGAAAAAACATTTTTCTCAGATCCTCTTTCTAAATTAATGTCTATCTG
TTCAAAACAGTTGTTTGAAGGTAAAGGGTTTAACTTATTCTTTAGTATCATGGTAACTAA
AATAAAAGGCTATATGACTGAACCGAACCTTTTTAAAAAATAGAATGCATTCAATATAGT
TCTTACATGTAACCCAGTCTATTTTATATTAGACCTAAACCAAAATTTGAAGTTGTGTAA
AATTTGCACTAAATTGTAGTCTAAAATTTAAAGATGTAATTGCTTGTCTTTTGAGAATTT
CCAATCTTTCTTCTTGGTCCACAAATATAACTAACTACATTTTGGCACTTTCTTTTTTTA
TGAGTACTATTTAATGCTAAGGCTATGTGCTGGTAAACATACAAAAAGAAGTGTATACCT
TCCCTGACAGTCTTCCTTAATTTATAAACTTAGAAATCATCTATGTTCTAGATTCTTATA
GAGCACCTTACAGGTTCCCTAAGCATTGAAACATTGGCAACAGATGTCAGTCACAATTTC
AAAGATCTCTGCCAAGATGGCCTTTAACTTGAACACTGAAAATAAGTTTGCTTTACTTGA
TTATTCTCACCAGGTTAACCATCTCTCTCCTAAGTCTTCCAGCTGCAGGACATTTTTCGG
GTGGCACAAAGACATACACAGTAGTCAGCTTAGCCAAAGCGATGTGCAAGGATGAAGCAA
CCACCTGGAGAATTTGGGCCTCTGCCCCTCCTGCATCTGATATTCCAACATATCTGTATA
ATTCTTCTGCTAGATTTCTCTGGGTTTTCTGGGCTGCTCTTTTTTCAGAAATAATTTTTT
TTTTTTTAGTAATAATAGTTACAGAGCTACTTCTCTACTCAGCCTAGTGTCTTTACTGTG
CCCGGTCCACACCTGTACCACTCCATCTCCTAGTTATACTTTCTCATGCACCACAAACTG
GATGGCAAGCCTAGTCCCAGGAGTCAACTTATCCCTAGAAATGTATGGAAAAAAAATCAA
CTTACGGGGCTCCACGAAGAGTTTGGTGCCAGCTCCAAAAAATATCTGTCGGGTGTCCCA
GGAGCACATTGCGACACTACCTGACAAGTAACCAGCCTGGGGCCGGCTCTGGGGCCTGGG
CTGGAGCATCTGTGTCCTGCCTCTGCAGCTCGGGTTCCAGCCCAGAGAGCCCATGGCTCA
GAGAGCTACAAAGCTGCACTTGATGATATCAGGGGGCTGAGCACACAGAGTCCCAGTTTC
CTTTGAAGCTAAGAATAGTGTAACTGCTGGGTAAGGAGGTGAGCATGAAATCCCCAGCCC
AGGAGCACTGGGACAGGGGACAGGGCTGAGACAGAGCGGCAGAAGAGGGTGTCAGCAGGC
CAGTAGCTGCCTCCAAGATGGAAGCTTTAACACCCGTCCATTGGAAGGACTCGCTAAGCA
CACAGCAGCTTGGGAGTAGGAATGGGGGACTGGACATTGATATTTCTTGTAATGAATGTT
AGGTTGAGCAGAGTTTTAGGCCCAGCTCTTTTTCTCATATTCTATTTCCCTTCTCTTGGG
TCACAATCCTGCTTTTTGATTAGAAACTAATTTCTCCCCCATCACTCAGACGAGTCTCAC
AGTAACAACAAATCTACTTTCTAATTCCCTGAGCCCGTGGAAAGACTTTCTAAGGACCCG
AGGGTTGAACAAGAAATTAGTAGCTGACAAAGGAACCCAGTGGTGCTGCGTGTCATCGAC
ACAGGTCAGGGAAAGCAGAGCTTGCTTTGGATTGCTTATTTTTGTTTTATAATTTCTCTT
GACTCTGGATCCAGATACAAGCCTCAAGAGGACAGAGTAATCATGTGAAATAGAACTTAA
AACCCTATAGATTACTTTGTCTTATCACCAAAAAAATCAAGAGTCCAGGGTTAGAGCAAG
GCGAAAGGGAAGGACCATTCTTTGCTGTCAAAACTTTAAGGATTGGGGGCTTGATTTGAA
ATTCTTAAACCCCCTACCTGAGCCTCATATCATCATATTATACTCAATCGCTGCAGGAAG
AGAAAACTGGAGAAGCAATTGGGATATCATTGAAGAGCTCAGGTCAGCATCTCGACAGAG
GGTCTAAGCCTTGGTTTCATCTCTTTCCTTCTTCCTTAGGAGTCCCAAAGGCATAGCCTC
AGAGATTTGATTCTAACACTGCAGATAACTCTGAATTTCAAGTGGAAATGATTTAAAGGG
AAAATGAAACACAATACTTTTTGCTCAGATGCAATTTGCCCAGCATCAATCAGACTGCAA
TCAGTTACAATGTGATTCTGTTTTCCCTCCTTTTCATTGCTCTAGTCTCCCTCTCCTCAA
AGATAAGAAAACTCACCAAATTCCACTATTTCCCTGGAAGCCTGAGGCAATCAAGAACAC
CTGTAAGTTTATATTACCCTCTGAGAGGCAGAGACCACGTTGACACTACCAGTCCCTTTC
AGGACTGTCAGATTGCCTCCTCACATTCATGTACATTTCTCCACTTTTTTATTGCCTCTG
AAATAAGTAAAAGCAGAATCTAACCAATGCCCCATTGGCCTTGGCATTTTGGAAAGCTTC
TGAGAGACTGTTGTTTTCTGGACTGGTTCCAGTGACTGATGGTTGGCAGCTAGCCAAACT
ACCTGAATATGGCCCCTGGATTTCCAAACACTGGAACAGACTGCCCGTGGATAGTATCCC
TAGGGGAGCCCACTACTTCCCTATTGTCCTGAAGTTGGGGGCTGTGTTTGTACTTTTGGT
GTAGACTCCTGACCTTTTACAGAATCCTCAGATTCAGGGCCAACAAGGGAGGTGAGCATA
AAACAGTTCTCAGCAGACCCAAACAAGGATGGGACCTTGGAAATAATTTAGTGTGAGCCA
GGCATGATGATTCAATGCAAGTTCTCACCAAGAAAAGAGACAAGGGCAGATTGGTTATTG
ACATCTGAGGCAGAGAAGGTGCTTTTGCAGTAACTCCTTCTTTAATAATATTTTTCTTTT
TCTAACCTTCCCTCTCCCTATGCTGTGACCATGACTCTTTTCCCTCATAAATAGTGGAAA
GACTCTAAAGATCCAGAGCTTGCCTTTTCCCTAGTCCCAGTCCCTGACCAGGGGCCAGAA
GTCTGACCAGGGCATTATTTAAGCAGTTGCAGAAGACTTATCAATACTAATCCTCAGAAG
AGAGTTTCCAAGTATGCATAGAATATTTTCTTAAGAGAGATCTAAGGATTTTATTCTCCA
ATTTTATGTTGACTCTTTACAGCAACAACAGCAATGACAATGGATTTCCCATTTAGAACC
TCCTAACTTCTCAAGAAGCTCTGCTTATTCAGGACTGTACCATGAGTTCAAGGGAATATA
CACACTAAATAAAATGCATAACTCACTCAGTTCCATGATGAGTTGAGTCTCATTTCCAAA
GACGAGTTTTGTTATCAGCACACCATTTCAGACATCATGACCCAAAACCTCACTACCTAT
CTTCTCCCTGCCTAGTCCATCTGTTTGGAAGTGGATGGGCTACCTGGATACACAGAGCTC
TACAAGGGTTTCTGAGATCTAAGCCTTTCATTTTGGCAGCTTCTTTGATGTGTGTTCTCT
TCTGAGTGTTGGCATTTAGGGAAGTCCCAGGGTTTACTGCTATTATCTCCTCAACCTGTC
ATCTCTTACCCCAAGATCTTGCTTCACAGTCATATTTTCACAGAGAGAAAGGAATTAATT
TGGTTTTGCTGAGAATGTCAAATGGCTATTTTCAGCAGAAACACAGCTGTAAGGTTCAAG
TCAATCAGAAAGGACTATGCCTCAGTTAGAGTTGGAAGGACATGATGGCTGGACCAAAAG
TCATTTCTGCAAAAGACTGGGAGTCTTTTAAAAAGATCCCAATACTCTCAGAAGTCTGCC
ATTTCTATAAGTATTTTACTACTTCCAGATGGCTTGTGCTTACACTACCTCAACAGACAC
CATCATAACAAGCTCCACGAGCTGATATTATTAGATCCGTCTTACAGATGAAGTCACTGG
AGCTAAAGAGCAGTTAAGATAGTGACTGAGCTGTGTCTGACTCTTAGGTCTCCAGACCCC
AGTTCCCATCCATTGAACCAGAGTAATAGATGACAGGACTGAGAGGAGCTTCAGCTGCCA
CTTGTCAAAATTCCTTGGCCACACAAAGGCTAAGTAATGGGCATATAGACAGAGTTTGGA
CTCCATTTTCAGCGTCATTTTTCATTAAATCTCAGAATTTCCACTGGATCATAAGACATT
CACATCATTGGGCTTTCTTTTTTTTCCTAATATATTGTCCCTTAGAATTGGTCTGGCTGA
CACTCAGGATCAAAGTGTGCTAAGCTGGAAGACACTTTGGAAATAATTTGAATCAGCTAG
AGGGAAACTCAAGTACTGTGAAGTTAAGTCACAGAGCTGGTCAAAAAAGAGGATTAGAAC
TCAGTCTTTCAATTCTTGGCCTAACATGCTTGCCAGTGCTCCTCACATTTATTAGATGTG
CCGTAACACAAGTCTGGTCATGGCCCAGATCTTTAAATGGCGAATGCCATTTACAGACAC
TCCGGGATGGAGAGTGGACCAAGAAGACTACTACAATGCATTCCCACCCTGGATTTTGTC
AGAAACTCAGTCCCTGCTCCTCCACCATCCCTTGCTAAATCACTTGCTGGAGGGACTTTC
AACAACCTGAGAAGTGTTTCCTAAACTGATGAATTGGGAAAATATTTAACAAAGATAATT
GACAGATACAGTGGTCAAAAGAAGAAGAAGAAGAAGAATAAAACCGAGTCACTTACCTGG
TTCCACGTTCAGATAGGTTCCTTTGCCAAATATTAGTGGATACTGCACAGCTGATAAACC
CAGTCTAAAAACTGCCTGCCTTTTCCGTACCGCAACCCTGGCCCCAAGTCATGTGACAGT
CATTGGATGAGATTTTCTGTCTCATCTGCTTAACCTCTTTCTTCCTCTGTCTTGGGAACT
ACCCTTCAGGACAAAGCAGGAAGTGATTCCTGTGTCAAATAGAAATCTAGACTTTTGCCA
TGTTATAGTCTGAATTTGCAGTCTGAATAAGAGATATTGAAAAACAATTTCCAGTCTGGA
GCAAAAAAGGTGGGCTATTGGCCATAGAGTGCATGAGGGTATGCTAAGTTGCTTCAGTCG
TGTCCAACTCTTTGTGACCCCATGAACTGTAGCCTGCTAATTTCCTCTGTCCATGGGATT
CTCCAAGCAAGAATACTGGAGTGGGTTGCTATGCCCTCCTCCAGGGGATCTTCCTGACCC
TGAGAATGAACCAGCATCTCAGTGGCTCCTGCATTGCATGTGGATTCTTTACCACTGAGC
CACTGGGGAATCCTGTTGGTCATAGAACGGTGATTCTCAACCCTTGGGCTATACTTACAT
GGGGCAAGATCTAGTAAGTTATGAGCCCCACTCAGAACCTTTCAGGAGAATTCCATTTCC
TATCCAATCAGAGCTTTGTATCATTGACAAGCATTGTGCAGCAGCCAGACTTGGTATAAA
ATAGAACTAAAGTCTATTTTAATAACATTTTAATAATATATTCATGAATTTCAAATTTGA
GCAAACTTTAATGGCGTACTTACACTTAGATATGACAGTTAAAATAGCTTCTGTCATATG
TAAAAACCAGAGTCTTTGAAATTGCTGTATGTTACTCACAAAAATCCAGGGAGAAAATAT
GCAGATTTTTCAGATCAGTTTACAGCCCATACAGGATTGCATATCATACTCTGAGAATCA
CTAAAATGGAGAGTGGTTCTCAGTTGTGTGAAGTAGAAAGGAATCAGAGAACCTGAAATC
AAATTCCACTCAGTTTCTTACTTACTAAGTGTGTAATCTTGGCCAAGTTCCTTAAGGTCA
CTGAGCTTCATTTGCCTCTTTTATAAAATGAGGATGCTGTCTTCTGTATTGAGAGGTTAT
AAGATTAAGCGAAAGGGTGTATATATAAAGCATTCTGTAAATGTTCAGTGTAAGTATTAG
AATGTTTATTAGGGTCAGACTCAGAGTAAAAATTTTACTTGAAGCAGGAGAAGGTAATTA
CACTAAGCTCAGAGCTCCCCAGGGCAAGGTGTAGGGAGAGGTTGCTGAGACAGGAGAGGA
TCCTGTTTCTTTGGTGTTTGGGATAAAAGTGAGGACTGGAAACCAGGTTTCTGTCTCCTC
TGGTCTCTTACCAGGGTCAGGTGTGACCACCATTTCCTTCTCTAACCTTCCCTCTTAAAT
CCAAAAGCACAGGTCCAGAAAGCTGTGGTACATATACACAATGGAGTATTACTCAGCCAT
TAAAAAGAATACATTTGAATCAGTTCTAATGAGGTGGATGAAACTGGAGCCTATTATACA
GAGTGAAGTAAGCCAGAAAGAAAAACACCAATACAGTATACTAATGCATATATATAGAAT
TTAGAAAGATGGTAACAATAACCCTGTATACGAGACAGCAAAAGAGACACAGATGTGTAG
AACAGTCTTTTAGACTCTGTGGGAGAGGGAGAGGGTGGGATGATTTGGGAGAACAGCATT
GAAACATGTATAATATCATATATGAAACGAGTCACCAGTCCACGTTCGATGCACGATACT
GGATGCTTGGGGCTGGTGCACTGGGACGACCCAGAGGGATGGTATGGGGAGGGAGGAGGG
AGGAGGGTTCAGGATGGGGAACACATGTATACCTATGGTGGATTCATGTTGATATATGGC
AAAACCAATACAATATTGTAAAGTTAAAAAATAAAATAAAATAAATTAAAAAAATAAAAA
AATAAAAATTCACGAAAAACAAACAAACAAACAAAAAACAAAAACAAAAGTACTGGTCCA
TCTTTTCTACATTATCAACCTGACTTCATTTGTAAACTCTCTCCTGGTCACTCATTCTCC
TCCAGCCACCCAGGCTTCCTTGCTGTCCTTAACATACCCTGGGCAGGGCTTGTGTTCCCT
CTGCCCAGAAGTGCTCATCCTTCAGAAATCTGCACAACTCACTCCGTCACCCCCTCGCGT
CTCTGCCCAAATGTCAATTTTCCAATGAGGCCTTCTATAACTTCTTTGTTTAAAACTGCA
CATTGTCCCCTTCTATTGATACACTTTATTTCTCTTCTGTGGTTTATTTTCCTTCACAGG
GCTTATCACCACCTAAAACATTATATATTTTATTTGGTGAGTTTATCATCTGTCTTTTAC
AGTACACTGTAAGCTCCAACAAGGCATGGATTTCTGTCTTTTTGTTCATGCTGATTCCCT
GGCACCTAGAAGAGTGCCCTGTGTATAGTACCAGTGACTTGTCACAGGTTGTGGGCTGGG
ATCGGGCTTGGTTCTGAAAGTGCCTAGCTTGCTTACATTTCTGTTTGCTTTTGCCTTATA
CCACTGCTGACTTGTCCTCTCATCCATTCCTTCATTTGTCTATTCATTCATTCAACAAAT
ATTTATTTACTGCTTTCAATGTAGCCCTTGTCCTCATGGAACAAGGGAGATAGCTGATAA
ATAAACATTCAAAGTTTCGGGTGAAGATGAAGGCTATACGAAATAAAGCAAGCTGGACTC
CAGACTGCAAGAGGATGAGCTTCTGGCTTAAGCCGCCCAGGCTGTGGGCCTTTGTTTGGA
CAGCCCTGTGAAGCTATGCATGTATGTGTTCAGTCGCTCAGTTGTGTCTGACTTTGTGAC
CCCATGGAACATTTACCTTAAATAATGGTTATCCTAGAGTCTCTAACATAGACAGTTAAG
GTCTCCTGTAAAACATGAATAATGCCACTTAAAAAAAAAAAAGCAAAGTGGACTTCCCTG
GTGGTCCAGTGGTTAAGACTCAGCCTGAAAATGCAGGGGGCATGGGTACAATCCCTAGTC
CAGGAAGATTCCACCTGCCACAGGGCAACTAAGCCTGTGCACCGCGACTACTGAGCCCAG
GTGTGTAGAGCCCGTGCTCTGAAATGAGAAGCAATTGCAATGAGGAGCCCACACACCACA
AATAGAGAGCATCCCTGATTGCCACAACTCGAAAAAGCCTGCAAGCAGCAATGGAGACCC
AGAGCAACCAAAAATTAAATAATAATAAAAAAAAAATAAAGCAAGGACTGCAGCAGACAG
GGGGTGGTTGAGGAAGGCCTCACTAGATGTGACGTTTGAGTAAGACCTGGAGAAGGTGAG
CGAGAAAGCTAGGGTGAGTTCATGAGAGAAAATGGGTCAAGGCAGAAAGTACAGCAGGTC
AAGGCTCTGTTCTGGGAGATGCTCCTCCTGAGTGAGAGGGGACGAATACCAAAGACGGGA
GTGGGAAAGCTGTCTCTTGGCATTTTAGAAACCTGCTGATGAGCCCAGGATTTTGTGGAC
TTCTCTTTCTTGAAGGAAAGGGTGATGCTCTGATCATTGTCTGAACCTTTCTGAGTTTAG
GGACCCTTGAGCCTGAGGGGTGTAATGTGGGGGATGGGCCTTGCCTGGAGAATGCCTCTT
TGGGTAACTGGTTTTGGTTGGGGGCAGGAGTTCTGCCTTGGTGAAGGATTGTGGTGGGGG
TGGCAGCTGGAAGGGAAATAGCTTAACCGTTGCTTCTGACTTGGTAGGCAGCTTGGAAAG
AAGCTCATTAGGAGCCTGAGTGGGAAAGCCAGGCAGGAAAAACCTCCACAGATGCCCCAG
TCCAACTGAAGTCCCTAGAAGAGCAGAGTGTTTTAAGTGCGCAGGGTTTGGAATTGACAG
TTGATACCAATTTTAACTTTGCTAAGCTGTGTGATCTTGGGGAACCTCTCCTGATCTATA
AAAATGCAAGTAGTAGTACTTAATTTTTACATATTCATGTGAGAACCAAGTAGAATGACA
TTCATGAATAAAGTGCCTGGTCCAGAGGCCCAATACATAGTAGGCTCTCAAAAAGCACCA
GTTGATATGATGAGGATATGTGAATATCATATAACAGTATATATAATTCTAAGTCCATCC
AGTGGCCCACTGGCATGAAATGCTCCTGACTACCGTTTCTAAGCTCCTGTCATTGTCATG
GTCAGTAGCACCTATTTACATTGTGGTACTTCATTCCTTGCCATTTGGTCCTTACTCTGG
TTCTGTTTTATGAAGTTAAGTGGCAACCCTAGGTTTTTTCCATCTGGAGGGTTAAAAGCT
ATGGTGGACCTGTGATGGTGGGTCTGTGTAGACCTGTTAGTTTCGTGCAGTCGGGGAGCC
CTGCAAGGAAGAACTTGACAGAAGCTCCTGAGGAAAGAGAGCATGAAAAGCAAGTAGGCT
TCTGAGAAGATAAAGGATCTGGATTTGCAGTGATCCTTTTTTATCCAATATGTGTTGGCT
AAAAAGAAGTCACTGTGCAAAGATATTCTGGATCTGGGCTACACTGAAAGATATGCCTTC
TCTGGATGCCTGCTATCTTTTCATCTCAAAGGACAATGGAAGGCACCAGCTCAGTGTTTC
CTAAACTTCAATTAATCACATCTCTTTTGGGGCTTTTATTTTGGGTCATTTCCATTAGTC
ATAAGATTTGCTTAATAATTTTCTTGAAATTTACTCACATTTGAACTTAAAATACAATTA
AGAGGAAACTAAATCACATAGGTTTGACAACCTAGTTGTACTATGCTGATACCATTAAAA
GATAGTGCAATTCAAATGAAAAGAACGTCTGTCTATGTACCACCGAAAATCACATTTTAT
GCATTCTACACTTAGGGCAACATTGGCTCAAGTAAGTCAGTAAACAGAAGAACTTAATTC
ATTAGGAAGAACTCAGTGAACAAAGGGAGATAAAGGAACTCAGTCACTAGGTTTGTCAGG
AAGGTGGATAAACCTATTTTAGTGAGAAAATTTAGAGCCAACAAGCTCTAAAGGGAAGAA
CCTTAATTAGTTGAATTTTCAAATCTTACTATGATTAAAAAAAATAGATATATGATTTTC
TTTGCTCTGATTCTGCTAGCCGACTTTGGCTCTCCATCTTTTTCTGGATACAAAGCCCCT
GCCCCACTTCTCCCTTTTGTGTGTGAGGGTGCGGGTGCCCAGCCTGCACTTCTCCCCTTC
CCTTCATCTGATCTCAATTCTATGCCTCCTTCAATTCATACATCCAGGACAGTCCTGTCC
CCAGCCATTCTATGAGAGGAGCCCACTCCATCACACTTTCACCCCACTTCTCTATAGTTT
TCTTTTATCTTAGAAAACACAATCTGAAGACCAGGGCGTCAGGCCAGGTTGTGCTGTTAC
TTTCCCAGCAGACAGCTCCAGCAGACAAGGGGGCCCCAACAAATTTAAGATCCCCTTGCC
AGACTCCCCTAGGATCTCTGAAATGGGGTTTTGTGTTGTTTATTACATTTTCTAGATTAA
TATTAATCTTCACGTTCTAATTGGAAGCTGCTGCCCACTGGAGATTACAGTCTTTTTTTT
TTCTAAACAAGACACAATTGAATTAAAATGTCACTTAAATGACACGAGAAGATGCCTTCT
GAGTTGAGCACAGACCTTTGACAACATTAACATCGATTCCTTTATAACAGTTAATTAGTG
AGTGGCACTGCGTACCCTTAGTGAGGAAGATGGACGCCATGAGCCCTTAGGGAGCTACAC
CTGGCTATGTCCTATAGGCTTTAAAGAAAGCATAGCACATCCATTTTCTTCCTCACTAGT
CACCTAACTTCCATTTGCAAACAATTAGAAACAGATCTCTGGAACTGGTTCCCTTTTTCT
GAAGAAAAATGGAGCTGCACCAGCCCACTTACCCTGGCCTAAGCCTCTGTGCCCAGGAAG
CTGATACAGTTCTGGGCTCTCCTAAGAGCGAGTTATCTGGAGCCAGCTTGATAGAGTCAC
CCAGACTCAGCCTAACCTTGCATCTGGTCAGTTACGACTCTCCTGGAGGAGTTGAGCCAG
TGATTGTGTGGTTTCTACAGCCTGACCCAAAGTTCAGGCATTGGACAGAAGCTTTTTCAG
TCTCCCTGAGCTGTGTGGGGGTCTTTTACAACCCCCAAATCTACTTTTTAAAAAAACAAC
CCGCTCCCAGTTCCTATGGAGGAGCTTAACGGTAGTTCATATCTTCCCCAAACCCCTCCT
TGACACAATATTGGTGCTATTACTACCCATTTCACATTCCCTGATATTTCCACCCCCTGA
GATGGAGGATTACTTTTCAAAGAACAGATAAATGAATTACTTACTTGGTTCCACGATGAG
GCGGGTCCCTTTTCCAAAGATGAGCTTGTCAGTCTCATCACAGAGCTTGAGGGCTTTCCA
AAAACCTCAGCAGTGCTCCCACCTTTCTTCTTCCTATCAACTTGAGGATGGGAGGATCTT
AAGGGTTTGGCTCTTTGAAAGATGGCACTTGATGCTCATTCAACTGGTTCATGCTCATTT
AGTCAATTGCAGAATCGCAATTGCTTTTGGGTTTGCTTTTGGAAGGTTGCTGTCTGAAGA
AAAGGTAAGAGCACACACTCCTTATGGTGGACATTTCCTGTACTGGACATTTTGTGAAGT
TCTTGGAATGGTTGCTTTCTGTTATTTAAATTTTTTCTCATTTCCTAGATACACACTTAA
CTCTCAGTCTTAGAAGATGAGTGTTGCCCAGGGGATGGGTCTTGGATCCACAGCTATTCC
AGAGTCAAGGGCTTCACAGACACCAGAGCTGCTTTAAGTCCGATAACATGTGGCATATCC
ACAGTGACAGCATGAAACACCAGTCCTGTACTGGGGATTTATAGTATATTCAGTGTTAGA
ATGAGCAGCTACTACTGGTGATGACCTAAAACCAAATCCCTGTCTTTAAATTCATCTTCC
CAAACTGCATAGCAAAGCACATAGGCAAATGTCTCTAGGAATTTGGGTTCAGAAATTCCA
TATGACTCTTTTGCAGTAGAAACCAAGACAAGGATAGTTTTCAAGGATCACCTTTTTTGT
ATTCCTCAAATATGGGTGAAATACCAAGAGAAAATCCAAGAGAAAACAGCAGTGAGAGAG
AGGCTAGCAGTAGCAGCTGGCAGGGGCAGTTGGGGGGTGGGGGTGAGAGTTAGGGTGTCA
CCTCTCCTGGTTTGGACAGTTTTCTGGCATCCCTTCTGGGTCACAGAGGAAGGAAGGATA
GCTATTTGCTGTGTTAGTTCCCTAGGGCAGGGTAGCCAGGCTATGGATTTCCCAGGGAAA
TGTCTTTTGGGCTCCTGAAGTTTTTGTACAGGTCTCTGTGGGTTTTGTATCACCGTGCGT
ATCCCACCCACAATGCTACAGTCCTTTACAAAAACCTCCCCTATGGTTTTGCCCAACGTG
GCCTCTTAGAACTACAGGGCCAGGTGTTTTCTCCAAGTCATGCTCCAGCAAGATCAAAAG
GATTTGGCTTAGGTCAGGGCCGGCTCCCCAGTTGTTTCTGTCTGAAGCTCTTCTGAACCC
CTGGCTAGATCTGTCTTGGAGTTTGTGACTAGAACAGACCAAATCATGATGTCTACTCAT
ACTATGCCTTCTGGCTAGTCTACTCTAGATGGTTTCCCCAGAAGAGTTTGCCAGACCTGA
ATGTCTCAACTTGATATTACAAGAAGTAAGTAGGCAAAAAATGTCTGTGGCTAATATAAT
TTCTTATTTATCTTGCTCAGCTCTCAAATTAATTCTCTTTACTCCACTTTGCACATGGGG
AGGATCATATGACCGACAAAGGACTTTCACATAAACTTAGAATTTCATTTTCTCCATTGA
CTCTCTGGTTCTGAATTCAGGGCCAGTAGCCCATATACTACTTAGTGTGACTTGGAAAAG
GTGACCTGCTGGGCGAATGCAGAGGTAGCCCCTTGGGTTCAATGTGGTGAACAGAGGGGC
TGCTTTATGAGCTTTCTTAAAGGCTTCCTTTTCTCCAGCTGATGCAGCTCCACATCAGGA
TCTTGGCTCAGCCAGAAGAACTCAAGCTGAATTTTAACCCTACTTGTCCCTTAGGCCAAG
AGCTGATTAATATAGATGCTAAGCCTTGGAGGGACCCCAACTCTGAAATTACCTTCCAGA
ATTTATGGTAGCTCCCCACTTAGTTCAGAATAAGATAGTTTGGAACACAGGCTTTTGCTT
GCCTTTCTAGTCCTATATCGTATACCTCACCACATGCTCCCTTAAACTCAACTGCCTCAG
ACTACTTGCTTCCTGAAAGGGCCATGTTCTTTCATTCTTCCTTGTTTTGCCCTGTGATTG
CTTTTGTCTGAAATGCACTTTCTTTTTTTAGTTCTTCAGTTTGGCCCCTTACTCACTTCC
TTAGATTCTATTGAGTTGCTGGTCTGAGCTTAGCTGTGGATGTCCCTGGGAAGTCCTAAA
TGACTGCTTAAGACTGGACTGTGTTAGATGTACCCCTTTCCCTGAATCTTCTTGCATCCA
GTGCTGATCCTTATCATTGCTCTCAAAACCCCATTCCTTTTGTCTTCATTAGGTAAAGAC
CCTTGAGAGAAGAGATTTCTCTTGCTCATCTCTGTGTCCTCTGTTCCAGCACAGTGCCTC
ACTGATTGAGTGCTCTGACACTGCCTTCAGAAACTATTTTAGAGATGTGGTATCTCATAT
TGAGAAAGGAGGTTTATCCTGGTCCAGCACCCATTCCTGATCCCCTGCTCTCTCTGACCC
TTTGTGCCCGATGAAATACTATCTTACATTTGTCTATCTGAGCACAGTTATCTGAAAATA
ACTGTGCCTAGTTATTTGCACCACTAGTTGTAAATAACTGGGTTTTTAACATTAGCCTGA
GTTAAGCATCATTGGCTTCTCAGGTGGCTCAGACAGTAAAGAATCCACTTGCAATGCAGT
AGACCTGGATTCAATCCCTGGGCTGGGAAGATGCTCTAGAGGAGGGCACGGCAACCCACT
CCAGTTTTGTTGCCTGGAGAATTCCATGGACAGAAGAGCCTGGCAGGCTACAGTCCATGG
GGTTGCAATAAGTCAGACACAACTGAGTGACTAAGCACAACACAGCACAGCACAGGCATC
ACTGAGAAGATAAATTTGTTGTGCTTTGCTCCATGTCATGAAATATATTCCAAAGCCAAA
GAGAAACGAGTTCTGTGTTGTCTACATATTTAGAGTGTTCAAATTGCTTTCTTTCCACTA
ACATGAGTAATCAAGGATGAACTGTGCCCCTGGAGAAGCATCCTAGAATGTCATAGATAA
GACAGTCTTCAAGGATCATATGTTCACTTCCCTATGTGTTCAGAGGAAAGAATCTAGAAA
GATCCAGAGAGGTTTCACAACTGGCCAAGGCACTCAACTTGAAAAGAACATACAAGAAAT
GAAGTATCCCAATTCCTAGTCCAGTGATAGTTTTTGGTACACTTAAACTTTGGTCTTTTA
TTCTGACATTTGTTATTTGAAAGTGTCTTAGATCTGCTCAGTCTTCCAGCTGATCTTTTC
CCCAGGAGTGCCCTTAGAATGGCCTGGGCAGCCTGGCATTTTCTTTCTTTATGTAGCTTT
TCACTGTTGTAGGAGATGCTCTTTTGTGGGAAAGGGGAGGGGCAGGCCCAGGGTGGGTTC
ATCCTGAAGTTCATCTCTTCCTGGTAGGAGGCTGGGTCATTTTCACTGTCAGAGAAGTGC
ATTCTCAGAGGGGATCAAAGATCAGGGATGGTCTGAGGGTACTGAGTTTATCATGGTTTC
TTCAGTCCTGGGTGGGATCAGGTTTCCTACTGGAGACTCAGAGCACTTGGAAAAAATTTA
TGAGGTGCCAGGTCAAGAAAAGAAATGGGGATTAAACTGGGGCATCCTAGAGCTTTTAAT
TTTGTAATTGTGGACTCTGAACTTGCTTTATTTGTCTCCACCCCCTGCTCCTGATATTGA
TATGTACTCTTTGAAGGTTATAGACAAACTGCAGTGTATTCAAAGCTGAATACTAGGCTA
TTGAAAAGACTTTCAACCACATACAGGCAGGAACAGCTTGGGAGATACTGGAGGTGTTTG
TTTGATCATAGTCTTCAGATAACCATCAGGGTAGAGCTGGCTTATTAGAAGACAGCTGGG
TTTACTCATAAATGTATGCCTTCTATCTATTGCAATATTTCAGTATGGTTGAAATATATG
AGCAAAATTTGACCTTATACAGACAAACCTATAGTCCAAAAAAGTAGATTAGTTGCAATT
TGAAATCTGAAAATGTGCTAATGAACTTTTCTTATTCTTTTCCATTGAAATCCTCTGGTT
TAGCCTGCATTTTGGTTGGAACTTTCACCCATGCATGGTTTTGTAATATTATCCATTTGT
CTTTTTGCAAAATAATTGGTTCACTGAGTTAGGCGATTTCTGTATGTTGGCATATTTCAT
TATACAATATCAAATGTATCACAGTAGTTAATATGACCACCAATATTTTAAAATCAGAAC
AGTGTTTAGCACTAGGGAACGATACAGCTCATATGGCAGATACAAGTTTCCCAAATTCTG
TTTTTCATATATATATTTAAAACTTTTTATTTATTTATTTGTTTTGGCTGTGCTGGATCT
TTGTTATTGCACCAACTTTCTGTTAGTTGTGGAGAGTGGGGGTTAGCGTCTAGTTGTGGT
GCATGGACTTCTCATTTCAGTGGCTTCTTTTGTTGCAAAGCATGGGTTCTAGGTGCTCCA
GCTACAGTAGTTGCGGCTCCTGCTCTTGAGCACAGGCTCAATAGTTGTACCACTCTGGGC
TTAGTTGCTCTGCAGCATGTGGGAGCTCCCAGATCAGGGATAGAACCCGTGTCTCCTGCA
TTGGCAAGCAGATTCTTTACCACTGAGCCACCAGGGAAGCCCCCAAATTCTAAGTTTTGC
CTGAACACTTAGATTTTTTATCATCAGAAACAATGGTCCATTGTTTTTCTTGATGTGCAG
GCTCAATTCATTTCCAAGAAAATACCTGACAACTACCAAGATCTGATTAACCATGGTTTC
TCTGCCAGTTATTCTGTCAAACAAAATAGCTTGTTCAGCCATGAAAAAGTGGCTAGTTCG
GCTTCTGACTAAAACAATTGCTCACATGTTTTCCCTTGAGATAATCTAATAATTTGGAAT
GCAGCAGAAGTGCTCTGTGTGTACTTCCACTTTTGTCCCACGTAACACTAAAAAGACATA
TACTCGGGGGGCGATCCTAAGATGGCAGAGGAATAGGATGGGGAGACCACTTTCTCCCCC
ACAAATTCATTGAAAGAACATTTGAACGCTGAGCAAATTCCACAAAACAACTTCTGAATG
CTAACAGAGGACATCAGGCACCCAGAAAGACAGCCCATGGTCTTCAAAAGGAAATGGAGA
AGTCTTGAGGCTACTGTAAGAATAAGACTGAATAACAGAGGCAGGAGGCTTCAGTGCAAA
TCCTGAGAACACCAGAGAACTCCTGACTCCAGGGAACATTAATAGATAGGAGCTCATTAA
AAGCCTCCATACCTACACTGAAACCAAGCACCACCCAAGGGCAAACAAGCTCCAGAGCAA
GACATACCACACAAATTCTCCAGCAACACAGGAATATAACCCTGAGCTTCAATATACAGG
CTGCCCAAAGTCACACAAACCTGCTGACATCTCAAAACTCACTACCAGACACTTCATTGC
ACTCCAGAGAGAAGAAATCCAGCTCCACCCACCAGAACACTGACACAAGCTTCCCTAACC
AGGAAACCTTGACAAGTCACCCATCCAACCCCACCCACAGTGAGGAACCTCCACAATAAA
GAGGAACCACAAACTGCCAGCATACAGAAAGGCCACCCCAAACACAACAATATAAACAAG
ATGAAAAGGCAGAGAAATACCCAGCAGGTAAAGGAACAAGATATATGCCCATCAAACCAA
ACAAAAGAGGAAGAGATAGGGAATCCACCTGATAAAAAAATCCCAAATAATGATAGTGAA
AATGATCCAAAATCTTGAAAACAAAATGGAGTTACAGATAAATAGCCTGGAGGCAAGGAT
CGAGAAGATGCAAGAAAGGTTTAACAAGGACCTAGTTACTGTTTATAATAGCCAGGACAT
GGAAGCAACCTAGATGTCCATCAGCAGATGAATGGAGAAGAAAGCTGTGGTACATATACA
CAATGGAGTATTACTCAGCCATTAAAAAGAATACATTTGAATCAGTTCTAATGAGGTGGA
TGAAACTGGAGCCTATTATACAGAGTGAAGTAAGCCAGAAAGAAAAACACCAATACAGTA
TACTAACACATATATATGGAATTTAGAAAGATGGTAACGATAACCCTGTATACGAGACAG
CAAAAGAGACACTGATGTATAGAACAGTCTTTTGGACTCTGTGGGAGAGGGCGAGGGTGG
GATGATTTGGGAGAATGGCATTGAAACATGTATAATATCATATATGAAACGAGTCGCCAG
TCCAGGTTTGATGCACGATATTGGATGCTTGGGGCTGGTGTACTGGGACGACCCAGAGGG
ATGGTATGGCGAGGGACGTAGGAGGAGGGTTCAGGATGGGGAATGCGTGTATACCTGTGG
CGGATTCATGTTGATATATGGCAAAACCAATACAATATTGTAAAGTTAAAAAATAAAATA
AAAAAAGTAGATAAAGCCAAAAAAAAAAAAAAGTCAATATATAATGAATAATGCAATAAA
TGAGATAAAAAACACTCTGGAGGGAACCAACAGTAGAATAATGGAGGCAGAAGATAGGAT
AAGTGAGGTAGAAGATAGAATTGTAGAAATAAATGAAGCAGAGAGGAAAAAAGAAAAAAA
GAATTAAATGAGGACAACCTGAGACCTCTGGGACAATGTTAAATGCCCCAACATTCAAAT
CATAGGAGTCCCAGAAGAATAAGACAAAAATAAAGACCATGAGAAAATACTTGAGGAGAT
AATAGTTGAAAACTTCCCTAAAATGGGGAAGGAAATAGTCACCCAAGTCCAAGAAACCCA
GAAAGTCCCAAACAGGATAAACCCAAGGCAAAACATCCCAAGACACATATTAATCAAAAC
AAAGATCAAACACAAAGAACAAATATTAAAGGCAGCAAGGGAAAAACAACAAAAAACACA
CGAGGGGATTTCCATAAGGATAGCAGCTGATCTTCAATAGAAACTCTTCAGGCTAGGAGG
GAATGTCAGGACATACTTAAAGTGATGAAACAGAAAAACCTACAGCCCAGATTACTGTAC
CCAGCGAGGATCTCATTCACATATGAAGGAGAAATCATTTGTATGGAAATACAAAAAACC
TCGAATAGCCAAAGCTATCTTGAGAAAGAAGAATGGAACTGGAGGAATCAACCTACCTGA
CTTCAGGCTCTATTACAAAGCCACAGTTATCAAGACAGTATGGTACTGGCACAAAGACAG
AAATATTGATCAATGGAACAAAATAGAAAGCCCAGAGATAAACCCACACACATATGGACA
CCTTATCTTTGACAAAGGAGGCAAGAATACACAATGGATTAAAGACCATCTCTTTAACAA
GTGGTGCTGGGAAAACTGGTCAACGACTTGTAAAAGAATGAAACTAGAACACTTTCTAAC
ACCATACATAAAAATAAACTCAAAATGGATTAAAGATCTAAACGTAAGACCAGAAACTAT
AAAACTCCTAGAGGAGAACATAGGCAAAACACTCTCCGACATACATCACAGCAGGATCCT
CTATGACCCACCTCCCAGAATATTGGAAATAAAAGCAAAAATAAACAAATGGGGCCTAAT
TAAACTTAAAAGCTTCTGCACAACAAAGGAAACTATTAGCAAGGTGAAAAGGCAGCCTTC
AGAATGGGAGAAAATAATAGCAAATGAAGCAACGGACAAACAACTAATCTCAAAAATATA
CAAGCAACTCCTACAGCTCAACTCCAGAAAAATAAATGACCCAATCAAAAAATGGGCCAA
AGAACTAAATAGACATTTCTCCAAAGAAGACATACAGAGGGCTAACAAACACATGAAAAG
ATGCTCAACATCACTCATTATCAGAGAAATGCAAATCAAAACCACTATGAGGTACCATTT
CATGCCAGTCAGAATGGCTGCGATCCAAAAGTCTACAAGCAATAAATGCTGGAGAGGGTG
TGGAGAAAAGGGAATCCTCTTACACTGTTGGTAGGAATGCAAACTAGTACAGCCACTCTG
GAGAACAGTGTGGAGATTCCTTAAAAAACTGGAAATAGAACTGCCTTATGATCCAGCAAT
CCCACTGCTGGGCATACACACTGAGGAAACCAGAAGGGAAAGAGACACATGTACCCCAGT
GTTCATCACAGCACTGTTTATAATAGCCAGGACATGGAAGCAACCTAGATGCCCATCAGC
AGATGAATGGATAAGAAAGCTGTGGTACATATACACAATGGAGTATTACTCAGCCATTAA
AAAGAATACATTTGAATCAGTTCTAATGAGATGGATGAAATTGGAGCCTATTATATAGAG
TGAAGTAAGCCAGAAAGAAAAACACCAATACAGTATACTAATGCATATATATGGAATTTA
GAAGGATGGTAATGATAACCCTTTGTACGAGACAGCAAAAGAGACACTGATGTATAGATC
AGTCTTATGGACTCTGTGGGAGAGGGAGAGGGCGGGGAGATTTGGGAGAATGGCATTGAA
ACATGTATAATATCATGTATGAAATGAGTTGCCAGTCTAGGTTCGATGCACGATACTGGA
TGCTTGGAGCTGGTGCACTGGGACGACCCAGAGGGAGGGTATAGGGAGGGAGGAGGGAGG
AGGGTTCAGGATGGGGAACACAGGTGTACCTGTGGTGGATTCATTTCGATATTTGGCAAA
ACTAATACAATATTGTAAAGTTTAAAAATAAAATAAAATAAAATAAAACAAATATGAAGG
AGAAATCAAAAGTTTTACAGACAAGCAAAAGCTGAGAGAATTCAGCACCACCAAACCAGC
TCTCCAACAAATGCTAAAGGATCTTCTCTAGACAGGAAACACAGAAAGGGTGTATAAACT
CAAACCCCAAATAATAAAGTAAATGGTAACGGGATCATACTTATCAATAATTACCTTAAA
TGTAAATGGGTTGAATGCCCCAACCAAAAGACAAAGACTGGCTCAATGGATACAAAAACA
AGACCCCTATATGTATTGTCTACAAGAGACCCACCTCAAAACAAGGGACACATACAGACT
GAAAGTGAAAGGCTGGAAATAGATATTCCACACATATAGAGACCAAAAGAAAGCAGGAGT
AGCAATACTCATATCAGATAAAATAGACTTTAAAACAAAGGCTGTGAAAAGAGACAAAGA
AGGACACTATATAATGATCAAAGGATCAATCCAAGAAGAAGATATAACAATTATAAATAT
ATGTGCACCCAACATAGGAGCACCACAATATGTAAGACAAACGCTAACAAGTATGAAAGG
GGAAATTAACAATAACACAATAATAGTGGGAGACTTTAATATTCCACTCACATCGATGTA
GATCAACTACAGAAAATTAACAAGGAAACACAAACTTTAAATGATACAATAGACTAGTTA
GACCTAATTGATATCTATAGGACATTTCACCCCAAAACAATGAATTTCACCTTTTTCTCA
AGTGTACAAGGAATCCTCTCCAGGATAGATCACATCCTGGGCCATAAATCTAGCCTTGGT
AAATTCAAAAAAATTGAAATCATTCCAAGCATCTTTTCTGACCACAATGCAGTATGATCA
GATGTCAATTACAGGAGAAAAACTATTAAAAATTTCAACATATGGAGGCTGAACAACACT
CTGCTGAATAACCAACAAATCACAGGAGAAGTCAAAAAAGAAATCAAAATATGCATAGAA
ATGAATGAAAATGAAAACACAACAACCCAAAACCTGTGGGACACTGTAAAAGCAGTGCTA
AGGGGAAGGTTCATAGCAATCCAGGCTTACCTCACGAAACAAGAAAAAAATCAAATAAAT
AACCTAACTCTACACCTAAAGCAACTAGAAAAGGAAGAGATGAAGAACTCTAGGGTTAGT
AGAAGAAAATAAATCTTTAAAATTAGGGCAGAAATAAATGCAAAAGAAACAAAAGAGACC
ATAGCAAAAATTAACAAAGCCAAAAGATGGTTCTTTGAAAGGATAAATAAAATTGACAAA
ATATTAGCTAGACTCATCAAGAAACAAAGGGAGAGGAATCAAATCAACAAAATTAGAAAT
GAAAATGGAGAGATCACAACAGACAACACAGAAATACAAAGGATCGTAAGAGACTACTAC
TATCAGCAACTATATGCCAATAAAATGGACAACTTGGAAGAAATGGACAAATTCTTAGAA
AAGTAAAACTTTCCAAAACTGAACCAGGAAGAAATAGAAAATCTTAACAGAGCCATCACA
AGCACGGAAATTGAAACTATAATCAGAAATCTTCCAGCAAACAAAGGTCCAGGACTAGAT
GGCTTCACAGTTGAATTCTACCAAAAATTTAGAGAAGAGCTAACACCTATCCTACTTAAA
CTCTTCCAGAATATGGCAGAGGAAGGTAAACTTCCAAACTCATTCTATGAGGCCACCATC
ACCCTAATACCAAAATCAGACAAAGATGCCACAAAAAAAGAAAACTACAGGCCAATATCA
CTGATGAACATAGATGCAAAAATCCTTAACAAAATTCTAGCAAACAGAATCCAACAACAT
ATTAAAAAGATCCTACATCATGACCAAGTGGGCTTTATCCCAGGGATGCAAGGATTCCTC
AATATCTGCAAATCAATCAACGTACTACACTACATTAACAAATTGCAAGATAAAAACCAT
ATGATTATCTCAATAGATGCAGAGAAAGCCTTTGACAAAATTCAACATCCATTTATGATA
AAAACCCTCCAGAAAGCAGGAATAGAAGGAATATACCTCAACATAATAAAAACTATATAT
GACAAACCCACAGCAAACATCATCCTCAATGGTGAAAAATTGAAAACATTTCCCCTAAAG
TCAGGAACAAGACAAGGGTGCCACTCTCACCACTACCATTCAACATAGTTTTGGCCACAG
CAATCAGAGCAGAAAAAGAAATAAAAGGAATCCAAATTGGAAAAGAAGAATTAGAACTGT
CACTGTTTGCAGATGATGTGATCCTCTACATAGAAATTTACTAAATTTCCACCAAAAAAT
TACTAAAGCTAATCAATGAATATAGTAAAGTTGCAGGATATAAAATTAATGTGCAGAAAT
CCCTTGCATTCCTATACACTAATAATGAGAAAACAGGAGAAATTAAGGAAACAATTCCAT
TCACCATTGCAATGAAAAGAATAAAATACTTAGGAATATATCTACCTAAAGAAACAAAAG
GCCTATATATCAGTTCAGTTCAGTTCATTTCAGTCGCTCAGTCGTGTCTGACTCTGTGAC
CCCATGAATTGCAGCACACCAGGCCCCCCTGTCCATCACCAATTCCCGGAGTCTACCCAA
ACCCATGTCCATCGAGTCGGTGATGCCATCCATCCATCTCATCTTCTGTCATCCCCTTCT
CCTCCTGCCCCTAATCCTTCCCAGCATTAGGGTGTTTTCCAATGAGCCAACTCTTTGCAT
GAGGTGGCCAAAGTGTTGGAGTTTCAGCTTCAACATCAGTCCTTCCAATGAACACCCAGG
ACTGATCTCCTTTAGAATGGACTGGTTGGATCTTCTTGCAGTCTAAGGGACTCTCAAGAG
TCTTCTCCAACACCATACTTCAAAAGCATCAATTCTTCAGTGCTCAGCTTTCTTCACCGT
CCAACTCTCACATCCATACATGACCACTGGAAAAACCATAGCCTTGACTGGATGGACTTT
TGTTGGCAAAGTAATGTCTCTGCTTTTCAATATGCTATCTAGATTGGTCATAACTTTCCT
TCCAAGGAGTAAGCGTCTTTTAATTTCATATAGAAAACTATAAAACACTGGTGAAAGAAA
TCAAAGAGGACACTAAAAGATGGAGAAACATACCATGTTCATGGATTGGAAGAATCAATA
TAGTGAAAATGAGTATACTACCCAAAGCAATCTATAGATTCAATGCAATCCCTATCAAGC
TACCAATGGTATTTTTCACAGAACTAAAACAAATAATTTCACAGTTTGTATGGAAATACA
AAAAACCTTGAATAGCCAAAGAAATCTTGAGAAAGAAGAATGGAACTGGAGGAATCAATC
TGCCTGACTTCAGGCTCTACTACAAAGCCACAGTCATCAAGACTGTATGGTACTGGCACA
AACACAGAAATATAGATCAATGGAACAAAATAGAAAGCCCAGAGATAAATCCACACACCT
ATGGGCACCTTATCTTTGACAAAGGAGGCAAGAATATACGGTGGAGAAAAGACAATCTGT
TTAACAAGTGGTGCTGGGAAAACTGGTCAACGACTTGTAAAAGAATGAAACTAGAACACT
TTCTAACACCATACACAAAAATAAACTCAAAATGGATTAAAGATCTCAACGTAAGACCCG
AAACTATAAAACTCCTAGAGGAAAACATAGACAAAACTCTCTCCGACATAAATTACAGCA
GGATCCTCTATGACCCACCTTCCAGAGTAACAGAAATAAAAGCAAAAATAAACAAATGGG
ACCTAATTAAACTTAAAAGCTTTTGCACAACAAAGGAAACTATAAACAAGGTGAAAAGAC
AGCCTTCAGAATGGGAGAAAATAATAGCAAATGAAGCAACTAAGAATTACAAAGAAACAA
AGAATTAATCTCAAAATATGCAAGCAACTCCTACAGCTCAATTCCAGAAAAATAAATGAC
CCAATCAAAAAATGGGCCAAAGAACTAAACAGACATTTCTCCAAAGAAGACATACAGATG
GCTAACAAACACATGAAAAGATGCTCAACATCACTCATTATCAGAGAAATGCAAATCAAA
ACCACAGTGAGGTACCATTTCACGCCAGTCAGAATGGCTGCTATCCAAAAATCTACAAGC
AATAAATGCTGGAGAGGGTGTGGAGAAAAGGGAATCCTCTTACACTGTTGGTGGGAATGC
AAACTAGTACAGCCACTCTGGAGAACAGTGTGGAGATTCCTTAAAAAACTGGAAATAGAA
CTGCCATATGACCCAGCAATCCCACTGCTGGGCATACACACCGAGGAAACCAGAATTGAA
AGACACATGTACCCCAGTGTTCATCACAGCACTGTTTATAATAGCCAGGACATGGAAGCA
ACCTAGATGTCCACCAGCAGACGAATGGAGAAGAAAGCTGTGGTACATAAACACAATAGA
ATATTACTCAGCCATTAAAAAGAATACATTTGAATCAGTTCTAATGAGGTGGATGAAACT
GGAGCCTATTATACAGAGTGAAGTAAGCCAGAAAGAAAAACACCAATACAGTATACTAAC
ACATATATATGGAATTTAGAAAGATGGTAACGATAACCCTGTATGCGAGACAGCAAAAGA
GACACAGATGTATAGAACAGTCTTTTGGACTCTGGGAGAGGGCGAGGGTGGGATGATTTG
GGAGAATGGCATTGAAACATGTATATTATCATATGTGAAATGAATCACCAGTCCAGGTTC
AATGCTTGAGACAGGGTGCTTGGGGCTGGTGCACTGGGATGACCCAGAGGGATGGGAGGG
GGAGGGTGGTGGGAGGGGGGTTCAGGATGGGGAACACATGTACACCTGTGGCAGATTCAT
GTCAATGTATGGCAAAATCACTACAATATTGTAAAGTAATTAGCCTCCAATTAAAATAAA
TAAATTTATATTAAAAAAATAAAAAGACATATACTCAATAGTGGAGATTTAATAAAATAG
TTTTACTGCTTTTTCAATGTTACAGCCTGAACTGTATCCTTCCCAAATTCACATATTGAA
GTCCTTATCCCTCGTACCTCAGAATGTATCCTTCTTTGGAGATAAGGCCTTTAAAGATAA
GGAAAAATGGGCCATTTACACTGGATTAGAGTGGACCCTAAACCAGTCTGACTGGTGTAC
AATGAGGAAATTTGAGCAAACAAAGAGACACGAGGGATTTGCATGCACAGAGGAAAGTCC
ATATGGGGACACAGGGAGAAGGTGGCCATCTCCAAGTTAAGAAAGGAAGATTCAGGAGAA
ACCAACTATGTGGGCACCTTGATCCTGGATTTCTAGCCTCAGAACTGTAAGAAAATGAGT
TTCTATTGTTTAAACCACCAAGTCTGTGGAATTTTGTTATGGCAGCCTAGTCAATTAATA
CAGTCAATAACATTTTTAAGTGAAACTGGCTTTTTACCCTCTTGCAAATATAGAAATGAA
GGATACAATGACCTCTAATATAGAATTAAGACTTCTGTCTTGTTCATGTTGAGGGACCAG
GAGTTTTATCCACTACTGCTTTTGCACCATTAGGGCAAATGTCAACACAGAGAAAAAAGG
CAAATATTGTTTTGATATTACTATGAAACTTGGTCTGATCTCATGGAATCCCTGAAAAGG
TCTTTGGGTTCTTTGTGGTTCACGGAATATCCTTTGAGAACCACTGTCCTAGTCAATGTG
GTTTGTGCTGCCAAAGCTGCAATGGCTGCAGTCAACCCAGGCTTTCTCTACTACTTCACC
GCTCTCTAACTTGTTTACTGGCAATTAGCCTATCAACTGTAATATATGTTTTTAGTACCC
ACACTATATTTCTGCAGCAATATTTCAAGCTTTCAATTAAAAATGTTATTTATATCTTTA
AATGACAGGTAGTTGGGATGGCAACTTGAATTTTTGGCAAAACCTTAAAGGGGAGGAATA
GACTGAATTGGCTTTCATGGTTAATGGATCAAGCAATACACTTAGCAGCTGGACAGGAAA
TAAAAAGGACCAGGGTTTTGAACTGAGACCCATAGGAAGTCTGAAGAATGGATAAACCTG
GTCAAGTTCTCCTCAGTCAGGGAGCCCCCAACACACTTTATCTTTTGTTAAAACCTTCGC
CTACCTTCTCTGTGACGCCCACCTTGTGCAGAGAAGTAGGCTTGAGAGTCCACTGCTTGG
CGTTCTTGGGGCATCTGTAGAGGCCTGGCACTGCCCCACCCGCACGCAAGTGGAAGACTG
GATTTGAGCTATAGTCATTATCTCAGATCTTGAAAGACAGTGATTTTAAGACATACCATT
TATGCCTATTTCTTGAATTAGAATAATTCAAGATCTGCAACATCATCCCTGGCAGTTTTC
TCATTAATTTTACCCGTGTATTCACTGACAGAGTCGTTGTTGTCACATGAACATACAGTT
TCAGTTTCTTGAAACATCATTGGATTCAGGGTTTCATTGAGCCAAGCAGTATTCTTTAAG
AAAGCATGCTTTACTGGAGTGGGTTGTCGTTGCCTTCTCCGAATTATTTGCATTACAAGT
TAATTATTTTCCTCATAGGAGTTTTGTAATTTATTAGTAATTTGACCAAAGAGGCTAAGA
TATTAACTGAAGGCATGAGTTTTCTTTTTAAAAAATGGAAATATTTTAGGTTTTGTGTTC
CTTATGTTCTCTTTCACAACTGTTCAGCTCTGCCTTAGTGAAGTATGTGTAAAATAAAAT
TAGCAATGAATAATAAATACATACACATGTGTTTCAATAAAACTTCATTTGTGGATGCTA
AAAAAAAAAAGGGTACAAATGAACTTATTTGCAAGGTGGAATTCTTGTATTCTTGCCTGA
GAAATCCTATGGACAGAGGAACCTGGCGGGCTATACAGACCATGGAGTTGCGAAAACAGC
TATGTGGTATCTTAGCCAGACCAAGGATCAAAACTGCAACCCTTGCATTGGAAGGCAGAT
TCTGTCTTTTATAGATGGTTTTTAGAAACAAGAGTTCAGTCAAATACTATGCATGTAATT
AGGTTACTAACTTAAGTTTCTTCAGTTCAGTTCAGTTCAGTCACTCAGTCTTGTCCGACT
CTTTGCGACCCCATGAATGGCAGCACGCCAGGCCTCCCTGTCCATCACCAACTCCCAGAG
TTCACTCAGACTCATGTCCATCGAGTCAGTGATGCCATCCAGCCATCTCATCCTCTGTTG
TCCCCTTCTCCTCCTGCCCCCAATCCCTCCCAGCATCAGGGTCTTTTCCAGTGAGTCAAC
TCTTTGCATGAGGTGGCCAAAGTAAGTTTCTTCAATATGTAATAATTCTCCTTCCATTGC
TTTCCCTCCAATGTACTTGTGTTTTGTTCCATCATATTGGTTTTTGAAGGAACTGGGCCT
TTTGTCCTGAAGAATATCTCACTTCCTGGACTTGTCTAGTTGTTTTTTGGAATCTGACTT
GTTGTTCTCCTGGCTCCCTTGCCTCCTGATAGAACTAAAGGCTGGATTAGGCTTTGTTTA
TTTTCTTATTTTGGCAGGAATACTGTGTTAGGGAGGTCATGTCCTGAGTATGATATCATG
TCAGGATAGACATAATGACTTGACGAGGCTAAGAGCCATCACTAGGATAAGATGGTGGCA
GAAAAATCTCTTTTGTAAAATTTTATATTCCTATTGCAACCAGCAAATAATTTGAGACAT
CTCAAGGTTTTAAAGCTTTTTCTTTATTGGGCTTGAAATAAATTTTCCTGCATGATTGTT
TGCCTGAAGCAGGGTGTTAGTTCACATTTTTTCTTCCTACAACTGTGAATCCCTATAATA
CCAGAAAGAGATGTTATACACTCATCACTAAATGCTGAAACATTAATATCTAAAAGAGTT
CGCTCTTTCAGAAATTGTAACCCAAGGATGAAATGTTCCATATCTGCTTTATAAATGAGA
ATTTAATTAAAAGTGTGATATCTGTGAACTGCAAATGAGTTCTTTTTAAAAAATTTTATT
GAGCTGATGTATTATATTTTTTGAGGCAGGGGTCCCCAGCCTTTTTGGCACCTGAGATTG
GTTTCATTCTATGGACAAGAGCAGATGGTTTAAGGGATGATTAAAGCACATTATATTTAT
TGCATGCTTAATTTCTGTTATTATTATATCAGCTCTACCTCAGATCATCAGGCATTAGAT
CCTAGAAGATGGGGACCCCTGCAAGCCATGAGCTCAGTCATTTTGAACAACCTAGGAGGA
AGCCTAGGTATAATTTTCTTCCTCCATGAATATATTTTTCTGTTATAAACTCACAAAGAG
CAATGTGGTATGGTAACAGGTATTATAATCCCAGGATGAAGGGGTTAATCCCTGTGCTCT
AGGATCAAACACTAGCAGGGTCAGAAGAGTGATGGACAGGCCAGGACTAGTCAGCTCTTA
GACCTGTGGTATTCACATTGATTGATCAGAAATTTTTCTGAGTTCCCAAGAAATATCTTT
CAAAAACACATAGTGTAAGTGGGTGGGGATAAGTAATGCATTTGTTCTGGGATGAGAAGA
AAGAAGATTCCTTCACTCTGAAATAACATTCCCAGTCGGGGTAGGTCTTGTGGAATCTTC
AAGGACCCACTTAAGTCTCATCTCCAAGATCTCTTCCCAGCTAACTCTACCCAAAGTAAG
AATTTACCTGCCACATCTCTTTACTTACCTTGTGGTAACTCAGGTTTTCCTTTGAAGGGT
CTGTACTCTTTATTTGTCTAATGTTATATAATAACTACCTTCTTGCTATCTCTACTCCCT
CATTTGACAGTTTTCTCATAGAACAAGACACATGAACTGTCAGGGTTTGAGGATTTAGTG
TTATATTTTCACCTTGCAAATATGCTTTTAGTTATGGACTTTAGAAATGTGTTACAAAAG
CTGTCTACTTCAATCAGTAGAATTCAGTTCACAACAACCACTTTCCAAAAACTCGTTTTG
TTTCATACTGAGCTTATGAAAAGAGGAATTATGTAAATCAGACAGACATGAGTTCAACTT
CCTGCCTCATCATATACTCCTGAATGACCCAGTACTCAGGCTAATGTGTGTGCATGCATG
CTACTCAGTCGCTTCAGTCATGTCTGACCTTTTGAGACCCTATGGACGGTAGCCCTCCAG
GCTCTTCTGTCCATGGGATTCTCCAGGCAAGAATATTGCAGTTGGTTGTCATATCCTCCA
GGAGATCTTTCTGACCCAGGGATCGAACCTGCGGCTCTTATGTCTCCTGCACTGGGAGGC
TGGCTCCTTACCACTCGTGCCACCTGGGGAGCCCACACAGACTCACAGTCTTTATTAATT
CCACTTTCGCTACTTCCTCCATGATGTTCTCTTTTACATGGCCATGAGTATGTGTTTAAT
ACATTTGGCTAAAATGTGGGGAAATTGTTTATTTTGATGACTTTGGTGATACTCGTTCAC
ATTCTGAGCTATTGCAAGTAGACATGTGGGGTAAATCTCTAAAGAAAGGCGTCAGGGGGC
AAGTGGGTATTAAGCTCCTATATTATTTTCCCCTGACACTTGGATATTGGTTCCTGATGC
TGAGACATATGTAGCGGAGCATAACTGTGGTTTTTGAACAAGGATTTAATTCACTTCAAC
CTCCGTGGTACGTTGTCACAGTGAAGCACAGCTTTACAATAACCCTCCTCTTCCTTTTAT
CTTTTCCTTGGCATCTTGCCATCACCACCCTCTGCCATCTAGAATATCTCAGAAATATCC
TTTCTTCAGTGCTGTTATTGTGTTGAATGCTATGAAACTTATGTAAAAACTATTATAATC
ATACAAATTCATAAGTAGTACAGTATGGACCTAAAAGATAAATTGGCAAAGAACAAATGA
AGAAAATTACTCATTGGGTAAATAAAGTATCAATTGAACAATTTTTAAAAACAATTAAAA
TTTTAATTTAAGCAATTTTTTGTTGGAAAAAGTTATGTTCCCAATGCTGGTAAGATGTTG
GTAACACTAGAAATTGCTATATATTTATTGGAAGCCAATTAGTTAATATTAAAAGGGTGA
AGATACTAATACTAGTTTGAACAAATATCTTCACTTTGGGAAATTCCTTGTGAGAAAATA
TCATATATGTTTAAATGAAAAGTCAAACTCATTATTCTCAGAGAAGGGAGAGTCCCCTTA
TATTTGATTCTTTGCATAAATTACAAAAAGCAATATTATAATGCTTTCACACAATTGTTT
GATTTTGCACAGTTAAGTATAATTTAGTGAAGATCCTTTTACCAGGAACGATCTTCATCA
AGTCAGGTTCTACAATACTCTGGAAGTCAGCTGAAGAGATTAGTGAAAAAGATAGGTATA
ATTTAGCAAAACTTAACTGCTTTTCTTGGGATTATGCTTTTAAAATTATGTGTTCAATAT
TGTTTAAACAAATCTTTTAAAATGAATGTTTTGTTGCTGAGATCATGAATACTCAATTAC
AGGCTAAGTGGAAAAGCAATAGTTGTAATATTTTGTGAATTAGCTCGGTGGTTTAGAAAT
GTTTTAGTGATGACTTCATACATGGATTCCCAATGTACTTAATTTAAATAATGTAGGCAC
ATTGTAGACACATGTAGACACATGATATGCTTGGAAAATGTTTGAAGATAAAAAACAGTT
CTAGTGATGATAAATACATCAGCTTAAGTTGCTACTAAAGAAATTAAAATAAATTTTATG
AACTAAGAATGGAAAAAAGTTTATTTCAAAATCAATAAACTATGTAATATGTGATTTAAA
TTAAGTATGTGTAACTGAATTGACATATTAAACATTTAAAGTAAAATTTCACAATTTTAT
TTACAACCTTAATATATTTATATATTCAGGTTTATTTTAAATTTTATTTAAATCTTTTAA
TGGAGGAAAAGTGGGAACTTACTTCATATCTATATCTATATAGATATATATATACTATAT
ATGTCAGTTCAGTTCAGTCAGTTCAGTTGCTCAGTCGTGTCCGACTCTTTGTGACCCCAT
GAATGGCAGCATGCCAGGCCTCCCTGTCTATCACAAACTCCCGGAGTTCACTCAGACTCA
TGTCCATCGAGTCAGTGATGCCATCCAGCCATCTCATCCTCTGTCGTCCCCTTCTCCTCC
TGCCCCCAATCCCTCCCAGCATCAGAGTCTTTTCCAATGAGTCAACTCTTCGCATGAGGT
GGCCAAAGTACTGGACTTTCAGCTTTAGCATCAGTCCTTCCAAAGAAATCCCAGGACTGA
TCTCCTTCAGAATGGACTGGTTGGATCTCCTTGCAGTCCAAGGGACTCTCAAGAGCCTTC
TCCAACACCACAGTTCAGAAACATCAATTCTTCGGTGCTCAGCCTTCTTCACAGTCCAAC
TCTCACATCCATACATGACCACAGGAAAAACCATAGCCTTGACTAGATGGACCTTTGTTG
GCAAAGTAATGTCTCTGCTTTTGAATATGCTATCTAGGTTGGTCATAACTTTCCTTCCAA
GGAGTAAGTGTCTTTTATTTCATGGCTGCAGTCACCATCTGCAGTGATTTTGGAGCCCCA
AAAAATAAAGTCTGACACTGTTTCCACTGTTTCCCCATCTATTTCCCATGAAGTGATGGG
ACCAGATGCCATGATCTTTGTTTTCTGAATGTTGAGCTTTAAGCCAACTTTTTCACTCTC
CTCTTTCACTTTCATCAAGAGGCTTTTGAGTTCCTCTTCACTTTCTGCCATAAGGGTGGT
GTCATCTGCATATCTGAGGTTATTGATATTTCTCCCAGCAATCTTGATTCCAGCTGGTGC
TTCTTCCAGTCAAGCGTTTCTCATGATGTACTCTGCATATAAGTAAAATAAGCAGGGTGA
AAATATACAGCCTTGACATACTCCTTTTCCTATTTGGAACTAGTCTGTTGTTCCATGTCC
AGTTCTAACTGTTGCTTCCTGACCTGCATACAGGTTTCTCAAGAGGCAGGTCAGGTGGTC
TGGTATTCCCATCTCTTTCAGAATTTTCCACAGTTTATTGTGATCCACACAGTCAAAGGC
TTTGGCATAGTCAATAAAGCAGAAATAAATGTTTTTTTTGAATTCTCTTGCTTTTTTCCA
TGATCCAACGGATGTTGGCAATTTGATCTCTGGTTCCTCTGTCTTTTCTAAAACCAGCTT
GAACATCAGGAAATTCACGGTTCAGGTATTGCTGAAGCCTGGCTTGGAGAATTTTGAGCA
CTACTTTACTAGCGTGTGAGATGAGTGCAATTGTGCAGTATATGTATGCTTATGTAAATA
ATATAGTTATGTGTATGTAGTTACATATATATAAATTTTACCTCATATTACATATCACAA
TTTTAAGTAATGGAAATGTTACATATGGATATATTCCTTAAAACAATTTTTACTATAGGA
GAAATGTAGGAGTTGCCCAAATTTTCCATCAAACAGGAACTGATTGATACATAGCAAGTT
TCTAAGTATAGTATTAATGTAGATCATTAAAGATAATGATCAGTATAAGTATCTAATAAC
ATGGAGTTGGTTTTATAATGTAAAAAATGATGAAATGTGTATATGAAGTATGATTTCATA
TACACAGTACGTAATAATCTATACATCAAAAAAGAAAACTGGGAAGGAATATACCCAAAT
AGTAACTGTAGTTGTTTTTTGGTGTCAGTTGAGTTTTTTTTCAATAGGGACACTGTAATG
AATTTTAGGAAAGGAAGAACTCAGGTCATTGAGTTCTAGCTCCCAACCACACAGACAATC
TGCCCACCTGAACTCGCTTTCTGAAATGGATGTTTCTTTCACAGCTGAAAAATGGCAACT
ATGCAAACATATTCCTGTTATTAAACTAAATAACACACATTTAAATTTTATTTTTTTTTA
ACTGGTCTCAATTCCGGGCTTCATCCTGAACGTAAGAAGAGAAGTGCCTGCTTGAAGACT
TTAGACCCTCTTTGTCTGATCCATGCTCTCTCCAAATAAGAGGGAACAAACTTCAATCTT
TCATTTTGGGCATCAAAGCTTTGAAAATTCTGCCATGGTTGCTTTAGTCTTTAGCTCATG
GCTCTTAGGGCTCAGCTGGTAAAGAATCCATCTGCAGTGCAGAGACCCCAATTCGACTCC
TGAGATAGAGAATAGAGAAGATCCACTGGAGAAGGGATAGGCTACCCACTCCAGTATTCC
TGGGCTTTGCCAGTGGCTCCACCGGTAGAGAATCTGCCTGCAATGTGGGAGACCAGGGTT
CGATCCCTGGATTGGGAAGATGCCCAGGAGAAGGGAAAGGCTACCCACTCCAGTATTCTG
GCCTGGAGAATTCTATGGACTGTATAGTTCATGGGGTTGCAAAGAGTTGGATGCGACTTT
CACTTTCATGGCTCTTATCTCTATTAAATACAATGCTCCCTCTCTCTCATCCCAACCCCA
GAAAACCTAAAGCCTCCAGCTGTTTCCATTGTTCATTAAATTAGTGTGAACTGGTAATTT
CACGATACCAGGTTTTGATGGGAACAGAATAAAATCAAATGAAGGATGTGGTAGGGAGGG
TCCAAAGGGCCCAGAAAGATGAGAATGAAGAGCCATGGATGACCTACTTTACAGTCCACA
GGGACAGCAACTGGCAACCTCCCTTAGCTACTGCCAAGACTTTGAATTATTCCAGCCACA
GCTAAGCACTTCTTTTGTAATATCTGCAGGATTTGAGGATTCAAGGATTCCTTGAATTCT
CATACTTTCTTTCAGAGACACTAAGAAAATATGCATTGTAATATTGACAATATTTTCTAG
GAAGCTCAGGTTAATATCAATTCAAGTGATGAGCACTCTGAGTTCACATCAAAATTTTCC
TTGGTACTAATGTCTTTGTGTCCTGCCTTGTAATTTGTCCCTGTGCTTCCTATTTTCCTT
AGCTCTACCAAGTAGGCAGTGCACAGAAGGGACCACTTTCTTAGGTCACAAAGGTAGCAA
AAGGAATCTGTAGACTTAGGGAGATCCAGTGAACAATCTATCACAGACAGTTGGGGTTCA
AGGACAGCCTTGCAAGATCTGACACAAACTAGTAGTAACATTCTGATGAGCAGAATCCCC
AGCCCCACTGTCCTCCATGTGGAGAAAGAAAAGGTCCTGCTGCTCATGGCTTTGAAAGCC
TGTCCAGTGTGTGATGACTACTTGGATTTAGAGAGTGAGATGGGCAAGGTCAGTGATTTA
GGAAGGCATTCTGTCCAAGTTTTGGATAGATTTGCAGGCATGCCTGAAGTACATGTGAAG
TTGTAACACTTGCTTTTTAATAATTCCTTTAACTCCCATTCTCTTAAAAACTTAGCCATA
ACTCAGATGTCTCAGTTCCCAACAAGAAGCATTAAATCCCTGAAGATGCTCAGCAGCAAG
TTTCCCAGGCTCTCTCTTTGGGCAGGTGTCAGATGACGGATGGGATCAGAAGTATGGGAA
TTTTTGAGAAGTAGATTCTCATGCCCTGCCCTAGGGGATGCTTCCTGGGTAGTTGGCAGT
TGTGCCCCACATCTGCTGTGAACTGGCTGAAATCCAGCAGCTTTTCTTCTTTGAATAGGA
AAGGAAGTCAAATGTGGAGTGTTAAGGGGTACAAGAACCGCAGAATGCGGACAGTCTGGG
TCTCTGGTGCCTCATAAGGAAGACATCTGTTGGGTTAGGTGGGTGGTTAGAAGCCTGAGT
CATCAGGGGACTCGAGGAATTTCTCAGCATCCAGGTCCCATGCATCCCATCACTTTCCAC
ATCTCTCTTAGAATATAGGTTTTTCCAGGATTATTAGCCAGTGTGTATAGTCTGACTTCT
GGGATCATTGTGATGGCATCAAAAATGCTGAACAAGGAGATCTTCCTCCAGATGTGGTGG
AGACCAGATGGTTTGGGGTGTGGAGCCAAAAAACAATGGGAGAACCATCTTAACCCCATA
TGGCAAAACCTCTATCAGAGAGAAAGTCATTGTAAGAAGAAGGTGTGTATGATTTTTATT
CTGTAAATACAGGTTAAATAATTTCAGTAGAATATTGTCCTCCCTCCATACACTCGATCT
GCACTGATAATTGAGTTAATTAGTGTATGTAGGATGGAGTCTCAATTTTCATCACAGAAT
TATCTGTATGCAGAAACTATGTACAGGAAGCAGGAGAAATATATCCAAATGTAAAAATGG
GATGATTAGAGACCTGCCTTATACTTAGCTCTTGAGTCTGCATTGCAGAGAGGGAAAGAT
TTTACTCTGCAGTCAGATTCATTTACTTCACTTTGAGTCTGAAGAGTAATGAAGACTATG
TCGACTTGGTGCAGGCTATTTTTGGGTAGATTCGATCATAAACAGATGGTAGAATGAGTT
GTGGTATCAGAGAACACAAGTAGATAAGAGAGTTGAAGTTTCTCAGGAGACAATGCTTCC
TTCCACCACTGAAGACCTATGACCTGGACAGTTCCCATCACAGTCCACAGAACTCATGTA
TCCCAGCCTTTGTCTTGGAGCTTCATATATTCATTATCCTGTAGAACCTGAGATTCTTTT
TTGAGACTTTAGAGAAATAATATGTAGATAGCCCACCTTTATCCAGTGGCAAATTCCAGT
TATGTAGTAGCTGAACCTGGATTTAGGTAGAAACTTGTGTCCTGTGTTTCTGAGTCAGGC
ATGTTCAGGGAATATCACGGAGTTCAGACTCAGCCAAAAAATGCTGCTCTGGGGACAGAT
CTCTGAGAAAAATGTCCTCAATTGACAGAAAAATTCCTTAAAGCAATTATCCTTCAATTA
AAAAATAAAAAATTAAAAAAAAAAGTCCTCAAATGCTGCAAGGTGGTCCTTATTTTCCAG
TCCTACATGGGCAGAGGTAGGATTGAGAAGCAAAAGCAGGAATAGGAAGGGATCTGTTTT
GTACCATTTTTAAGTTGAGATACAAATGTTCTGGAAAAGTTCATTGTTGGAAAATGTCAA
GCTCAGGGTGAGGGAGGCAGGGAATAAGAACTGAGAGGTGGAAAGTTTCTGGATTATCAA
CCCTGTGTTTTTATTGTTTAGTTCCTCAGCTGTGTCTGACTCTTTTGGGATCCCATGGAT
TACAGCCCGCTAAGCTCCTCTGTCCATGGGATTTCCTAGGTGAGAATACTGGAGTGGGTT
GCCATTTCCTTCTCCAGGGGACTTGACTATCCAGGGGTTGAACCCATGTCTCCTGCATTA
GCAGGCTGATTTGCTACCATTGAGCCACCAGGGAAGTCCATCTACTCTGTGAGTAGATGT
CAAAGAAGAAAGTAAGAATTTATAAAGTAGAGATGCAGGATTAGATAAAGATATTGAGGA
ATAAATTCAGCAGGAAACACTAAGTGAACACGGCCAGTTGACACAGAGGGCGTGTTAATG
GTTGCTGTATGTCCCAAGCTTGAGCTTTTTGCTCCCAATAGATGCCTGGGATAACAGAGA
AGTGGAGGAGGAAATCTCTCCATAGAGGTGTCTGAAGAAATTAAAAAATTTAACTTGCAC
ATTGACTTTGTAATAAAATGAGCAAGTGTAGCAAAGCCCTATGGGAGTTAGCTTTAGGAA
AGAAATACTGGAAAACACAAACAGGATAGAGCATTTACAGGAAATGAGAAAATTCCATGC
TTAGTGAATGGGCAGATTTAACACAGTTTGTAACATGTAATTTTCCATCAGAACCTTGAA
CAACTTTTTAATGAATTTGGATCTGAGTGCCTTGTATAAATTAAAAATGACAGCTGTGAT
GTATGTCAGAGAGTGTTTTGCCTATGTTCTCCTCTAGGAGTTTTATAGTTTCTGGTCTTA
TGTTGAGATCTTTAATCCACTTTGAGTTTATTTTTGTGTATGGTGTTAGAAAGTGTTCTA
GTTTCATTCTTTTACAAGTGGTTGACCAGATTTCCCAGCACCACTTGTTAACAACTAATC
TCAAAAATATACAAGCAACTCCTACAGCTCAACTCCAGAAAAATAAATGACCCAATCAAA
AAATGGGCCAAAGAACTAAATAGACATTTCTCCAAAGAAGACATACAGAGGGCTAACAAA
CACATGAAAAGATGCTCAACATCACTCATTATCAGAGAAATGCAAATCAAAACCACTATG
AGGTACCATTTCACACCAGTCAGAATGGCTGCGATCCAAAAGTCTACAAGCAATAAATGC
TGGAGAGGGTGTGGAGAAAAGGGAACCCTCTTACACTGTTGGTGGGAATGCAAACTAGTA
CAGCCACTATGGAGAACAGTGTGGAGATTCCTTAAAAAACTGGAAATAGAACTGCCATAT
GATCCAGCAATCCCACTGCTGGGCATACATACTGAGGAAACCAGAAGGGAAAGAGACACG
TGTACCCCAATGTTCATTGCAGCACTGTTTATAATAGCCAGGACATGGAAGCAACCTAGA
TGTCCATCAGCAGATGAATGGATAAGAAAGCAGTGGTACATATACACAATGGAGTATTAC
TCAGCCATTAAAAAGAATACATTTGAATCAGTTCTAATGAGGTGGATGAAACTGGAGCCT
ATTATACAGAGTGAAGTAAGCCAGAAGGAAAAACATAAATACAGTATACTAACGCATATA
TATGGAATTTAGAAAGATGGTAACAATAACCCTTTGTACGAGACAGCAAAAGAGACACTG
ATGTATAGAACAGTCTTATGGACTCTGTGGGAGAGGGAGAGGGTGGGAAGATTTGGGAGA
ATGGCATTGAAACATGTAAAATATCATGTATGAAACGAGATGCCAGTCCAGGTTCGATGC
ACGATACTGGATGCTTGGGGCTAGAGCACTGGGACGACCCAGAGGGATGGTATGGGGAGG
GAGGAGGGAGGAGGGTTCAGGATGGGGAGCACATGTATACCTGTGGTGGAATCATTTTGA
TATTTGGCAAAACTAATACAATTATGTAAAGTTTAAAAATAAAATAAAATTTAAAAAAAA
AAGAAAAAAAAGAAAGTAAAAAAAAAAATGACAGCTGATATTTTGTGGGAATTCATTCAG
GGAGTCATGGGAAAATTACTCTGATATCAAGGTAGCCAGGTTGAAGAATTCACACGGAAA
TTCCTCTTTTAGCCCTACAGTTCCTGTACAGGTCTGTGTGATGTTTGTATTGCGGTGGTA
GTACCCCACCCACAGTACCACAGAGCTTTACAAAAACCTCCCTTGGTTTTGACCTATCTG
GCCTCTGAGAACCTGCATCCCAGCATTTTTTTTCTAACTGAGCTATAGTAAGATCAAAGG
GTCTTGGTATAGGTCCGGGGCAGCCTCTCCCGGGTGCTTCTTTCTCAGACCTTTCTGCCC
TGCTGCCGAGATCTGCCCAGGAGTCTGCGACTAGAATGGACTTCAGAAATCATGACATCT
TCTCCCATCTGTGTTTTCTGGCCAGTCTACTCTCAGATGGTTTTCCATAGAAGAGTCTGT
CACACCTGAATGTCTCAACTGGGTTTTACAAGCTGTAGGTAGGCAGAAAATATTTGTCAT
CAATGTATTTTCTCCTTTAACTCACTAAGCTTCCCAATCACCTCTGTCTGCCCCATTTTA
TACTTGAAGGGTATTATACAGTAGAAAGGGCTTCCATATAAACTTAGAATGTTATCCTCT
TCATTGATTATATTCTGGCTAAATTCAGGACCAGGAATGCTACTGTGTGTGACTTGAAAA
AAGGGACCTGCCGGTAAATGCAGAGGCAGCTCCTAGGGTTTATGTTTATGCAAACAGAGG
GCAACTTTGTGAGCTTTTCTGAAAGGCGTCCCTTTCTCCAGCTGATGAAACTCCACACCA
AGGCCTTGGCTCAGCCAGCATACCTCAAGTTGAATTTTAGCCCCACTTAGCCCCTTGGCT
GAGAGTGCTTGTGCCAGACACAACCTGTGTACCTGGATGCCTTGGCTCTAACCAAATTCA
GCCCATGCTTTTTATTTATATTCTTGTTGAACTTCATCTTCATACTCCTTTTGAAATCTT
TTGTCTGGTGCTCTCAAGACCCTGGTTTTGGTTTACTTTGATATTTGTGTCCATCACTGT
GAAAATAAAGGGATATACTGGGTCATCAAAAGAGACCTCATTAAATATTAGCCTTCAAAG
AAGACTGAATTTTATTGCTGTTGCTATCAAGAGGGAACAGGATTGAAAAAGGTTGACCTT
CTCACTTTCACTGGAAGATCTTACCCAAATTCAAGTTAAATAATTTGAATTTCAATTTTA
GGTATAAACTTGTGACTTCTTCCCACCCTTCATATAACTGCATCCCTGCCCCATGAACTC
CAAGCACCTCCAAGCAAAACCTGACACCCTTTTGCTGATTCAGTTCAGTTCAGTCGCTCA
GTCATGTCCGACTCTTTGCGACCCCATGAATTGCAGCACGCCAGGCCTCCCTGTCCATCA
CCAACTCCCGGAGTCCACCCAAACCCATGTCCCTTGAGCCAGTGATGCCATCTAGCCATC
TCATCTTCTGTGGTCCCCTTCTCCTCCTGCCCTCAATCTTTCCCAGCATCAGGGTCTTTT
CTAGTGAGTCAGCTCTTCACATCAGGTGGCCAAAGTATTGGAGTATCAGCTTCAACATCA
GTCTGTCCATGAACACCCAGAACTGATCTCCTTTAGGATGGACTGGTTGAATCTCCTTGC
AGTCCAAGGGACTCTTGAGAGTCTTGTCCAACACCTCAGTTCAAAAGCATCAGTTCTTCG
CCCCTCAGCTTTCTTTATAGTCCAACTCTCACATCCATACATGATTCTTGGGAAAACCAT
AGCCTTGACTAAATGGACCTTTGTTGGCAAAGTAATGTCTATGCTTTTTAATATGCTGTC
TAGGTTGGACATAACTTTCCTTCCAAGGAGTAAATGTCTTTTAATTTCATGGCTGCAATC
ACCGTCTGCAGTGATTTTGGAGCCCAGAAAAATAAAGTCTGACACTGTTTCCAATGCTTC
CCCATCTATTTGCCATGAAGTGATGGCAACTTGTTTTTTAACTCAAAAAACAAGAAAAGA
GAACAAATGTTATTTTCTTAGTAACAGATAATGTAGCAGGGGTTGGCTTGGGCAGAGAAT
GGAGATTGTGAACCTCATAGAGGGAGGCCAGTAGGGAAGAAAGCATTGAATTTGGACTGT
TAAGTATACCTGGTTTAGTTGCTAGTCTTTGAAGTGGCAAGAGGTATATTGTTGGTATGC
TGAACAGTAAATTTGGCTTCTCACAAACCCCTGTGAGGCTCACTGAGTCTCTCCGAGTGC
TGGTGCATAGGCTTTCCCAAGCAGCCATCAGAAACTGGTTTGCATGGAATTAGCTTTAAG
AAACAAAAAGTAGGAGATGTAAAGCAATTACAATCTCAGGTATACTAAAATTCTGCAACT
CTGTGGTTATGGGGCTGTGAATCTTGCAATCCTGTGGCCATGGCAGAAAGGTCTGGGATT
TGAATCCTGAGGGGAATGCAGCTGTTGTGACCCAGTGCTTCACTCTTCATTGTACCAGAA
GGGTCTTCCAGGGTCTTTGCTGTGGGTCTTTGCAGGATCCCCTCTCCAGATGGGTGTGCA
TCCCACTCCATTGACTTTCGGACATGGCCACAGTTGTGGGTGGAGGTGACAGTGCCTATT
CCAGGCTGAGGTTCCATGTGGCATGACATCATGGATTTGAGCCAGCATTCCTGAGCCTTT
GTCCTCTAAAATGAGAAGGGTGTGCTCAGGGGTGTTGCTTTAGCTTGGGTCCCAGAACAA
AGACACAGCCCTGAATGCAGCCCACAATCTGAGGGCAAGTCCAGATGGTCTGCAGACCAA
TGAGCAAATGCCTCTCTGGCGGGAGTGGGGTTTAATTCTAAATGCGAATTCATCCCTCCT
ACCGTCTTGCTGGGGCTTCTCCTTTGTCCTTGGATGTTGGGTATCTCCTCATAGTTGCTC
CAGTGCCTACAGTCTTACTGGGGTTTCTCTGACATTGGACATGGGGTATACCCTCTCGGC
AACTCACCGCTCCAGCACCCTGGACGTGGTGTATCTCCTCATGGCCACTCCAGCACTGTC
AAGGCTGTCTACTGTTACCCTGCTTATTTAACTTCTATGCAGAGTACATCATGAGAAACG
CTGGGCTGGAAGAAGCACAAGCTGGAATCAAGATTGCCGGGAGAAATATCAATAACCTCA
GATATGCAGATGACACTACCCTTATGGCAGAAAGTGAAGAGAAACTAAAAAGCCTCTTGA
TGAAAGTGAAAGAGGAGAGTGAAAAAGTTGGTTTAAAGCTCAACATTCAGAAAACTAAGA
GCATGACATCCGGTCCCATCACTTCATGGCAAATAGATGGGGAAGCAGTGGAAACAGTGG
CAGACTTTATTTTTCTGGGCTCCAAAATCACTGCAGATGGTGACTGCAGTCATGAAATTA
AAAGATGCTCACTCCTTGGAAGAAAAGTCATGACCAACCTGGACAGCATATTCAAAAGCA
GAGACATTACTTTGCCAACAAAGGTCCATCTAGTTAAGGCTATGGTTTTTCCAAGAATCA
TGTATGGATGTGAGAGTTGGACTATAAAGGAAGCTGAGTGCCGAAGAATTGATGCTTTTG
AACTGTGGTGTTGGAGAAGACTCTTGAGAGTCCCTTGGACTGCAAGGAGATTCAACCAGT
CCATCCTAAAGGAGATCAGTCCTGGGTGTTCATTGGAAGGACTGATGTTGAAGCTGAAGC
TCTAATACTTTGGCCATCTGATGTGAAGAGCTGACTCATTAGAAAAGACCCTCATGCTGG
GAAAGACTGAAGGTGGGAGGAGAAGGGAATGACAGAGGATGAGATGGTTGGATGGCATCA
CTGACTCAATGGACATGAGTTTGAGTAAACTCCAGGTGTTGGTGATGAACAGGGAGGCCT
GGTGTGCTGCAGTCCATGATGTTGCAGAGTCAGAGATGACTCAGTGACTGAACTGAACTG
AACTGATAATAGACAGTTGTTGTCATTTTGCTAATTCGTGTCTGACTCTTTGTGACCCCA
TGGACTGCAGCACACCAGGCTCCCCTGTCCTTCACTATCTTCTGGAGTTTACTCAAATCA
TGTCCAGTGAGTCAGTGATACCATCCAACCATCTCATCCTCTGTCATCCCCTTCTCCTCC
TGCCTTCAATCTTTTCCAGCATCAGAGTCTTTTCTAGTAAGTCAGCTCTTCCCATCAGGT
GGCCAAAGTATTGGAACTTCAGCCTTAGCATGAGTCCTTCAAATGAATATTTATAGTATA
AATAGCTATTTAACACAGATGCTAAATAGAGAGCATATTCAAAAGCAGAGACATTACTTT
GCCAACAAAGGTTTGTCTAATCAAGGCTATGGTTTTTCCTGTGGTCATGCATGAATGTGA
GAGTTGGACTGTGAAGAAGGCTGAGCGCCAAAGAATTGATGCTTTTGAACTGTGGTGTTG
GAGAAGACTCTTGAAAGTCACTTGGACTGCAAGGAGATCCAACCAGTCCATTTTGAAGGA
GATCAGCCCTGGATGTTCTTTGGAAGGAATGATGCTAAAGCTGAAACTCCAGTACTTTGG
CCACCTCATGTGAAGAGTTGACTCATTGGAAAAGACTCTGATGCTGGGAGGGATTGGGGG
CAGGAGGAGAAGGGGATGACAGAGGATGAGATGGCTGGATGGCATCACTGACTCGATGGA
CATGAGTCTGGGTGAACTCCGGGAGTTGGTGATGGACAGGGAGGCCTGGCGTGCTGCCAT
TCATGGGGTCGCAAAGAGTCGGACACGACTGAGCGACTGAACTGAACTGAACTGAAATAG
AGAGGGAATGACCTATGAAATTACATGCTAAAATTTTGGTGGCTCCTCATTATCCCCAGA
TAAGAAAGTTTGGAACACAGAGTTTTGCCTATCTTCCTAGGTTTACATCTTGTACTTTCT
CACTTGCTTCCTTAAACTCAACTGTGTCAAACTGCTTGTTTCCTGAAGGCTCCATGGTCT
TTCATAATTCTTTGCCTTTGCCCTGTGATTGGTTTTGCCTGAAATGCCCTTTCCCCCTTC
TCTTCCACAATTTGGTCATTTACCCACCTTCTTTGATCCAGTGGATTATGATCTGAGCTT
AGCATAGCTGTTGGCCTCCTGGTCAGTCTGAAACGACTACTTGAGACTGGCCTGGTTTAG
ATGCACCCACTTGCCCTGAATTGTTATGGCATTCCATATTTATCCTTATTATCTCTCTCA
AACCTCATTCCTATTAGGTAAAGCCCTTGAGAGAAGGACTTGTCTCATTCATCTCTCTGT
GGAATTGGGATCAGATGGGGGCATTCTCCATCTTGGAAGATTTAGGATTGTGGATGTTGA
ACTTGCTTTGTTGATTTCCACCTCTGCTCCTGATATCGACATGTACTCTTTGAGGGTTAT
AGACAAACTGCAGTGTATTAAAAAAAATCAGTGTATTAAAAAGTATTCAAACCATGTACA
TGGAGGAAAAGGCAGAAAACATTAGGGAAAGTAGACCAAAGGAAGGAGGTTAATGGGGAT
ATTTGATCATAGTCTAGTGATCCATCAGGGAAGAGCTGGCTTAGTAGAAGACAGGCAGAG
TCTTATATTTGCTCATGCATTCTATCTATTGCAATTCAATGGTTTGGTTGAATATACCAG
AAAAACCTGATCTTATACAGATATGTTGTAGAAAAATGTAGGTTAGTTGCAATGTAAAAT
CAGAAACTGTGATAATGGACTTCTGATATTCTTTCCATTAAAGTTCATTGGTCTAGCTTG
GAGTTTGAATGGAAGTTTCACCCATGCATGGTTTTATTACATTGCCTATTGGTCTTTGGG
AAATTATCAGATCATTGACTTAAACAACTTACTCGTGTTGATATATCTTATTGAAAGTGA
AAGTGAAAGAGAAAGTCACTTCGTCGTGTCTGACTCTTTGTGACCCCATAGACTATAGAG
TCCATGGAATTTTCCAGGCCAGAATACTGGAATGGGTAGTTTACCCTTTCTCCAGCAGAT
CTTCCTGACTCAGTAATCAACCCAGGGTCTCCCACATTGCAGGCAGATTCTTTACCAACT
GAGCTATTAGGGAAGCCCATATCTCGTTATACAATATAAAAAATGTCACAATAGATAATA
CGATCTCCAATATCTTTAAATCAGAACAGTATTTAAATACTGGAGATCCATACAATTCAT
GATGGGCAGTAACAAGTTTCCCTAAGCCCTAGTTTTTGCCTGAAAGATTAGCTTTTTACC
ATTAGCAACAAGGATCTGTTGTTTTTCTTATTGTGACATACTCAGTTCCTTCATTAAAAA
AATGTCTGACAATTACTCAAGTCTAAACACATATTTTTTTCAAGCAAAATGGTGTTTCAT
GGAAAAAGTAGCTAGTTCAATTTGCAACTCAAATGATTGCACGAAGATTTTCCTTTGAGA
TAATATAATAATTTGGGTTGTAGCAGAAGTGCTTTATGGGTACTTCTGTTTTTGTCACAC
AGAATACTAAAAAGACACATACTCAAGAGTTGAGACTTAATAAAATTAATGGTTTTACTA
CTCTCAGTGTTATGGACGAAATGGTGCTCTTCTCAAATCCATATGTTAAAGTCCTATCCT
TCAGTATTGGAGGATGATAATATACTTGGAGATATGGCTATTAAATAGTTAAGTTAAAAT
GGGGCCATTTGGATTGGTTTAGGGTGGACCTAATCCATTCTGACTGGTGTCCCTATGAGA
AGAGGAAATCTGGTCACACAAAGAAAGGAGACACCATCTACAAGTCAAGGAGAGAGGGCT
CAGGCAATATTAGCTCTGAGGGTAGCATGATCTTGGATTTCTAGCCTCAGAATTTGAGAA
AATAAGTTTGTCTTGTTTAAGCCAAAAGTCTGTGAAAATTTTTTATAGCAGCCCTAGCCA
ACTAATATAGTCAATAAGTATATTAAGGGAAACTGGCTTTCTCCCCCTGCAAATATAGAA
ATGAAGGATACAATGGTCATTAATACGGAATCAAGGCCTCTGCCATAAGGTACATCAAGG
GACCAGCAGTTTTTGCAGCATCAGGGAAAATGTCAACACAAAGAAAAAAGCAAATACTGT
TTTTATATAATTATGAAAATAGTTCTGGCTTCATGAACTCTCTGAAGAGGTCTTGGGCCC
CTAGATGTCTGTGGACTATCCTTTGAGAACCACCATTCTAATCTATGCTCTTTGTTGTGC
CGAAGCTGCAATTTCAACAGTCAATCCAGTAGCTTTCTCTACAGCTTCACCACTCTCTAC
TTGTTTGCTGATGATTAGCCTATCAATTGTATCATATGCTTTCATTGATGAATAACTGGT
CAAAAACCATTGTGAGCAGTGACTTTCTAGTTCTGTCAAAATGTTGAAATGGACCCAGTT
ACCTTGTTGAAATCTCTAGGGTCAAGGATGATGAATATGTATGTCATCTTCCTGTGGTTT
GTTCTCCTTGATGGTACTCTGTCTCAGATGCTGAATCTATGATGATGGGGCTTTGGGGAC
AGTGGGAGGGCTGAGGAAAGACCCATAGTCTGATTATATTGTGTTCAGTATCCAACCTAT
ATTTCTGCAGCAAAATCTCAACATTTCCATTAAAAATAAGATTTTCTTGCTTAAGTGATA
GGTAGTTAGGATAATGACTTGAACATTTGGAAAGACCATAAAGAGGAGGAATAAACTAAC
TTGACTTTCATGGTTAATGGATCAACCACTTAGCAACAGACAGGAATTAAAAGAGGCCAG
GGTTTTCACAAAAACAGAAATATAGATCAGTGGAACAAGATAGAAAGCCCAGAGATAAAC
CCATGCACCTATGGGTACCTTATTTTTCACAAAGGAGGCAAGAATATGCAATGGGACAAA
GAAAGCCTCTTCAATAAGTGGTGCTGGGAAAACTGGAGAGCTATGTTTTAAAAGAATGAA
ATAATGAAATAGAAAACTTGCTAACACCATTCACAATGATAAACTCAAAATGGATTAAAG
ACTTATATGTAAGACCAGAAACTATAAAACTCTTAGAGGAAAACATAGGCAGAACACTTG
ATGACATAAATCAAAGTAAGATCCTCTATGACCCACCTCCTAGAATAATGGAAATAAAAA
CAAAAATAAAAAAATGGGACCTAATTAGACTTAAAAGCTTTTGCACAGCAAAGGAAACTA
TAAACAAGGTGAAAAGACAACCCTCAGAATGGGAGAAAATAATAGCAAATGAAACAACTG
ACAAAGGATTAATTTCCAAAATATACCAGCAGCTCATACTAGGCAATACCAGAAAAACAA
ACAGCCCAATCCAAAGGTGGGAAAAAGACCTAAACAGATATTTCTCCAAAGAAGACATAT
AGATGGGTAAAAAACACATGAAAAGATGCTCAACATGGCTCATTATTAGAGAAATGCAAA
TCAAAACTACAATGAGATATAACCTCCCACCAGTCAGAATGGCCATTGTCTAAAAGTCTA
TGAACAATAAATGCTGGGGAGGGTGTAGAAAAGGGAACCCTCTTGCACTGTTGATGGGAA
TGTAAATTGATATGGCTACTATGGAAGACAGTATGGAGATTCCTTGAAAAACTAGGAATA
AAACCACCATTTGACACAGTACTAGGCATATACCCTGAGGAAACAAGAATTGAAAAAAAT
GAAAATTCCTGTACCCCAGTGTTCACTGCAGCACTATTTACAGCAGCTAGAACATGGAAG
CAACCTAGATGTCCATCAACGGATGAATGGATAAAGAAGCTGTGGTACATATACACAATG
GAATATTACTCAGCCATAAAAAGGAATGCATTTGAGTTAGCTCTAATGAGGTGAATGAAC
CTAGAGCCCAGAAGGAGAAAGATTAATATCATCTACTAATGCAAATATATGAAATCTAGA
AAGATGGTACCAATGAAATTATTTGCAGGGCAGCAATGGAGATACAGACTTAGAGAACAG
ACTTATGGACACAAGGTAGGAGGAGGAAGGAGAGGGTGAAATGCATGGAAAGAGTAACAT
GGAAACTTACATTAGCATATGTAAAATAGATAGCCAGTGAGAATTTGCTGTATGACTTAG
GGAACTCAAACAGGGGCTCTGTAACAATCTGGATGGGTGGGATGGGGAGGGAGATGGGAG
GGAGGAGGTTCAAAAGGGGGGGATATATGTATACCTATGGCTGATTCATGTTGCTGTATG
GCAGAAACCGACAAAATTCTGTAAAGCTATTGTCCTTCAATTAAAAAAATTTTGTTGTTG
TTCAGTCCTCAGTTGTGTACAACTCTTTGCGACTCCATGACTGCAGCACTCCAGGCTTCC
CTATCCTTCACCATCTCCCAGAGCTTGCTCCAACTCATGTCCATTGAGTCAGTGATGCCA
TCCAACCATTTCATCCTCTGGTATCCTCTTCTCATCTTGCCCTCAATCTTTCTCAGCATC
AGGGTCTCTTCTAATGAGTCAGCTCTTCTCATCAGGTGGGCAAAGTATTGGAACTTCAGC
TTCAGCATCAGTCCTTTCAATGAATATTCAGGATTGATTTCCTTTAGGATTGACTGGTTT
GATCTCCTTGCAGTCCAAGGGACTCTCAAGAGTCTTCTCCAACAATGCATTTCAAAAGCA
TCAATCCTTCAGTGCTCAGCCTTCTTTATGGTCCAACTGTCACACCCAAGCATGATTACT
GGAAAAACCATAGCTTTGACTAATGTCTACAATTTTAAATATGCTGTCTATGTTTGTCAT
AGATTTTCTTCTAAAGAGAAAGCATCTTTTAATTTCATGGCTGCAGTCATCTGCAGTGAT
TTTGGAGCCCAAGGAAATAAAGTCTGTCACTGTTTCCATTGTTTCCCCATCTATTTGCCA
TGAGGTGATGGGACTGGATGCCATGATTTTAGTTTTTTGAAAGTTGAGTTTTAAGCCAGC
TTTTTTTCTCCTCTTTCACTTTCATCAAGAGGCTCTTTAGTTCTTCTTTGCTTTCTGAAA
AAGGGTGGTGTCATCAGCATATCTGAGGTTGTTGATGTTTCTTCTGGCAATCTTGATTCC
ATCTTGTGCTTCACCCAGCCCGGCATGTCACATGATGTACTTTTCATGTAAGTTAAATAA
GCAGGGTGACAATACATAGCCTTGACATATTCCTTTCCCAACTTGCAACCAGTCCATTGT
TCCATATCCAGTTCTAACTGCTGCTTCTTGACCTGCACACTGGTGTCTCAGGAGGCAGGT
AAAGTGGTCTGGTAAATAAAAAAGAAGAAATTAAGGAGGCCAGGGTTTTGAACTGAGACC
CATATGAAGGTCCAAGATTGGATAAACCTTGTCAAGTTCCTCTCAGTCAGAGGCCCTTAA
CACTTTTTGGCTTTAGTCAAACCTTCTCCTATCTTCTCTGTGACGCCCACCCTGCTGAAT
GAGAAGTGAGGTTGGCAATCCACTGACTGGAGTCATTGGTACATCTGTGGAAGTCTGGCA
CTGCCCCACCTCCACACAAGTGAATGATTGGATTCTGAGCTCTCAACATTCTCTCAAATC
TAGAAAGGCCATGATTTTAAGGTACAGCACTTATGCCTATTTCTTAAATAAGAATACTCC
CAAATGCGGAAGATCATCACTGTCAGTTTTCTGTTTAATTTTACCTGTGTAGACAGTGAC
AGAGTCCACTGTTGTCTTAGAAATGTGTCCCATGAATATACAGTTTCAGTTTATCTAAAC
ACCTCGATGGCATCATGGACTCAATGGACATGAGTTTGGGTAAACTCTGGGAATTAGTGA
TGGACAGGGAGGCCTGGTGTTCATGAGGTCACAAAGAGTTGGACACGACTGAGTGACTGA
ACTGAACAGAAACACCTAGAGATCCAGGGTTTCTTTGAGCAGAGAAGTATTCTTAAAAAT
GTATGCTAATTTTCAAGAAACATTGTATTTCACCTTTGTAATGTTTAAACTTGCTGCAGG
CTTCTTGGCCACTTAGAAATAAAAACATTAAATGCATTTTTAATAAAGCTTTTGAAATAT
TGAAAAATGAAGTGACTAGAAACAATATCTTTAGACTCATCACCTACTTCTAGTAATTGA
TGTTGTCATGCTTGTTATTTATTTTGTTCAAGTACTTAAAAATAAATTACAAATGTCATG
ACAATTCCTTTTAAAAACTTCAGCATGCAGTTTTTGAAAATAAAAATATTTTTCTGCAGA
AACCTAATGCCTCTTTCCATCTACCAAAGTTAACAATTTTATAAAATCTTTTAATATCCA
GTCAATGGTCAGATTTCTTAGTTCTTCCCCACATGTTTTTTATAGATGATTTTTAGAAAT
GAGTTCAGTCAAATATTCTGAATTTAATTTGGCTGTTAAATCCTTGAAGTTTCTTCGGCC
TGTAATAGTTTTCATTCCACAGCTTTCCTTCCACTGTCCTTGTGTTTTCTTTCATCAAAT
TGATTATTGAAAGGGCTGGGCCTATTGTCCTGTAGAATGTTTCACCTTCTGGATTTGTCT
AGTTCTTTCTTTGTGGAGTCCTCGAACTTGCTCTTCTAGCTACTTTGTCTCCTGGTAGGA
CTAATGGTTGGATTAGGCTTTGCATATTTATTTATTTTTAAATTAGTTAATTATATTATT
TTAGGCTGTGCTGGGTCTTCACTGATGCTCAGAGTTTCTCTGGTTGCATTGAGCAGGGGC
TTTTCTCTTGTTGCAGATTGTGGGCTCTAGAGTGTGGGCTCAATAGTTGTGGGATGTAGG
CTTAGTTGTTCTGTGACATGAGGAATCTTCCTGGACCAGGGATCGAATTGGTGTCCCTGG
CATTGGCAGGCAGATTCTTACTGTACCACCAGGGAAGTCCTATTTGTTTATTTTTGGCTG
GAATATTGTGTAAGGGAGATTGTGTCCTGTGCATGGCATCATGTCAGGATTGACATAATG
ATTTGATGAGGCTAAGACCAATCACTACGATGACAGAAAAATCTATTATTTGTAAAGTTT
CATATTCCCATTGCAACTTTGCAATGGGACATATTCTGGGGGGGGGGCCCGTTGGAATAT
TTTTTTTTTTTCTGCATGCTTTTTCTTTAGTGAGAAACTTGAAGCTAGTCACATTTCTTC
TTCCTGTAACTGTGAATGCATCCAGTCTGCTATACCAGAAAGGAATGCTATAAACTAGTC
ACTAGTTTAATCCCTGGAAAGGGAACTGAGATTCCACATGAAGCACAGTGTGGCCAATAA
AAAGAAAGTAGAATTTGACCACTTCATCTAAAGCCGTATTATATTTATATATTCAATTTG
GCTAAAACCCTTAAACCTAATTGAGGGAAAATGGGGACTTACTTCAGATTTTATATATAT
ATGTGTGTGTGTGTGTGTGTGTGTGTGTGTGTGTGTAGTTTTATGTATATATGTAAAGTT
TTCCTTATATACCCATTAATTTCAGTTCAGTTACTCAGTCATGTCCGGCTCTTTGTGACC
CCATGGACTGCAGCACGCCAGGCTTCCCTGTCTTTCACCATCTCCCAGAGCTTGCTCAAA
CTCATGTCCATTGAGTCGGTGGTGCCATCCAACCATCTCATCCTCTTCTTGTCTCCTTCT
CCTCTTGCCTTCAATCTTTCCCAGCATCAGGGTCTTTTCCAATGAGTCAGTTCTTTGCAT
CAGGTGGCTAAAGTATTGGAGTCCCAGCTTCAACATCAGTCCTTCCAATGAATATTCAGG
ACTGATTTCCTTTACGATGGACTGGTTGGATTTCCTTTCAGTCCAAGGGACCCACAAGAG
TTTTCTCCAACACCACAGTTCAAAAGCATCAATTCTTCAGTGCTCAGCTTTCTTTGTAGT
CCAACTCACATCCATACATGACTACTGGAAAAACCATAGCTTTGACTAGACAGACCTTTG
TTGGCAAAGTAATGTCTCTGCTTTTTAATATGCTGTCTAGGTTGGTTATAGCTTTTCTTC
CAAGGAGCAAGTGTCTCTTAATTTCATGGTTGCAGTCACCATCTGCAGTGATTTTGGAGC
CTCCAAATTTAAGTCTGCCACTATTTCTACTGTTTCCCCATCTATTTGCCATGAAGTGAT
GGGACTGGATGCCATGATCTTAGTTTTTTAAATGTTGAGTTTTAAGCCAGCCTTTTCACT
CTCCTCTTTCACTTTCATCAAGAGGCTCTTTAGTTCCTCTTCACTTTCTGCCATGAGGGT
GGTATTATCTGCATATCTGATGTTATTGATATTTCTTCTGGCAATCTTGATTCCATCTTG
AGCTTAATTCAGTCCAGCATGTTGCATGATGTACCCTGCATATAAGTTAAATAAGCAGGG
TGACAATATACAGCCTTGATGTACTCCTTCACTAGTTTGGAACCAGTCTGTTGTTCCATG
TCCAGTTCTAACTGTTTCTCCTTGACCTGTATACAGATTTCTCAGGAGGCAGATAAGGTG
GTCTGGTATTCCCATCTTTTGAAGAATTTTCCACAGTTTGCTGTGATCTACATAGTCAAA
GGCTTTGGTGTAATCAGTATTCTCTTGCTTTTTTGGTGATCCAGTGGATGTTGACAATTT
GATCTCTGGTTCCTCTGCCTTTTCTAAATCCAGCTTGAACATCTGGAAGTTTATGGTTCA
CATGCTACTGAAAACTGGCTTGGAGAATTTTGAGCATTAATTTGCTAGTGTGTGAGATGA
GTGCAATGGTGGAGTGGGAGGGAGGGAATATTGTATTTAATGCATTTAATAGAGGTGATA
GCCATGAGTTTAAGACTAAAGCAACCTGCCTAACATAATGTTGAAATAAAATAATAGAAA
TTTCCAAAAAAAAAAAAAGACTTAAGAAACCAGGGAAGAATTTTTCAAGGCTTTGGACAT
GGCCAAAAATAAAAGATGAAAGTTTGTTCTCTCATGTTAGGAGATGTGGATAATACAAGG
AGAGTCTGGAGTCTCCAAACAGGCACTTCTTGTGTTCAGGAGGAAGACCAGAATTGTGAT
ACTAAGTGTATTATCTGCTCCTTATGTATACATATTGCAAATTTAAATTCTTTAAATAGT
AACTGTAGTCACTTTTGGGTGTCAGTTGAGTTTTTCTGACATGGATACTGCAAGGAATTT
TAGTGAGGATGGAGCTCAGGTCACTGAGCTCTAGCTCTCAACAAAGGAGACAATCTGCCC
AGTATAGTCATCCAACTGAACTCACTCTCTGATAAGGATATTTGTTTCATAGCTGAAAAA
AGTCAACTGTGCAAAGCCATCCCTGTTATTAAATTAAATGACACACATTTAAATTTTATA
TCTTTATTGGCCTCAATTCTGGTCTTCCTCCTGAACATAAGAAGTGCCTGCTTGGAGATT
CCAGACTCTCCTTGTCTGATCCACAACAAGTCTCCTAACAAGAGAGAACAAACTTTCATC
TTTTATTTTGGGCCATGTCCAAAGCCTTTAAAAATTCTTCCCTGATTGCTTTAGTCTTTT
TTTGGAAACTTCTATTATTTTATTGCAGCATTATGTTAGGCAGGTTGCTTTAGTCTTTAA
TTCATGGCTATTATCTCTATTAAATGCATTAAGTACGATATTCCTTCCCTCACACTCCAC
TTCAGAAAACCTGAAGCCTTCAACTATATTCATTGTTCACTAAATTAGTGTGAACTGGTT
TCAAGTCATTTCTTAATATCAAGTTTTGATGGAAATAGAATAAAAGCATATGAGGGATGT
GGTGGGGAGGAGGGTCCAAGGAAATGGCCCAGAAATAAGAAAATAAGGAGCCATAGATGA
CCTACATTAATTTTGTAGAGGGTTGGCAGCTGGCAGCTTCCCTTAGCTACTGCCAAGAAT
TATTCCAGCCACAGTGAAACATTTTTTTTTTTTTGGTAAGGGATGGAAACTGCAGGAATT
AAACTGCAGGATGGAAACTGTTTAAGAATTCTGTACTCTTTGAATGCTCATATTTTCCTT
CAGGGACACTAAGAAAATATACATTCTAATACTGACCTTTATATTTTTGGGGAAAATAAA
TTTAATATCAATTTACGTTATAAATACTCTGAGTCCATATTAGCATTTTCCTTGATACTA
ATGTATTTGTGTCTTTTCTCATACATTCTCCCTTCAATTCCGATCTTCTTTAGTTTTACA
GAAGTATACAGAAGGGACCACAATCTTGGGTTACAAATGTACTGAAAGAAATCTGTGGAC
TTAGGGAAAGTCAAGGTACGATCTCTTACAGACAGTTACAGAACAAGAACATCTTTGTAA
ATGCCGACACAAGCTAGCAATAACATTCTCAAGAGCAGAATCCATCCCCAGCTCCATTGT
CCTGCATGTGGAGAAAGGAAAGGTCTGCTGCTCATGGTTTTGAAAGCCTGTCTTCTGTGT
GATCACCTCATGGATTCAGAGAGTGAGATGGGCAAAGTCAATGATTTAGGAAGGCATTCT
GTCCAAGTTTTGGAGAGGTTGGTATTAATAGATATGCCTAAGCTAAGTCGCTTCAGTCGT
GTCCGACTCTGTGTGACCCCATAGATGGCAGCCCACCAGGCTCCCCCGTCCCTGGGATTC
TCCAGGCAAGAACACTGGAGTGGGTTGCCATTTCCTTCTCCAGTGCATGAAAGTGAAAAG
TGAAAGGGAAGTCGCTCAGTCGTGTCCGACTCTTCACGACCCCATGGACTGCAGCCTATC
AGGCTCCTCCGTCCATGGGAGTTTCCAGGCAAGAGTACTGGAGTGGGGTGCCATTGCCTT
CTCCTAGATATGCCTAAAGTACATATAAAGTTATAATATTTGTTTTCCAATAATTCCTTT
AGCTCTCAGTCTTTTAAACTTAGCCATAACTCAGACGTCTCAGTTCCCAACAGGAAGCAT
CCCTGAAGATGCTCAGGAGCAAGTCTCCCAGGCTCTCTCTTTGGGCAGGTGTCAAATGGG
ATCAGAAGTATGGGAATTTCTGAGAAGCAGATTCTCATGCCCTGCCCTGGGGGATGCTTC
CTGGGTAGTTGGCTGTTGTGCCCCACATCTGTTGTGAACTGGCCCAAAGCCAGCAGCTTT
TGTTTTCTAATTAGAAAAGGAACTCAAATGTGAGGTGTCAGGGGGTACAGGAACCACAGC
ATGTGGACATTCTGGGTCTCTGGTGCCTCATAAAGAAGACCCATCTGTTGTATTAGGCAG
GTGGTGAGAAGCCTGAGTCAGCAGTGGATGTGAGCAGTTTCCTAGCACTCACTCCCATGC
AGCCTCATTCCACCTTTCTATTAGAATATGGGCTTTTACAAGTTTATTAGTCAATATGTA
TTGTCAGGTTTGACTTCTGGGATCATTGTGATTACATCAAAAATATTGAACAAAAGATCA
CACTCCAATGGAGGGTAGGGGTAGTTAGGAAGTTTGGGATCAACACACTGCTCTATTTAA
AATGGATAACCAACAAAGTCCTACTGTATAGCACAGGGAACTCTGCTCAATGTTACATAG
CAGCCTGGCTGGGAGGAGAGTTTGGGGAGAATGGATACATGTATATGCAGGGCTGAGTCC
CTTTGCAGTCCACCTGAAACTATCACAACATTGTTAACCAGCTATATCCCAATATAAAAT
AAAAAGTTTAGAAAAACAAAAGAGAGATCCTTTTTTTGGTCTCCTCCAGATGTAATGAAG
ACCAGATGGCTTGGGGTGTGGAAGCCAAAAACAATGGTAGAACCATTGTAACCTCCTGTG
GCAAGTAATTTATCCAGAAAGAATGACATTGTAAGAAGAAAGTGCTGATTGCTTTTATTC
TGTAAATAGTGTTAAATAATACAAGTACAAAATCATCTTCCCTCCACACATTAAGCCTGC
CATGATAGCTAGGTAAATTAGTGTATGTAGGAGAGAATTTCTATTTTTATCATGGAATTC
TCTGTATGGAGAAACAATGTACAGGAAGTGGGAGAAATACATCCAAATGTAAAAATGGGA
TGATTAGAGGCCTGCCTTAATCAGGCCAGCTCTTGGAGTCTGCATTGAAGAGAGGGAAAT
ATTTAACTCTGGAGTCAGATTCATTTACTTTACTCTGAGTCTGAAGATTAACAAAGACTA
TGTTGACTTGGTCCAGTTTATTTCTGAGCAGATTTAATCTACCATAAATGGTAGAATGAG
GTATGATATCACCTCACTCCTCATTCTCTTGAAGAGAACTGGAGTTTTTTAGAGTGTCAA
TGCTTCCTTCTTCCACTGAAGGTCTATGATCTGGACAGTTCCTATTACAGTCCCCAGAAC
TCATGCATTCCAACCTTTGTCCTGGAGCTTCATACATCCATATGTCCTATAGAACCTGAG
ATTCAGTTCTGAGACTTTCAAGGAGTGATAAGTAGATAGGTAATATCTTCCCAACAGCAA
ATTTCAGTGATGTAGTACCTGGACCTGGATTTAGGTAGAAAGTTGTGAGCCTTTATGAGT
CAGACTTCTTCAAGAGTTGCATATCATGGAGTTCATTGTTGTTCAGTCACAAAGTTGTGT
CTGACTCTTTGTGACCCCATGGACTGTAGCACGCTAGGCTTCTGTATCCTACATTTTCTC
CTGAAGTTTGCTCAAATCCATGTCCATTGAGTTGGTGATGCTATCTAACCAACTCATCCT
CTGCTGCCCCTTTCCCATTTGCCTTCAGTTTTTCCCAGCATCAGGGTCTCTTTCAACGAG
TCTGCTCTTTGTATCAGATTGCCAAAGTATTGGAACTTCAGCTTCAGCATCAATCCTTCA
AATGAATATTCAGGTTGATTTCCTTTAGGATTGACTGGTTTGATCTCCTTGCAGTCCAAG
GGACACTCAAGAGTCTTTTCCAGCACTGCAGTTTGAAAGCAACAATTCTTCGGTGCTCAG
CCTTTTTTACAGTCCAACTCACAGGTTCATAGATGACTACTGGTAAAACCATAGCTTTGA
CTATATGGACCTTTGTCAGCAAAGTGATGTCTCTGCTTTTAAATATGCTGTCTAGGTTTG
TCATAGCTTTCTTTCCAAGGAGCAAGCATCTTTTAATTTCGTGGCTATAGTAACTGCAGT
GATTTTGGAGCCCAAGAAAATCAAGTGTCACTGTTTCTATTGTTTTCCCATCTGTTTGCC
ATGAAGTAATGGGACTGTACACCATAATCTTAGTTTCTTTCTTTCTTTTCTTTTTTTGAA
TGTTGAATTTCAAGCCAGCTTTTTCTCTCTCTCCTTTCACCCTTAACAATAGGCTCTTTA
GTTCCTCTTCACTTTCTGCCATTAGGGTAGTATCATCTGCACATCTGAGGCTGTTAATAT
TTTTCCTGGCAATCTTGATTGCAGCTTGTGATTCATCCTGCCTGGCAATTTGAAGATGGG
TTTCCTTGGTAGCTCAGCTGGTAAAGAATCTGCCTGCAATATGGGAGACCTGGGTTCTAT
CCCTCGGTTGGGAAGATCCCCTGGAGGAGGACAAGGCAACCCACTCCAGTATTCTTGCCT
GGAGAATCTGCATGGACAGAGGAGCCTGGTGGGCTACAGTCCATGGGACCACAAAGAGTT
GGACATGACTGAAGGGCTCAGCACACAATGGGAAGATGCTCTAACACAGGGGGCTCAGCC
TGGTGCTCTGTGATGACCTCACTAAGTTTGGGCCTCCCTGGTAGCTCAACCGGTAAAAAA
TCCACCTGCAATGTAGGAGGACTGGTTTTGATCTGGGTTGGGAAGATCCCTTGGAGAAGG
GAATGGCAACCCACTCCAGTATTCTTGCCTGGGAAATTTCACGAACAGAAGAGCCTCATG
GACTACAGTCCATGGTGTGGCAAAGAGTCGGACATGACTGACTAACACTTTGACTTTGAC
TCTACATATAAGTTACATAAGCAGGGTGACAATATACAACCTTGTTATACTCCTTTCCCA
TTTTTGAACTAGTCAGTTGTTCCATGTCTGGTTCTAAATGTTGCTTCTTGATGTGAATAA
AGGTTTCTCAGGAGACAAGTAATGGTGATTACTCTGGGAACAGATTTATGAGGAAAATGT
TCACAAATGATGTGAAGTAGTTCTAACTTTCCAATTGGACATGGGTATGGGTAGGACTAA
GAAGCAAAAAAATGGAATGGGAAGGCAACTGCTTTGCATCATTTTTCAGTTGAGATACAA
ATGTTGTGGGAAAGCTCATTGTTGGAATGTTTAAGCTCAGGGTGACGGAGGCTGGAAGGA
AGAATTAAATGATGGAAAGTTTGTAGACTAACAACCCTGTGAGTAGGTGTCAAAGAAGAA
AGTATGAATTTATAAAGTGGAGGCTCAAAATCAAGATTAGAGAAAGATATTGATGAATAA
TAAATGCTTCATAAGACAATGAGTGAATAATTGGCCATGGAACAATGAAATGGAAGTCAT
GTTTATGGTTGCTGTATGTCCCAAGGTTTCCAAGCCTGAGCTCCTTGCTCCCAAGGGGTG
CCTGGGATAACAGGGAAATGGAAGAGGAATCTCTCCATAGAGGTATGTGGTGAATTTAAT
AAATTTAACTTGTACAATGACCTTGTAATGAAGTGAGAAAGTATAGCAAAGCCCCTTTGG
AGTTAGCTTTAGAAAGGAAATACTGGAAAATACAAGTAGGATAACATGTTTACAGGAAAA
GAGGAAATTCCCTGCCTAGCGAATGGTCAGATTTAACACAGTTTGGGACATGCAATTTTC
CGTCAGAATGCTGGTAACAATATTTTAGTGAACTTGGGTCTGCATGCCTTGTCTGAGGTA
AAAATGGCAGCCGTATTTTATCAGAGTTCAGTCATGGAGCCATGGGAGAATTGATTTGAT
AGTTACAGTAGTCAGGCTGGTGAATTCACCAGGAAATTCCACTTCTGCCCCTATAGTTTA
TGTATGGTTCCCTGTGGGTTTTGTAGCAATGTGGGCATACCACCCCCCCACAGTGCTACA
GAGCTTTACAAAAACCTCCCTTTGGTTTTGACCTATCTGGCCCCTGAGAACCCACATCCC
TGCATTTTTCTCTATTTCGAGCTACAATAACATCAAATAGTCTTGCTCTCAGGTCAGGAC
AGGCTCACTTGGATGATCCTTTCTCAATTTTTCTGCCCTGGTGGCTAGAACCGCCCTGGA
GTTTGCAACTAGAATGGACTTTAGAAATTGTGATGTCTATTCATCTGTCCTTTCTGACCA
GAATACTCTTGGATGGTTTCTCACAGAGGAATTTATTGATCTTGAATGTCTCAACTGGAT
CCTACAAGCTGTAAGTAGGCAGAAAATGTTTGTTGTCAATGTAATTTCTGCTTTTGCCTG
CTAAGTTTCTATATCACCTCTGTCTGCCTACTTTACACATGGAGAGTGTTATACAGTCTA
CAAAGGGCTTTCACATAAACTTAGCATTTTATCCTTTCAATTGACTCCTTGGTTGTTAAA
TTCAGGTCCAGGAGCCCACATGCTGCTTTGTGTGACCTGGAAAAAGGACCTGCTGGGCAA
ATGCAGAGGCAGCTCCTAGGGCTCAAGTTGCCAAACAGAGGGCACTTTTGTGAGGTTTCT
GAAAGACTTCTCTTTCTTTAGCTGATGCAGCACCACACAGGGCCTTGGCTCTACCAGTGG
AGCTTATTCCCATTTGTCCTTGGCTGAAAGCACTTGTGCCATACAGCCTATGAACCTAAA
TGCAGTGGCTCTGGCCAAATTCAATCCACTATTTTTATTTATATTCTTGTTGTACTTCTG
ATTTTTAATATCATTATGCCCTTTTTGAAAAATTTCATCTGGTGGTCTCAATATACTGGT
TTTATTTTGCCTTTGATCTCCATGTCCATCACTGTGAAAATAAAGTGATACACTAGGGTC
ATCAAAAGTGACCTCATGGAATGTTAACCATTAACGGAGAGTGTGAATTCTGTTACTGCT
GTTAGGAAGAGGGAGCACAAATGAAAAAAGTTTAACCTTCACCTTTCTTTGGACGATCTT
ATCCATGGCCTAATTTAAGTGTCACAATTTTCTATATAGTCTTGTGACAACTCCTTCCCA
ACCTCCATACAACTGCACACCTGCCCCATGAACCTAATCAATTTCATCTCCATACACAGG
GTCTAACACTCCTACAGATTAAAAAATTCAAAAAAGCTTCCCTGGTGACTCAGTAGTAAA
GAATCCACCTGCCAGTACCATAGACATGGATTCTACCCCTGATCTGGGAAGATCCTACAT
GCTGCAGAGCCCGTGCACCACAACTATTGAGCCTGTGCTCTAGAACCTGGGAGTTGCAAC
TACTGAGGCCATGTACTACAGCTACTGAGGCCCATATGCCCTAGAGCCTATGCTCCACAA
CAAGAGAAGCTACTACAATGAAAAGCCCTTGCACTGCAACTAGAGAGTAGTCCTCACTCC
CCACAACTAGAAAAAGCCTGTGCACAGCAACAAAGACCTAGCACTGTCAAAAACAAATAA
ATGAAATTATTTTTTAAGAAACTAAAAAAACAAAAGAAATAGGAAAAGAGGAGAAGAAGA
AATATTATTTTCTCAGTAACAGATAATATAACAGAGGCTGGCTTGAGTAGAGAGCAGAAG
AATGTGCATCTCATGGTGGAGGCCAGTTGGGAATAAAGCATTGAACTTGGACTGTTGAGT
ATAGCTGGTTTAGGCACTAGTCTTTGAAATGACAAGAGGTATGTTGGCATGTTGAACAGT
AAATTCAGCTTCTGATGACCCCTTGTGAGGCTCACTGACTCCCTCCTAGCGCTGGTGCAC
AGAGTTTCCCAGGCAGCCATAAGAGACTGGGTTGAATGGAACTAGTATAGGAAACAAAAA
GCTGGGAATGAAAAGGCAATTAAATTTTGAGGAGACTGAAACTTAAACTCTGCAACCTTG
TGACTCTTGCAATCCTTTGGCTGTGAAGAAAGCTTTGGGGTGCTGCATCTTGAGGAGAAT
ACAACTGTTGGGTTTCCCAGCTCTCCACTCCTTCCTGTACCAAGGGTATCCTCCAGGCTC
TTGGACACTGGACATTGCAGCGTCCTCATTCCAGGTGGGTGTACATCTCACACCACTGAC
TTTGAAACAAGGGCAGGCATGGATCTGTAGTTGTGGGTGGAGGTGACAGAGCCAGTTCCA
GACTGAGGGTCTTCTTGGCGTGACTTCATTGATATCTGCCAACACTTTTTGGCCTTTGTC
CACTGAGATGAGAAGGGGTCACTGCTGCTTCATCCTGGGTTCCAGAACAAAGACACAGCC
CTGAATGCAGCCCACAATCTGAGGGAAAGTCCAGTTTCCTGTGGCTCAGTGAGCAGAAGC
AATATATGTTTGTTGTTTTAAAGCAGCTGCAATTATGGAAATGTTTGTAATAGATAATAA
TCATAGCATAAGTAGTTGATTATTACAAATGTTAAGCCTTGGGGAGACCCCAGTTATGAA
ACATGTGCTTAAATACGTAGTAGCTTCTCCATTATCTTCAGGATAAGGTAGTTTGGACAC
TGATTTTTGCTTACCTTTCTAAGCTTATATCTTGTACTTTTCCACTTACTTCCCGAAACA
TGGCTGTGTTGAACTACTTGCTACCTGAAACCTCCATAGTCTTTCTACCTCTTTGCTTTC
TTCTTGTGGCTTCCCCATTTGGTCCCTAACCTCCCCCCCATCACCCCCGCCCAATCCTCT
GTTGAGATCCTATTGATTTATTGGTCTGAGTTTAGCTGTGGATTTCCCTGGGAAGTCCTA
AGTGACCGCTCAAAAGTGGACTGTGTTAGAGATATCCCTTTCCCTGAATCTTCTTGCATC
TGGTGCTTATCCCTATCTTTGCAGCCAAACCCCTTTTCTCTCATCTTCATTGGATAAGGA
TCTTTGAGAAACCAGATTAATTTTTTTAATCTGTCTCCTCTGCCAGCACAATGCCTCTTT
GAAGTGCTCAGACAGTGCCTTCTGAATCCATCTGAAGGATGAGGTATCTCATATTGAGAG
AGGATAAGCTTGAGGTGACAAAGCCATGGCTAAAACCCACATCTTTCTGATTCTTATTCC
CTTCTGCCTCTGGCCCTAAGCTACCCTATGGAAAACTATAGTTTTATATATACAACTATA
TTATTTGTATAACAGAGCACAACACCATTAGTTGTAAACAATTCATTTTTTATCATTAGT
CTGAGATAAGCATCATTGGGAAGATAAATGTTCTTTGCTCTATACCATAAAATATGTTTC
AAAGCCAAATAGAAATGAGTTCCACATTGTCTACATATTTGGAGTATTCAAATCATATTA
TTGTCACTAATGTGAGTAATCTAAGATGAACTATGCCTCTAAGAAGAATTCTAATTAGAG
CTGAAAGAGACTTCGAGGATAATCTATTCAATTCCCTATGTGTTCAGATAAAAGAATTTA
GAAAGATCCAGAGAGGTTTCACAACTGGTCAAGGCACCCAAATTCAAATAAACATAAAAG
AAATCAAATGTCCCAATTCCTAGTCCAGTGATAACTTTTGGTACACTTGCAAATATCTGG
TCTTTGGTCCTTTATTCCGACATTTGTTGTTTGAAAGTGTCTAGGTGATGTCTCAGTCCT
CCAGGTGATCTCCTTCCCTGGAATGGTCTTAGAATGGCCTGGGCAGCCTGGCATTTTCTT
TCTCTATGTGGGATTCCACTGCTGTAGGAGATGTTCTTCTGTGGTTAAGAGCAGAGGCAA
GCACAGTGTAGGTTTGTCCTGAAATTCACCTTTTCCTGGAAGGAGCCTGGGGCATGTTCT
TGGGGCCAGAAATTGTCACTCTTGGCAGAAACAGACACAGACAACATGTGGGTTCTGGGT
TTGCCATTTTAATGTCAAGTCATGGCTGTGACCTGGCTTCCTCTTAGAGATTCAGAGCAC
CTGGAGAAAATTTACGGGATATCAGGAAGAGAAAGGAAATTTACATTAAACAGGGACATT
CTCCATCTTGGAAGATTTGGGATTGTGGATGTTGAACTTTCTTTGTTGATCTCTATGTCT
TGCACCAGTATGAACATATAGTATCTGAAGATTATAGACAAACTGCAAAGAAAAATATCA
GGCTATAGAAAAGGCATCAAACCATGTACATGGAGGAAGAGGCTGAAAACTTTGGGGAGA
GTAGACCAAAGGAAGGGAGTTAAGGGGAATGTTTGATCAATCTTTAGAGACCATCAGGGA
AGAGCTGGCTTAGTAGAAGACAGGCAGATTCCTATGTGTACTCATGCATTCTACCTACTG
CAATACATTGGTTTGGGTGAATATAAGAGAAAAACTGGACCTTATACAGGTATGTAGTTT
GAAAAGATAGATTAGTTGTTCTGTTGAATTGTAAACCATTTAAATAAAATTTTCATATTA
TTTTCCATTAAAATCCATTGGCCTAGTTTGTATTTTGAATAGAACTTTCACCAATGCATA
GTTTTGCAGCATTATCCATTGGTAGTCTTTAGGGAAATATTTGGTTCACTGAGTTAGTGA
ACAACATGACTTCCACATGTTGATATATTTCATTTACAAGATCAAAAATACAAAAATAGA
TAATATGACAACCAATATCTTTAACTCAGAATGGTATTTAAATACTGGGGAACCATCCAA
CTCATGGTGGCAGAAACAAGTATTCCTAACCTCTAATTTTTACTTCAAAGCTTAGATTTT
TATCATTAGCAATAATGATCTATTGTTTTTCTTGATGTGACAGGCTAAAAAGACATACTC
AAGGGTTGAGATTTAATAAAATTAGTAGTTAAACTTTTAAAATGTTATAGACTGCATTGT
GTCCTCCTTAATCCATATATTAATGTTCTTATCTCATGGATCAGGATGTCACTGTATTTG
AAGATACAGCTGTTAAATATATAATTAAATTGAAATTGAATTGGATTAGAATGGATCCTA
ATCCAGTGACTAGTTTCCTTTAAGAAGGGGAAATTTGGGCACACATGGAGAAGAGACACA
AGGGATTTGCATGTATAGAGGAAAATCCATATGAGGACACAGCAATAAGGTGGCCATCTC
CAAGCCAAGGAGGGAGGGCACAGGAAATTGATTCTATGTGTACCTTGATCTTGAAGTTCT
AGCTTCAAAACTGTGAGAAGATAAGTTTGTATTGTTTAAGCCTCTAAGTCTGTGGAGTTT
TGTTATAGCAGCCTAGCCAACTAATACATTTAATATCTTTTTAAAGTCAAATTATTAGGT
TGATGCAAAAGTAATTGCATTTTTGCATTGTTGAACTTTGTCATTTGATATTGGAATACA
TTCTTTTTTTTTAATTTTACTTTGTTTTTATTTCAACATAACATGCAGTAAAAAAATTAA
CAGGATTTATTAGCATTTACAATGCTTACAAAGAAAAAGGACTCTAAAAGCAATTTAGTT
CAGATTTAAGAAATCGCTCTAATTAAACACTTACAATAAATCTATTTCCAAATGATCAGT
TTGGACCAAAATTTAAGATAGCATTTGGTAGATGTTTATGTCTGCTGTCTATCTACAGTA
TTTTTATATAACCTCTGATTCTTGGGATATCCAGCCCCCATTTTTCTAACACAGCAGGGA
AAGACATATACATGTGGCCATTTAAATTAAAGGAAGAATGGAGTAAGGGAGATCCCAGGC
TGCAAAAATATATATAAGCATTTACCTTTTCCAGAACTAAACATTTATTCCATAAAAATA
TTAATAGCCAAGCCCTATAGAACTAGGGCCAGGACTACTTCATATATAACTATTCTGTAT
TTTAAAAATATGGAGATTAAACCTTCTATAAAGACTTCCTATTGAGGTGAATGTTCATAT
TGAAATATAGTTACCTACAATATTTACTAGAGATTTATGAGATTAAATTAAGAGATAATG
TAAAAAAGTAGACTTTTTTGTTCTACATGCTTGATGATTCATTTAGGGACCTAGAAATAT
TGTGTGAAAATGTAGAAATATCATCCAAAAGCCTTTCTGTAATATATTCTTAAATGTGGT
TATGTTATGTATCATTTTAATGGGCATTTCTCGCTTTGTTTTCTTTTTGCTAATAACATT
ACTTGCTGTTTATTTTATATTTATTTTAGACCATAGAAATTATGTTAGACAAAAAGCAAA
TTCAAGCAATTTTTTTTTTTATTCAAGTTCAAAATGGGTCATAAAGCAGCAGAGACAACT
CGCAATGTCAACAACACATTTGGCCCAGGAACTGCTATTGAACAGACAGTGCAGTGGTGG
TTCAAGAAGTTTTGTAAAGGAGACCAGAGCCTTGAAGATGAGGAGCATAGTGGCTGGCTA
TCAGAAGTTGACAATGACCAATTGAGAGCCATCATCAACGCTGATCCTCTTTACAACTAC
AAGAGAAGTTGCCAAAGAACTCAAAAGTCAGCCATTCTATGGTCATTCAGCATTCGAAGC
AAATCAGAAAGGTGAAAAAGCTCTAGAAGTGGGTGTCTCATGAGCTGACCACAAATCAAA
AAAACTGTTGTTTTGAAGTGTCATCTTCTCTTATTCTACACAAAAACAATGAACCATTTC
TCAATTGGATTGTGACGTGTGATGAAAAGTGGATTTTATATGACAATTGGTGATGACCAG
CTCAGTGGTTGGACTAAGAAGAAGCTTCAAAGCACTTACCAAAGCCAAACTTGCACCAGT
CGGACCCACTACAACTTTCTAAATCCTGGTGACCCCATTACATCTGAAAAGTATGCTCAG
CAAGTTGATGAGATGCACCAAAAACCGCAATGCCTGCAGCCGACATTGGTCAACAGAGAG
GGCCCAATTCTTCACAACAATGTTTAACCACACATCACACAAAATCAGTGCTTCAAAAGT
TGAACAAATTGGGCTACGAAGTTTTGCCTCATCTGTCATTCACCTGATCTCCTGACAACC
GACTACCACTTCGTCAAGCATCTTGACATCTTTTTGCAGGGAAAATGCTTCCACAATCAA
CAAGAGGCAGAAAATGCTTTCTAATAGTTCGCTGAATCCTGAAGCATGGAGTTTTACACT
ACAGGAATAAACAAACTTATTTTTTGTTGTCAAAAATGTGTTGATTGTAATGGTTCCTAT
TTTGATTAATAAAGATGTGTTTGAGACTAGTTATAATGATTTAAAACTCATGGTCCGAAA
CTACAATTACTTTTGTACCAACCTTAACATTTTTCCCCTTGGAAATACAGAAGTGAAGAA
TGCTATGACCACTAACACAGATTTGAGGCCTCTGCCTTGATTCATGCTAAGGGACCAGGA
GATTTACCCATCATTGCTTTTGCAACTGGGGAAAATGTCAACACAAGGATAAAGACACAT
ATTGTTTTTATATTATTATGAAAATAGTTCTGACCTCATGGAATCCCTGAAAATGTCTTT
GGGCCCTTAGAGAGCCATGGACCATACTTTGAGAAACACTGTCCTAATCCATGTGGTTTG
TGCTGCCAAAGTTGCAATGGCAACTGTCAATCCAGGTAACTTCTCTGAAGTTTCACTACT
TTCTACTTGTTTGCTTGTGATTAGCAGATAAATTGTATCATATGCTTTGATGGATGGATG
AATAAGTGGTCAGAAGCCATTGTGAGCAGTAACTTTCCAATTATGTAAAAATGCAGAAAT
GGACTCAATTACTTCTGTGGACTCTCTAGAGTCAAGGACCACGGATCTGCATGTCACCTG
CCTGTGGTTTGTTCTCCTTGGTGGTACTCAGTGTCTCAGATGTTGGATCCATTATGATGG
TGCCCTGGGGACAGTGGGAGGGCTCAGGGAAGGTCCAGAATCTGACTACTTTATGTTCAG
TACCCATAATATATTTCTGCAGCAAAACTTCAACCTTATTAAAAATAAAGTTTCCTTATT
TAAACAACAGGTGTGGATGGTGATGTGAGTGTTTAGCAAAACCGTAAAGAGGAGGAATAG
ACCAACTTGGCTTTCATGGTTAATGGGTCAAACAATATACTCAGCAAATGGACTGGAAAT
AAAAGAGGCCAGGCTTTTGAATTGAGATCCATATGAAGCCACAAGAAAGGATAAACTTGC
TCCAAGTTCCCCTCAGTCCTGGGTCCCCCCCACAACACTTTGGCTTTTGTCAAAACCTTC
TAACTTCTCTGTGATGCCCACCCTATTGCAGAAGAAATGAGCTTCACAATCCACTGTTTG
GAGTCACTGGTACATCTGTAAAAATTTTTGAAACTACCCCACCCCCACATAAGTGGCAGA
CTGGATTTTGAGCTATTATCATTATTTCAGATCTTGAAAGGCAGTGATTTTAAGACACAT
GACTTATGCCTTTTTCTTGAATAAGAATTATCCAAAATGTACAACATCATAAGTAGCGTT
TTCTTATTTATATTACCTAAATATTCAGTATCATTCATTTTTGTTGCAGAAATATGTCAT
ATGAACATACAGTTTTAATTTGTTTAAATACTTGAGATTCAAGGAGTACTTTGAGCAAAA
CAGTATTTCACTTTTTCACTGCTTAAACTTGCTGCAGACTTCCTGGTCACTTAGAAATGA
AAATTTAAAAACATTTTATTATAAAGCTCTTGTTATACTTGAAAAAGTTGGATAGATTTT
GTATCTTTAGACTCATCACCTAGTTCTAGTAATCAGTATTCACCATATTTGCTATTATTT
TGATCAAGTACTTCTGAATAAATTACAAGCATCATGACAATTTATTTTTAAGCACTTTAG
CATGCATTTTTAAAAATAAAAATATTTCTTACATAACCATAATACCACTTCCCATTTAAA
GTTAACAATTCCTGAGAATCACTTAATAGCCAGTCTAGGCTAAAATTTCCCAATTCTTCC
CAAGTATATTTTACAGATGGTTTTAAAAAAGAAGAATCCAGGGCAGTCTGTCCAGTGGTT
AGGATTCAGTACTGAGTGCTGGGGCCTGAGTTTGATCCCTGATTGGGAAACTAAGATCCC
CAAAGTTTTTTGTTTATTGAACAACAGCAACAAAAGAGTCCAATCAAAGACTATGCATTT
TAACTAGGTTGCTAACTATTTGAAGTTTCTTTGGTCTGTAATAATTCTCCTTCCTCTGCT
TTCCCTCCACTGTCCATGTGTCTTCTTTTATCACGTTGATTATCGAATGTCTTAATATCT
GGATTTGTCTAGTCATTTTTTTTTAATCTAACTTATTCTTCTGGCTTCCTTTTCTCCTGA
TAGAACTAAAGGCTGGATTAGGCTTTGTTGATTTGTTTAGTTTTGGCAGGAATACTGTGT
AGGGGAGGTCATGTCCTATGCCTGGCATCATGTCAGGATAGACACAATGATTTGATGAAG
CTAAGATCCATCACTAGGATAAGATGGTGACAGAGAAAAAAAAATCTATCTTTTGTAAAA
AAGTTTCATATTCCCATTGCAACCAGCAAGAAATTTGACCTTTTCTTTTTTTTTTTTGGC
TTGAAGTATTATTTTTTCTGTGTGTGTGTGTGTTTTAAACATGAAGCCCAAAGCGTCACA
TTTCTTCTTCTTATAATTGTGACTGCATCCAGCCTGCTATCCCAGAAAGGAATGTTATAT
CACTAGAGGCTTCCCTGGTGGTACGGTGGCTATGACTCTGCACTCCCAAAGCAAGAGACC
CAAGTTTGATTCCTAGGCAGGGAACTAGATTCCACATGCCAAAACTAAGAGTTCACATAC
CACAACTAGAAATCCTGTATGTTGCAGTTAAGACCTAGCACATCCAAAGAAATAAATACT
AAAAAAAGACTTATTTGGATATGCTGCTGCTGCTGCTAAGTCACTTCAGTCGTGTCCGAC
TCTGTGAAACCCCATAGATGGCAGCCCACCAGGCTCCCCCATCCCTGGGATTCTCCAGGC
AAGAACACTGGAGTGGGTTTGCCATTTCCTTCTCCAATGCATGAAAGTGAAATGTGAAAG
TGAAGTCGCTCAGTCGTATCCAACTCTTAGCGACCCCATGGACTGCAGCCTACCAGGCTT
CTCTGTCCATGGGATTTTCCAGGCAAGAGTACTGGAGTGGGGTGCCATTGCCTTCTCCAC
TGGATATGCTAGGTCTTTAAAAAAAAAAGACTTATAACTAGGTGCTGAAACATTAATATC
TAAAAGAATCTGTTCTTTTAGAAGTCACTACCCCAAGGAAGATATATTGCATTTATGCTC
TAAAAATGAGAATTTCCTTAAAAGTATTATGTCTGAAAAAAAGTATTATGTCTGTGAATT
GTTTATATTTCCTGAACATGGGCTCTTCTGATTTTATTTTGATTGAGCCAATGTATTCTA
TCCTTTAAGTTGTAAGTTCAGTTATTTTGAACCTGGGAGAAAGCTTAGGTAAAGTTTTCT
TCCTGTGTGCATCGATTTTTTCTTACAGACTCAGAAAGGGCAATTGGAGCTGGTGTGCTA
ACTGGTGATTGTAATCCCAGGATGAAAGGGTTAATCCCTGTGCTCTAGGATCAAACATAA
GCAGGATCAGAAGAGTGAAGGACAAGCCAGGACTGGTTAGCTCTTGGGGGATTCACACTG
ATTGATCTTCTGATTGAACAGAATTTTTTCTGAATTTCCAAGAAATATCTTTCAAAAACA
TATAGTATTTAAGTGGGTGGGCACAGGTGGTACTTCTGCTCTGGAAGAAGGAGAGAGCTT
AGTGGCCTTATGTCAGAGAGAAATTCCTTGACTCTGAAATAACAATCCCAGTCAGAGTGG
GTCTTGTGGAATCCTCAAGGACCAGCTCAAGACTCATCTCCAAGAGCTCTTCCCAGCTAG
CTCTACCAACAAGAATTTCCCTGCTACCACTGTGACTTCATGATAACTCAAGTTTTACTT
ATGAAAGATCTGGACTCTTCATCACATCCCTGGGCCATTTGTCCAGTGCTGCCTTATAAT
GACCTTCTTGCCATCACTACTCCCTCATTTGACAGTTTTCTCATTCAGAATAAGACATGA
GTACTGTCAAGATTTGGGAATTTAGTCAGGCTTTCACCTTTGGACTTGCTTCTAGTTACA
GTTTTTCAGTTCAGTTCAGTTCAGTCACTCAGTCGTGTCCGACTCTTTGCGACCCCATGA
ACTGCAGCACGCCAGGCCTCCCTGTCCATCACCAACTCCCGGAGTTCACTCAAACTCACG
TCCATCGAGTCAGTGATGCCATCCAGCCATCTCATCCTCTGTCGTCCCCTTCTGCTCCTG
CCCTCAATCCCTCCCAGCATCAGAGTCTTTTCCAATGAGTCAACTCTTCGCATAAGGTGG
CCAAAGTACTGTCACTGTTACAGCTTTTAGAATATATTTTTTAAAGAAATTTGTAATCTG
TACATATGTCCATTCCAGTTCGATTATATTCAACCCACAACAACCACCTTCCAAGAACTT
CTTTTGCTTTGTGCTGGTCATTGAGCTCTTTGAAAGGAGAAACTGGGTGTAGATTAGACA
GAAGTAGCCTCAACTTCTTGCCTCATCATATACAGGTGTGTGACCCAGTACACAAGCTCA
TGATCATTGCTAGTTCCACTCCTTTTACTTCTTGTGTGTTATTCTCTTTTAAATGGCCAT
GAGTATATATTGAATAAAGAGTGTTAAAATGTGGGAGAGATAATTTATTTTGATGACTTT
GGTGATCCTTGTTCACATTCTGAACTATTGCAGTAGACATATGGGATAAATCTCTAAAAA
AAGGAGTCAGGGGCAAGTAGGTAGGAAGCTTGTATATTATTTTCCCCTGATGCTCAGAGG
TTGGCTCCTGATGCTGAGTCATACGTACACTTCAACCTCCGTGGTATATACTCACAGTGA
AGCACAGTTTTACAATAACCCTTCTCTTCCTTTTATCTTTTCCTTGGCATTTTGCCATCA
CCACCTTCTGTCATCTAGAATATCTCAGAAATCTCCTTTCTTCAATGCTGTTATTGTGGT
TAAATGCAATAAAACTCAGAGGCACAAAATTACTGCTGCTGCTAAGTGGCTTCAGTTGTG
TCTGACTCTGTGTGACCCCATAGACGGCAGCCCATCAGGCTCCCCCATCCCTGGGATTCT
CCAGGCAAGAACAAAATTACTACCAGCACATAAATCAGTAAGTACAATGGTAAGACCATA
AAAGATAAGTGGACAAAGGACAAAAGTCACAAAAGTGAAGAAAGTCACTCACTTGTTAAC
AGACTTAGAAAAATATCTTAACCTTCTAGGAATAAAAAATGTAAATGAAACATTACCTCA
CCATTAAAAAAAAATCCAGATACTTCAGCCATGCTTTGTTAGAAAAGTTGATGTTCCCAA
TGCTGATAAGATATTGGTAACAATATAAATTGTTATATATTTATTGGAAGCCAAGTAGGT
AATATCAAGAGTGTGAAAATATTTATACTAGTTTGAGCATATATTTCCACTTTAGAGAAT
TTACACTGAGAAAATACTACTGATATATATGCTTGAATTTAACGTGAACTTTATTATCCT
CAGAAAAGATAGAGTCCCCTTACAGTTGGTTGCTTAAAAAAAAATATAAAAAGCAATATT
ACAATTCTCTTACACATTTCTTTGATATTGCACAGTTAAATACAGTTTAGTGAAGACACT
TTCACCCCAATGATCATTTTTTTCCACCTCTAATGATCCTAGTCAATGCTGGTTCATGGA
TTCTTCTGAAAGTTAGCTGATAAGATTAGTAAAATTGATGGCTATTAACTTATTAACAAC
CACTTAGTAAGTATTCTTGGGTGCGTGCTTAGAATTTACCAAGTGTTCACTATTGTTTAA
AGAAATCTTTTAAAATAAATGTTTTGTTGTAGAAATTATGAATATTCACTTATCGAATAA
ATGGTGAGCAGGAGCCCTAATGTTTCGTGAACAGATATTGTGGCTCAAAAATGTTTTACT
GATAGATTCATATGTGGATTCTGAATGTGCTTTAATTCAAACAACTTAGACACAAGTGAG
TGTGAGATCCTTTTAAAAAATATTTGAAATGAATTTATGATTGCCTGGGGGAAGAATGAA
GGGAAGGAATAGTTAGGAAGTTTGGGATGGACACGTACACACTGCTATATTTAAAATGGA
TAACCAACAAGGCCCTACTGTATAGCACATGGAACTCTGCTCAGTGCTATGTGGCAGCCT
GGATGGGAGAGGAGTTTGATGGAGAATGGATACATGCATATATAGGGCTGAGTCCCTTCA
CTGTTCACCTGAAACTATCACAACATTGTTAATCTGCTGTGCCCCAATTCAAAATAAAAA
GGTAAAAAAAGTTTAAAGATTAAAAAAAAAAAGCTCCACTGATGGCAATATATTGATTTG
AGGTGCTAGTGAAGAATTTGAATAAAATTTTATGAACTGAGAATGGAAAAAACAGTATTT
CAAAATTAATACAATATTTTATATAATATGGGGTGTAATATCATTAAACCAATATGTTAA
AAAATTTAAAGTAGAATTTGACAAATCAACCCTGAATTACAAGAATTTATAGAGTTGAGT
TGACTCAAAACCTTTACTTTGAATCTTCTGAGAAAAAGTAGGGACTTACTTTAGAAGTAA
GCAGACTGATTAAACGTTAGTGTGTTCCTAATACAAATAGGAAAAGGAGTACGTCAAGGC
TGTATATTGTCACCCTGCTTATTTAACTTATATGCAGAGTACATCATGAGAAACGCTGGA
CTGGAAGAAGCACAAGCTGGAATCAAGATTGCCAGGAGAAATATCAATAACCTCAGATAT
GCAGATGACACCACCCTTATGGCAGAAAGTGAAGAGGAACTCAAAAGCCTCTTGATGAAA
GTGAAAGAGGAGAGTGAAAAAATTGGCTTAAAGCTCAACATTCAGAAAACGAAGATCATG
GCATCTGGTCCCATCACTTCATGGGAAATAGATGGGGAAACAGTGGAAACAGTGGCAGAC
TTTATTTTTCTGGGCTCCCAAATCACTGCAGATGGTGATTGCAGCCATGAAATTAAAAGA
TGCTTACTCCTTGGAAGGAAAGTTATGACCAACCTAGACAGCATATTAAAAAACAGAGAC
ATCACTTTGCCAACAAAGGTCTGTCTGGTCAAGGCTATTGTTTTTCCAGTAGTCATATAT
GGATGTGAGAGTTGGGCTGTGAAGAAAGCTGAGCGCCGAAGAATTGATGCTTTTGAACTG
TGGTGTTGGAGAAGACTCTTGAGAGTCCCTTGGACTGCAAGGAGATCCAACCAGTCCATT
CTAAAGGAGATCAGTCCTGGGTGTTCATTGGAAGGACTGATGTTGAAGCTGAAACTCCAA
TACTTTGGCCACCTCATGCAAAGAGTTGACTCATTGGAAAAGACCCTAATGCTGGGAGGG
ATTGGGGCCAGGAGGAGAAGGGGATGACAGAGGATGAGATGGCTGGGTGGCATCACCGAC
CCAATGGACATGAGTTTAGGTGAACTGAGGCCTGGAGTGCTGAGATTCATGGGGTCTCAA
AGAGTCAGACACGACTGAATGACTGAACTGAATACAATATTAATGTAGTTCGTTAAATAC
AGATTATGAAAAGTGTCTAACAACATGGAAAATTGATTGCACAATGTTAAAAAATACACA
GATGTGTATATGGAGTATTATTACATATACACACTATTGACTAATCTATACATTGAAAAA
GAAAACTGGGATGAAATAGATCAAAAGAGTAACCATAATTGCTCTTTGGTGGCAGTCTAG
ATTTTCTCTTAATATAGAATACAGTAATGAATTCTAGGGGTTTAAATACTCAGGTCATTA
AGTTCTAGCTCCTAACCATGCAGACAGTCTGCATGGTGTAATCATCCACCTGAACTCACT
CCTCAATAAGAATGTATCTTTCACTACTGTCAACTATTACTAAGCAATTTTTGCTATTGA
AATGAAGTCACTTTAAATCTATCTATCTATCTATCCCCGACTTTACCACTAGTGCCACTT
GGGAAGCCTATCTTTCTATTTCTCTATTCTGCACTTAGTCACTCTTTGTGACTCCATGGA
CAGTAGCCTGCCAGGCTCCTCTGTCCATGGGATTTTCCAGGCAAGAATACTGGAGTGGGT
TGCCATGCCCTTCTCCAGGGGATCTTCCCAACTCAGGGATTGAACTCAGGTTTTCCACAT
TGCAGTCAGATTCTTTACCATCTGAGCCACCAGGGAAGTGCATCTATCTATCTATCTTTC
TATTTATCTATCCGTCATCTATCTACCTACAAATAAATCTATCATTTTTTTTTCCTTTTG
GCCTCAATTCTGCAGTCTGCTGCATAATTGGTTAATGTTAATGTTAATGTTAAGGTTAAT
GTTGTCTGTCTTCCAGGCAGAAAGAGTCATGTACCTGCTCTGAGTGATTCCAGGCTCTCC
TAATCTGATCCACACTGAGCTTCCAGAGAAAGAACTTCTATCTTTCCTTCTAGGCAGTGT
CTTCAAGCTTTGAAAATTCTGCCATGGTTGCTCTAGTCTTTAGTTCATGGCTGTTATCTT
TATTAAATACAGTGTTCCCCTCCCTCCCACCCCAACCTCAGAAAACCAAAAGCCTCCATC
AATTTCCACCATTCACTAATATGAGCTTGTTTCAGGTCATTTTTTGATATCAGGTTTTGA
TAGAAACAGAATAAAAGCATATGAGGGATGTGATGGGGAGGACGGTCCAAGGAAATGGCC
CAGCAAGATGTGGATGAGGAGCCATGGATGACCTACTTTATAGTCTGCATAGGGCTGGCA
GCTGGCAGCCTCCCTTAACTCCTGCCCAGACTTCGGATTATTCCAGCCACAGTGAAGCCA
TCTCCTCTTCCTTTTATTTTTTTGGTGAAAACTTCAGGATTCAAACAGTCTGTATTCCAT
AAATTCTTGTATTTTCTTTTAGAGATGCTGAGAAAATATACATCCTAATACTGATCTTTT
TATTTTCTGAGAAGGTCAGGTTAATATCAGCTTATCAATACCAATTGATAAGCATTCTGA
GTCTACAACCGTAGTTTCCCTGCTGCTAATGTCTTTGTGTCTTTCACTGACTTCGTCCCT
GTGCTTCCTATTCTCAACTACTAAATAGGCAGTGCATAGAAAGGACTATTTTCTTCAGTC
ACAAAGGTACTAAAAGAAATGTACCTATGTATATGTGTAACTGAATCACTTTGCTGTATA
CCAAACATTGTAAATCAACTATACTTTAATTAAAAAAAGAAAGAAATTATCCTTCAATTA
AAAATAGATACACTTAAAAAAGAAATAAAGGAAAACAAAGGAACAAAAACAAACAAAAAA
GAAATCTACAGACTTAGGGAGATGAGCACGGTCAGTGATTTAGGAAGCCATTCCATCCGG
ACACCGGCAACTTGTCCAAGGCCATGGGAATCATGAACTCCTTCGTCAACGACATTTTCG
AGCGCATCGTTGGCGAGGCATCGCGCCTGGCGCATTACAAGTGCTGGACTATCACATCCA
GGGAGATCCAGACCTCTGTGCGCTTGCTGCTACCTGGGGAGCTGGCCAAGCACGCCGTGT
TCGAGGGCACTAAGGCTGTCACCAAGTATACCAGCTCCAAGTAAATATAATAGGCCTAGC
CGCTGTTAACGGAGAAGGCAATGGCACCCCACTCCAGTACTCTTGCCTGGAAAATCCCAT
GGACGGAGGGCCTGGTGGGCTGTAGTCCACGGGGTCGCTAAGAGTCGGACACGACTGAGC
GACTTCACTTTCACTTTCTGTCCAAGTTTGAATAGATGTGCAGGCATGCTTAAAGTACAT
GTAAGATTGTAATATTTACTTGCCCTGAACTCTCAGACTCATAACAGCTGAAATTCAAGT
GTCTCAATTCCCAATAGGAAGCATTAAATCCCTGAAGATGCTCAGGAGCGCGTTTCCCAG
GTGCTGTCTTTGAGCAGGTGTCAGACAATGGATGGGATCGGAAGTATGGGAATTTCTGAG
AAGTAGATTCTCATGCCCTGCCCTGGTGGATGCTTCCTGGATAGCTGGCAGTTGTGCCCC
ACATCTGTTGCGAACTGGCTGAAAGCCAGCAGCTTTTCTTCTCTGAATAGGAAAGGAACT
CAAATGTGGGGTGTTAGCGGGTACAAGAACCACAGAGTTTGGACAGTCTGGGTCTCTGGT
GCCTCATAAGGAAGACTCATCTGTTGGGTTAGGTGGGTAGTGAGAAGTCTGACTCAGCAG
TGGACTAGCTTCCCAGCACCCGGATCCATGCATCCCACCACTTTCTACTTCTCTCTTAGA
ATATGGATTTTTCCAGGATTATTAGTGAATGTATATAGTCTGACTTCTGGGATCAATGTG
ATGGTGTCAAAATGCTGAACAAGATCTTTCTCCAGATGTGATGGGGACCAGATGGCTTGG
GGTGCAGAGCCAAAAAGCAATGGCAGAAATGTCTTAACCACTTGTGGCAAAACCTCTATC
CAGAGAGAAAGCTATTTTAGGAAGAAAATGTCTAGTGTTTTTTCTTCTGTAAATAGAGGT
TAAATAATCTCAGTATAAAACTGTCATCCCTCCATGTTGCTATATAACACAGGAGCTCAA
TCTGTTATTCTGTGACAATGTAGAGGGGTGGAATGGTGGGGTGGGATGTAGGCTCAAGAG
GGAGGGGAGATATATATGTTATATATATGTATATATGGCTGATTCACAATTTTGTGTGAC
AGAAACTAACAAACATTGTAAAGCAATTGTCCTCCAGTTAAAAATAAATTTAAAAAGAAT
TAAAAAAACACACTAACAGTTAAAAACCTAAATAGGCAGCCTAAAAAGATTGTCTTTTTC
AAACACTCATTCTGCACTGACAGTTGAGTAAATTAGTGTGTGTAAGTTGGAGTTTCTATT
TTCATCATTGAATTTTTGGTATGCAGAAACAATGTACAGAAAGTAGGAGATATAAAAGTG
AAGTCACTCAGTCATGTCCAACTCTTTGTGGTGCCATGGACTATAGCCTACCACCCTCCT
CCGTCCATGGGATTTTCCAGGCAAGAGTACTGGAGTGGGTTGCCATTTCCTTCTCCAGAG
GATCTTCCTGACCCAGGGATGGAACCCAGGTCTCCCACATTGTAAGCAAGACGCTTTACC
GTCTGAGCCACCAGGGAAGTCCAGGAGATATACATGAGTGTAAAAATAGGGTGGTTAGAA
ATCTGCCTTATACCTAGCTCGTAGTGTCTGCTTTGGAGGAAGACATTTTATTCTGGAGTC
AGATTCATTTACTTTACACTGAATCTGAAGAATATAACAAAGACTATATTGACTTGGTCC
AGTTTATTTTTGAGAAGATTTGATCAACCATAAAGCGATGGCAGAATGAAGTGTGGTATC
AGAGAACACAAGTTGACAAAAAAGTTGGAGTTTCTAAGGTGACAGTTATTCCTTCTTCCA
TTGATGGTGTATGATCTGGACAGTTTTCATCACAGTCCACAGAACTCGTGCATCCCAACC
TTTGTCCTGGAGCTTCATACATCCATATATCCTCTAGAATTTGAGATTCAGTTCTGAGAC
TTTCAAGAAGTGATAAGTAGATTGGTCACCTTTTCCCAATAGTGAATTCCAGTGATATAG
TAGCTGGACCTGGATTTAGGTAGAAACTTAGGAGTCTTTCTGAGTCAAGCATCTTAAAGA
GTTAGTGTCATGAATTTCAGACTCAGGCCCAAAATGCTGCTTTGGGGAAAGACCTCAGGG
AAAATGTCCACGAGTTGTGGAAAGTGGTCCTTACGTTCCAGTCCTACATGGAAAGGGGTA
GCACTGAGAAGCAAAAAGCAGGAATAGGAAAGGACCTGCTTTGCGTCATTATTTAGTTGA
GACACAAATGTTCTGGGAAAGTTCATTGTTGGAAAGTATCAGGCTCAGGGTGAGGGAGGC
TGGGAAGAAGAACTGAGATATGGAAATTTTGTAGATTATCAACCCTGTGAGTATATGTCA
AAGGAGAAATCATGAGTTTATAAAGTGGAGGCTCAGGATCAAGATTAGAAAAAGATATTG
AGGAGTGAATGCTGCAGAAGACACTGAGTAACTGGTTATAGAACAGTGACAGAGAAAGTA
GGTTTTATTGGTTGTTGTAGGTCCCAGGATTTCCAAGTTTGAGCTTTTTGCTCTCAATAG
GTGCTTAGAAAAACAGAGAAATGGAAGAGGACATCTCTCCATAGAGGTGTCTGAAGAAAT
TAAAATATTTAACTTGTATATTGACCTTATAATGAAGTGAAAAAGCATAACAAAGCCTTT
TGGGTGTTAGCAGTAGAAAGAAAACACTAGAAAATACAAATAATTTAAAACATTTGCAGG
AAAAGAAATCCCCTGCTTAGTGAATGATTATATTTAACACAGTTTAGAACATATAATTTT
TCATCAGAATATTGGTAACAGCATTTTCCTGAACTGGGACTTGATGATATGTGGCAGCTG
GTATTTTGTGGGAATTCAGTCAAGGAGTCAAGATAAAGTCAGTCTGATAGTCATGGTAGC
CAGGCTGAGCAATTCACTGGGAAATTCCACTTTTGCCTCTACAATTTCTGTACAGGTCTC
TTTGGGTATTGTAGCTATGTGCTCGTAAATCCCACCCACAGTGCTGCAGAGCTTTACAAA
AACCTCCCCTTGATTTTGTCCCATCTGTCTTAGAACATCCATCATAGGTATTTTCTCCAA
GTCAAGCTCCATCCAGATCAGAGTCTTGGCTTGAGGTCAGGGCAGGCTTGCAGGTGTTCC
TTTCTCAGGCTCTTCTGCCCTGCTGCTGGGATCTGCCCTGGAGTTTGCAACTAGAATGGA
CTTCAGAAATCATGACATCTTCTCCTACCTGTTCTTTCTGACCAGTGCACTTTCAGATGG
TTTCTCACAGGAGAATCTGTCAGACCTGAATGTCTCAACTGGGTTCTACACGCTGTAGGT
AGGCAGAAAAGATTCACGGTCAATCTAATTTCTGCTTTCACCTGCTAATCTTCTGAATCA
CCTCTGCCTGCCCTACTTACCCATGGAGGATGTTATGGAGTGGAAAGTGCTTCCACATAG
AATTTTATCCTTTCCATTGATCACATCTGGCTAAATTCAGGGCCAGTAGTCCATCTGCTG
CTTTGTGTGAACTGGAAAAGGCAACATGCTGGGCAAATGCAGAGGCAGCCCCTTTGGGTT
TTAGTTGGAAAACAGAGGGCAACTTTTTGAGCTTTATTCATAAAGTCTTCCCTTTTTCCA
GCTGATGCAGCCCCACACCAGGGCCTTGGCTCAGACAGCAGAGCTCAGGCTGAATTTTAG
TCCATTTAGATGAATTTTTGCTCCCTTGGCTGAGAGTCCTTGTGTCAGACAAAACCTAGG
GGTGGTGGCTCTGGCCAAATTCAGTCCATGCTTTTTTTGTTTTTTAATAAATTTATTCAT
TTTAATTGGAGGCTAATTACTGTACAGTGTTGTAGTGGTTTTGGCATACATTGCCGTGAA
TCAGCCACGGGTGTACATGTGTTCCCCATCCTGAACCCCCCTCCCACCTGCCTCTCCATC
CCATCCCTCTGGGTCATCCCAGTGCACCAGCCCCGAGCAATCCATGCTTTTAAATTTACA
GTCTTGTTGGACTTTTGATTTTTAACACCATCATACCCTTTTTGAAAACTTTGCTGCTCT
CACCACAGCAGTCTTCATTTTCTTTAGATCTCTGTGCCCGTCACTGTGAAAATAAAGCAA
TACATAAGGATCATCGAAAATGTCTTTACTGAATGTTAACCATTAAAGGATAGTGTGGGG
TTTCCCTGGTGGCCCAGTGGTAAAGAATTCCCCTGTCAACATAGGAGAGACAGGTAGATC
TCTGATCCGGGAAGATCCCACATGCCACAGAGCAACTAAGCCCATGTGCCACAACTACTG
AGCCCACATGTTGCAGCTCCTGAAGACCGGGCACCCTAGAGTCTGGTGCTCCGCAACAAG
AGAAGCCACTGCAATGAGAAGCCCATGCACTGCAACTACAGAGTAGCCCTCTCTCACCGC
ATCTAGAGAAAGCTGGAGCAACAATGAAGACCCAGCACAGCCAAGACATATATATAGGAG
AAGGCCATGGCACCCCACTCCAATACTCTTGCCTGGAAAATCCCATGGACGGAGGAGCCT
GGTGGGCTGCAGTCCATGGGGTCGCTAAGAGTCGGACACGACTGAGCGACTTCACTTTCA
CTTTTCACTTTCATGTGTTGGAGAAGGAAATGGCAACCCACTCCTGTGTTCTTGCCTGGA
GAATCCCAGGGACGGGGGAGCCTGGTGGGCTGCCATCTATGGGGTCGCGCAGAGTTGGAC
ACGACTGAAGCGACTTAGCAGCAATATATATATATATGAAAGGATATATATATATATATA
TATATATATATATATATATAATAAAAGGATAGTTTGAATTTTCTTGCTGTTGTTAACAAG
AGAGAGCAGGATTGAAAAAACTTTGATCTTCATACTTTCTTTGGAGGATCCTATCCAAAT
CCATGGCCTAATTTAAGCATCACAATATTCCTTATAATCTTGTGACAATGCCTTACTACC
CTCCATTCAACTGCATGCCTAGCAACTTCATCTCCATACACACAGTCTAACACCTTTTTC
CTGATTAAAACCTCAAAGAACAAACAGGAAAAGAGGAGAAGAAATGTTATTTTCTCAGTA
ACAGACAATGTAACAGGGGCTGGCTTGAGCAGAGAGCAGGAGAATGTGTACCTCATGGCA
GGAGGCCAGCTGGGCTAAAGCACTGAACTTGGATGGTTGAGCATAGCTGGTGTAGGTACT
AATTTTTGAAATGGCAAGAGGTGGGTGGTTAGCACGTTGAAAAATAAATTTGGCTTCTGC
TGAACCCCTGTGAGGCTCCCTGACTCCCTCTTAGCGCTGATTCACAGACTTCCCCAGGCA
GCCATCAGAAACAGGTTTGAACAGAATCAGCTATAGAAAACAAAAAGTTGGGAAAGAAAA
GGTAATTAAATCTTGAGGAGACAGAAACTTAAACTCGGCAACCTAGTGGTTTTGGGGCAG
TGGATCTTGCAATCCTGTGGCCGTGGCAGAAAGGTTTGGGGTACTGAGTCCTAAGGAGAA
TGCAGGTATTGTCTTTCCTAGTGCTTCACTCCTCCCTGTACCAGGAGTATCCTCCCGGGT
CTTTGACACAGGACTTTGCAGGGTCCCCGTTCCAGGTGGGTGTACATCCCACTCCACTGA
CTTTGGGACGTGGCCATGCACGGATCCATAGTTGTGGGTGGAGGTGACAGTGCCTCGTCC
GTGCTGAGGATCCACACGGCATGGCCTCATGGCCAGCACTCTTGAGCCTTTGTCCTGTGA
GATGAGAAGGGTATGCTCAGGGGGTCATTGTTGCTTTGGCCTGGGTCCCAGAACAAAGAC
ACAGTCCTGAATGCAGCCCACAATCTGAGGGCAAGTCCAGCTGGTCTGCAGACCAATGAG
CAAATGCAATATATGTTTGTTATTGTAGAAGTGTTAGTCTCTAGTTGTGTTCAACTCTGA
TCTCGCCAGGCTCCTCTGTCTATGGAATTCTCCAGGCAAGAATACTGGAGTGGGTTGCCA
TTTGCTTCTCCAGGGGATCTTTCCATCCCAGGGATTGAACCTAGGTCTCCTGAATTGCAG
GCAGATTCTTTCCTGTCTGAACTACCAGGGAAGCCCCAGTTGTAAAGCAACCACAACTTT
TTTAATAATAGGCAACAATCATAGTAGAAATGACTGTTTAATACAGATGCTAAACCTAGG
GTGACTTGACCTATGAAATTACATGCTGAAATTTATGGGAGCTCCCTGTTATCTTTAGGG
TAAGATGGTTTGAGCACAGGCTTTTGTTTACCTTCCTGGGCCTTTGTCTTATTCTTTTCC
ACGTACCCCCTTAAATTCAGCTGTGCTGAACTACTCGCTTCCTGAAAGCTCCATGTTCTT
TCATGTCTCTTTGCCTTTGCCCTGTGATTGCTTTTGCTTGAAATGCCCTTACCTTCTTCA
GTTCCCCAGTTTGGTCTCTAGCCCACCTCCTTAGATCCACTGGTAAAGTATGATGTGAGC
TTAGCTTCTCTGTTGACCTTCTGGGAAGTCCTAAACGATTGCTCAAGACAACTGCATTGG
ATGCACCCCCTTCCCCTTAATTTTTGTGGCATCCAGTGCTTATCCCTATCACTGCTGTCA
AAACTCATTTCCTCTCATCTTCTTTAGGTAAAGATCTTTGAGAGGAGAGATTTGTCTTGT
TCATCTCTGTACCCTCTGTGCAGGACATTACCTCATTAAGCAAGGCTCATAAAGTGCCTT
CTGAAACTATTATAATGATATAATGTCTCATATTCAGAGAGGATAAGCTAGGAAGTGACA
GAGTCATGACTAGAACCCACATCTTCCCAATTCCTAGTCCTTGCTCTCTCTCACCCTGCT
CTGTGCGATGGAACACTATTTTACATTTGTTTTAGCATAGCACCATTAGCTGTAAACAAT
TCAATTTGAACATTAGTCTGAGTTAAGCATCACTGGGAAGTTAAATTTGTTGTGATTTGC
TTCATACTATGAAATATATTCCAAAGCCAAAGAGAAATGAATTCCTTGTTGTCTACATAT
TTGGAGTATTCAAATCACAGTCTTTCCACTAACATGAGTAATCAAGGATGAACTGTGCCT
CCAGAGAAACATCTAAGATGTCACAGCTGGGAGAGCCTTCAAGGATGATATATTCGCTCC
ACTATGTGTTCAGATCAAAGAGTCTAGAGTGATCCAGGGTGGTTTCACAACTGGCCAAGG
CCAACATCAAAGAAACCTAAAAGAAATAAATTATTCCAATTCCTAGTCCAGTGATATTTT
TGGTTCACTTGGCAAATATCCAGTTTTCTGATCATTTACTTTGATATTTATCGTTTGAAA
GTGTCTGAGTATCTTTTCAGTCCTCCAGCTGATCTTTTTCCCTGGAGTGACCTTAGAGTA
ACCTGGGCAGCCTGGCATTTTCTTTCTGTATGTGGCTTTTCATTGTTGTATGAGATGCTC
TTTTGTGGGAAAGGGGAGGGGCAGGCACAGAGTGGGTTCATCCTGAAGTTCACCTCTTTC
TGGAAGAAGGCTGGGTCATTCTTGCTGCCAAATGAGTGCATTCTGAGGGAGGATCAGAGG
ACAGGGGACTGAGTTTACCATGATATTGTCCAGTCCTGGGTGGGAGGAGGTTTGGAGACT
CAAGGCACCTAAAGAAAATTTATGGGATGCCAGGCCAAGAAAAGAAATGAGGATTGCACT
GGGGCATCCTAGAGCTTTTAATTTTGTGACCATGGACTTTGAACTTGCTTTTCTCATCTC
CACTCTCTGCCTTTGATATTGATGTGTACTCCTTGAGGGTTATAGGCAAACCACAGTGTA
TATCAAAGGAGAATACAAGGCTTTTAAAAAAAAATTGTGGAACAGACTCTTGATAAGACT
TCAAACCACATAGATGGAGGAACAACTAGAACACTTTGGAGAATATAGACCAATGGATGG
GCTATACTAAAGGTGTTTGATCATAGTCTTGAAATAACTATCAGGGTAGAGCTGGCTTAT
GGAAAACAACTGCATTTGCATGTCTGCTTATGTATGCCTCCTGCGTATTGCATGCAGTAT
ATTTGTTTAATGAAATGTATGAGGACAACATAAACTACACAGATTTGTGGTACAAAAAGG
TAGATATTTTGCAATGTGAAATCAGAAGCTGTGTTAATGGACTTTTTCTGTTCTTTTCCA
TCAAAGTCCATCGGTCTAGCTTGCATTTTGGATGGAACTTCCACCCATGTGTGGTTTTAT
AGCATTATTCATGGGTCTTTTGGGAAATAATTGGTTCACTGAGTTAAGAAACTTTTATGT
GTTGACATATTTCATTATACAACATCAAATATATTACAGGAGGTAATACAGCCACTAATA
TCTTTAATTCAGAACAGTACTTAAATACTGGGGAGCCTCCCAGCTCATAATGGCAGATAC
AATTTCCCTGAACTCTAGTTTTTCCCTGAAAGCTTGGATTTTTATCATTAGCAACAATGG
TCCATTGTTTTCTTGATGTGCAGGCTCAGTTTATTCATTTTCAAGAAAATGTATGATAAC
TACCCAAGTCTGAATAACCGTAGTTTGCCTGTCAGTTATTCTTTCACGAAAAATGGTGTT
TCATGAAAGAAAAAAGGCTAGTTCAGTTTGCAACTTAAATGACTACAAAAGACTTTTCCC
TTGAGATAATAAACTAATTTGGAATGCAGCAGAAGTACTTACGTGTACTTCCACTGTTGT
TACACTGAATACTAAAAAGACATAAACTTGAGTGGAGATTTAATAAAATTAATAGTTTTA
CTGCTTTTTCAGTGTTATGGGCTGAACTGTGTCCCTCTCAAATCCATATGTTGAAGTCCT
TACCCTTGGTAACTCAAAATGTATCCTTCTTTGGAGATAAGACCCTTAAAGATAAGGTAA
AAGAGGCCATTTTACCTTAGACTGGCGTCCTTATGAGAAGAGGAAATTTGTACACAGAAG
ATACATACGGGATATTTTATACACGTATAGGGGAAAGTCCACGTGAGGACAAAGCAAGAA
GGTGGCCGTCTCCAAGCCAAGGAGGAGGACTCAGGAGAGATCAAACCTGTGGGCACTTTC
ATCCTAGATTTTTAGTCTCAGAACTGTGAGAAAATAAGTTTCTGTTGTTTAAACCACATA
GTCTGTGTTATTTTGTTATGTCAGCTTAGCTAACTAATACAGTCAATTACATTGTTAATG
GAAACTAGCCTTTTTTATTTTTCCACCTGCAAATACATGGGAATGTAGAATACAGTGACT
GCTAATACGCTACTGAGGCTTCTGCCTTGATTCATGCTAAGTGACCAGCAGTTTTACCCA
CCAATGCTTTCGCAACATGAAGGCAAATGCCAAAACAAAGAAAATGGCGAATATTATTGT
GCCATTATCATGAATATAGTTCTGACCTCATGGACTCCCTGAAAATGTCTTTGGGCTCCT
GGATGTCCATGGACCATACTTTGAGAACCACTTTCCTAATATATGTGGTTTGTCCTGCTA
GAGCTGCAATGGCAGCAGTCGACCCAGGCTTTTTTTACTTTGACCAGTTTCTACTTGTTT
GCTGGTGATTGGCAGATCGATTGTATCATATGCTTTGACTGTTGGATGAATAAGTGGTCA
AGCCATTGTGAAAAGTGACTTTCCAATTCCTTAAAAAAGGTGAAATTGCCTTGAATACTT
TGGTGGAATCTCGAGAGTCAAGGACCACAGATCTGTATGTCATTTGCCTGTGGTTTGTTC
TCCTTGGTGGTACCCAGTGTCTCAGATGCTGGGTCCATAGTGATGATGCTTTGCGGACAG
TGGGAGGGCTCGGGGAAGGTCCAGAGTCTGATTATTTTATGTTCAGTACCCATACTATAT
TTCTGCAGCAAAACTTCACCCTGGCCATTATAAATAATGTTTACTTGCTTAAGCGACAGG
TAGTTAGGATTGTGACTTGAATTTTTGGCAAAACCATAAATATAAGTAATAGACTGACTT
GGCTTTCATGGCTGATGGATCAAGAAATGCACTTAGTAACTGGACAGGAAATACAAGGGG
TCAAGGTTTTAAAGTGACATCCATATGAAGCCCCAAGATTAGATCAACCTGGTCAAGTTC
CTCTCAGTCAAGGGGCCCCCAACACACTTTGACTTTCATCAAAACCTTCTTCTACCTTCT
CTGTGATGTCCACCCTGCTGAAGGAGAAGTGAGTTTGTCAATCCACTGCTTGGAGTTCTT
GGTGCATCTGTAGAAGTCTGGCACTGACCCAGCCCCACATAAATGGAAGACTGGATTTTA
AGCTGCAGTCATTATCTCAGATCTAGAAAGGCAGTGATTTTAAGGTACACTGCTTATGCC
TATTTCTTGAATAAGAATAATCCAAATCGTGCAAGATCATCACTGGTGGTTTTCTCACTA
ATTCTACCTGTGTAGTCAGTGACAGAGTTCATTGTTGACTTACAAATATGTCACATGGAC
ATACAGTTCTAGTTTGTTAAAACACTTACAGAATCGGGGTTTCTTTGAGCAGAGCAGTAT
TCTTAAAAAATATGCTAATTTTCAAGAAACACGTTATACTTTTCACTGCTTAAACTTGCT
GCAGATTTCTTAGGGATGAAAACATAAAAATGTTTTTATAAAGTTTTTGATATATAAAAA
AGGGGGAGTAAAATCAGTATTTTTAGACTCATCACTTACTTCTAGTAATCATTAATGTTT
GCTTTATTGGCTATTTTGGTGAAGTGTTTAAAAATAAATAATAAGCACCATGACAATTCA
TTTCTAAACCCTTAAGCATACATTTTTTAAAAACAAAAATATTTTCTATATAACCCTAAT
ACTACTACTTCACATCTAACAAAGTTAACAATTCCCTAAAATCATTTAATAACTAGTCCA
TGTTAAATTTTCCAACAAAATGTCCTTTACAGATGGTTTTTGGAAACCAGAAACCAGTCA
AATACTATGTATTTAATTTGGTTTCTAAGTATTTTAACTTTCTTTAACCTGTAATAGTTC
TCATTCTACAGCATTCCCTTCATTATACTTGTGTTTTCTTTCATCACATTGATTATTGAA
GGGACTGGAACTGTTGTCTTGTAGAATGTCTCACTGTCTGGAATTGTCTAGCAGTTTTTT
TTTTGTGGAATCCTTTAACTTGTACTTCTAGCTCCTTTGTCTTCTGCTAGAACTAATGAC
TATAGGCTTCGTTTGTTTGTTTGTTTTTGGCAGGAATACTGTGAAGGGAGGTAGTGTCCT
GTGTCATGCTAGGATAGCCATAATGACTTGATGAGGCTGATCCAGCCCTAGGATAAGATG
GGGACAGAAAAATCTATCTTTTGTAAAATTACATATTCCCATTGTAATCAGCAGGTAATC
TGAGATTTTGCAATGTTTTAAAACTTTTTCTTTTGGCTTGGAGTATATTTTTCTGCCTGA
TGTTTTGCATGCAACCAGAAGCTAGTCACATTTCTTCCTCCTGTAACTGCGAATGCCTCC
AGTCTGCTATACACAAAATGAATGTTATAAACTCATCATTAGATGCTGAAATATTAATAT
CTAAAAGAATCTGCTTTTTTTTAAAAAAAATAAGTAACCTAAGGAAGATACATGACATTT
CTGCTCTACAAATGAGAATTTCATAAAAAGTGTTGTATTTGTGAATTGTTTATATTCCCT
GAAATGGGATCTTCAGTTTTTATTTTGATCAAGCTGCTGTATTCTATCTTCTAAATCATA
AGCTCCATTATTTTGAGCAACCTGGGAGGAAGCCTAGGTAGAGTTTTCTTTCTCTGTGCA
CTGCTTTTTCTCTTATAGGCTCACAAAGAGCAACTGGAGCTGGTGTGGTAACTGGTGACT
GTAATCCCAGTAAGAAGGGGTTAATCCCTATGCTCTAGGATCAGACACAAGCAGGGTCAG
AAGAGTGAAGGAGAGGCCAGGACTGGTCAGCTGTTAGACCTGTGGGATTCACATTGATTG
ATGCTCTGATTGACAGAAATTTTTCTTAATTCCCAGGAAATATCTTTCAAAAATACATAA
TGTCAGTGGGTAGAGACTGGTGGCGCCTCTACTCTGGGATGAGGAGGGAGCTTAGTGGCA
TTAGGTCAGAGAGATGATTCCTGACTCTGAAATAACATTCCCAGTGGGGGTAGGTTTTGT
GGCATCTTCAAGGACCAGCTCAAGATTCATCTCCAAGAGCTCTTCCCAGCTAACTCTACC
CAACAAGAATTTCTCAGCTACCCTCTCTTTGCTTGCTTTGTGATAACTCAGATTTTTCTT
GTGAAAGGTCTGTGCTCTTTGTTACATCACTGGGTCATTTGTCCAGTGCAGCCTCATAAT
GTCCTTCTGGCCATCTCTACTCCCTCACTTGTTAGTTTTCTCATCAGAAAGAGACACAAG
AACTGTCAGGATTTGGGGATTCAGTGTCAGATTTTTCTTCTTGTAGATCTGCTTCTGGTT
ATGGTCTTTAGAACATGTTGGTGTATGACCCAGTGCACAGGCTATGGTCATCTTTATTTC
CAGCCCTTTATTTCTTCCATGATGTTCTCTTTAATTTTGCCATTGGTATATGTAATAAAT
GTTGTTAAATTGTGGCAAGATTGTTTATTTTGCTGACTTTGGTGATGCCTGTTCATTCTG
AGACTATTAGAGTAGACACACAGGTAAATCTCTTTCAATAAAGGAGTCAGTGGGAAGGTA
GTTTGTGTATTGTTTCCTCATGGTGCTCAGATGTTGGCTCTTGATGCTGAGACATATGCA
GTGGATAACACTTGGGATTTTTAAACAAATGCTTAGTACACTTCGACCTCTGATACGTAG
TCACAGTGAAACACAGTAGTACAAAAACAGTCTTCTTCTTTTATCCTTTCCTTGGAAGTT
CACCATCATCACACCTTGTCATCTAGAATACCTCAGAAATCTCCTTTCTCTAATGCTCTT
ATTGTGGTTAATGAAATAAAACTTAGTTGCAAAAATTATTACATTACACAAATTAATAAG
TAAAACACGAAGTACCCAAAGGGTAAATGTACAAAGGACAAATGAAGAAAGTCATTCATT
GGTTAACAGATTTAGAAAAACATTTTAACCCTCCAGAAATAAAAAATGTAAATGAAACAT
TAGCAAACCATTAAGAAATAACTGGGTTTTTAAGCAATGTGTTGTTAGAAAAGTTGATGT
TCCCAGTGGTGGTAAGATGATGGTAATAATATAAATTGTTATATATTTTTTGGAAACCAA
TTAAATAATATTTAAAAAGTGAAAATATTCTTACTAGGTTGAGCAAATATTTCCACTTTG
GGGAATTTACTGTGAGAAAATACATATGTGTTTGAGTTTAAAGTGAGGTTTATTATCCTC
AGAGAAGACAGAGTCCCCTTATATTTGATTCAAATTCAAAAATATTATACAAAAAGCAAT
ATTATGATACTTTAATGGAATTCTTTGGTTTTACACAGTTAAGTACGGTTTAGTGAAGAC
ATATTCACCTTTAATGATCTTAATCAAGGTTAGTTCATGGATACTACTGGAAGTCAGCTG
ATGAGCTTAGTGATAAAGATGACTAGACAATTTAGTAGCTATTCTTGGGGTATGCTTAGA
AATTACAAGTGTTCAATATTGTTTAAATAAATCTTTTAAAGTAGATCTTTTGCTGTGGAA
ATCATGAATATTCACTTACAGTCTAAATGGCAATCAAAAGTTCTGTTTTGTGAATAGACA
TTGGGGTTCAAATATGTTTTAGTGAAACCTTCATATATGGATTCCTAATGGGCTATATTT
CAAACAACTTAGTTATAGGTGAATGTGATATCCTTTTAAAAAATGCTTGAAGATTAAAAG
AACAGCTCTGCTGATGACAATACATGGATTTGAGGTATCCGTGAGAATTTAAATAAAATT
GTATAAACAGAGTGGGAAAAAAGCTGTATTTCAGGACTAATGTCATATATAAGGGTTTAA
AATGTAAATAATACTAAAGCAATATGTTAAAAATTTTAAGGTAGAATTGGACAAACTAGT
GCTGATTTATAAGGGCATATAGAGAGTCAAGTTGGCTCAAAATCTTTATTTTGAATCTTC
TGAGAGAAAGTGGGGGACTTACTTCAGTACATATAATAAATACATACATGGCTTCCCTGG
TGGCTCAGCAGTAAAGAATCTGCCTGCAATTCAGGAGACACAGGAGACACAAGTTCTATC
CCAGGGTCAGAAAGATCCCCTGGAGGAGGGTATGGCAACCCACTTCAGTATTCTTGCCTG
GAGAATCCCATGGACAGAGGAGCCTGTCTGGGCTATACAGTCCATGGGGTTGCAAAGAGT
CAGACATGACTGGAATAACTGAGCACACACACACACACACACACGCAGACACACACACAC
ATATGTATATACACATGGCTTTTCCTATATACATACATACGATAATTTTAAATAATGTAA
AGCTCTCTATATATACACATTCATTATAGCATTCTTTATTATAAGACAATGTAAAAACTG
ATTGAATTCTAAATTACAAGGAAATTGATAAAATAGTGTGTTTCCAGATATGATGTTAAT
GTACTTCATTAAATACTGATTATGAAAAGTGTCTAATAACACAGAAAATTGATTGTATAA
TGTTTAAAAGATACAGGTGTGTATGTGGAATACGATTACATGTACAGACTATTAAATAAT
CTATATATTAAACTTGAATGAAACATATCAAAAGAGTAACTTTTGATATATAGTAGTTGC
TTTTTTGGTGGTAGTCCGGATTTTCTCTTGATGTAGAATAGTGTATTAAATTATAGGGAG
GAAAATGCTCAGGCCATTGAGTTCTAGCTCCCAACCATGCAGACAATCTGCATGGTGTAA
TCACCCACCTGAACTCATTCCCTGATAAGAATGTATCTTTCACTGCTGAATGGCTATCAA
CTGTTACAAAGCAATTCCTGCTATTGGAATGAAAACATTTAAAATCAATCATCTATCTTC
CTGTCATCTATCTGTCTATCTATCATTTTTTCCCTTTTGGTCCCAGTTCAGCCATCTGCT
GCAGAGAGGTTAATGTTCTCTGTCTTCCAGGACACAGGGAGTATATTGTCTGCTCTGAGC
GATTCCAGACTCTCCTTGTCTGATCCACACTGAGCCTCCAAACAAAGATAGAATGAACTT
CTATCTTTCATTATAGGCGGTGTCATCAAGCTTTGAAAATTCTGCCATGGTTGGTTTAGT
CTTTAACTCATGGCTATTATCTCTATTAAATACGATGTTCCCTCCCTCCCACCCCAACCT
CAGAAAACCTAAAGTTACCATTGATTTCCATTGTTTCTTAAACCAGAACAAGCTGGTTTC
AGGTCATTTTTTGATACCAGGTTTTGATGAGACTAGAATAAAAGCATATGAAGCATGTGT
TGGGGAGGACAGTCCAAGGAAAGGGCGCAGAAAGATGAAAAGGAGGAGCCATGGTTGACC
TACTTTGCAGTTTGCAAAGGGCTGGCAGCTGGCAGCCTCCCTTAGCTACCACTGCCCAGA
TTTTTGATCATTCCAGCCAGAGTGAAACACCTTATTTGGGGGGTGGAAACTGCAGGGTTA
AAGAATTTTGTACCCTTGAATGCTCATATTTTCTTTCAGAAATGCTAAGAAAATACACAT
CTTGATATTGACCTTTTTATTTTCTAGGAATATCAAGTTAATATCAATTTAAATGATAAA
TAGTCTGAGTTCACAACAGTATTTTCTCTGGTACTAATGCCTTTGTATTTTCCCTTGTAC
TTTGTTCCTGTGCTTCCTATTCTTTTCAGCTTTACTGAACAGATAGTGCGTGGAAAAACT
CATTTGCTTGGGTCACAAAGGTAATGAAAGAAATCTACATATGTGTATGTATAACTGAAT
AATTTTGCTGTACACCAAAGATTGTAAATCAACTACACTTCAATTAAAAAAAAAAAAACA
GAAAGAAATCTACAGACTTAGGGAAAGCAATCTTTCCAGACAGTACAATCTCTTCCAGAC
AGTTACAGTACAAAGACCACTTTGCAAAGCCTGGTACAAAGAAGGAATAAAATTCTCATG
AGCAGAATCCCAGCCCCACTGTTTTGCACATGGAGAAAGAAGGTCCTGCTGCTCACGGCT
TTGAAAGCCCATCCTGTGTGTGATTGCCACATAGATTCAGATAATGAGATGGGCAAGGTC
AGTGATTTAGGAAGGCATTCTATCTATGCCTGAAGTATATGTAAAGTTGTAATACTTGCT
TTCCAATAATTTCCTTAACTTCCAACCTCTTAAATTTAACTGTAACTTAAGTTTCTCAAG
GCCCAACAGGAAGCATTAAATCCCTGGAGATGCTCAAGAGTAAGTCTCTTAGGCTCTCTT
TGGTCAGGTGTCAGATGATGGATGGGAACAGAGTGTGGGAATTTCTGAGAAGCAGGTTCT
CATGCCCTTGCCCTGGTGGATGTTTCCTGGGTAGTTGGTGGTTGTGTCCCCCATCTGTTG
GGAACTGGCCCAAAGCCAAAAGCTTTTGTTTTCTGAATAAGAAAGGAACTCAAATGTGAG
GTGTCAGGGGGTACAGCAACCACAGGATGTGGACACTCTGGGTCTCTGGTGCCTCCTTAG
GAAAACCTATCTGCTGGGTTAGGTGGGTGGGAGAAGCCTGAGTCAGCAGGGAACTTAAGT
TTCCCAGCACCCAGGTCCCATGCATCCCACCATTTTCCACCTCTCTCTTAGCACATGGAT
TCCCTGGTGGCTCAGACGGTAAAGCGACTGCCTACAATGCGGGAGACCTGGCTTCGATCC
CTGGTTCGGGAAGATCCTCTGGAGAAGGAAATGGCAACCCACTCCAGTACTCTTGCCTGG
AAAATCCCATGGACAGAGGAACCTGGTGGGCTACAGTCCATGGGGTCGCAAAGAGTCGGA
CACAACTGAGCGACTTCACTTTCACTTTCTTAGCACATGGGCTTTTCCAGGGATATTAGC
CAATGTGTATAGTCAGATCTGACTTCATGGATCAGTGTGATGACATCAACACTGCTGAAC
AAGGAGATCCTCCTTCAGATGTGGTGGAGACAAGATGGTTTGGAAAGTGGAAGCCAAGAG
CAATGGCAGAACTATCCTAGCGAACACTCTATCAGAAAGAAAGCCATTTAGGAAAGAAGT
TACTCTATTATTTCCTTCTGAAAATAGAGGTTAATAAATTTTGGTGCAAAACTATTTTCC
TTCCATACACTCATTCTGCACTGATAGTTGAGTTAACTAGAATAGATAAGATGGAATCTC
AGTTTCCATCACTGAATTTTCCATAAGCAGAACAGTATACAAGAGGTGGGAGAAACACAA
CCAAATGTAAAAATACAGTGTTTAGAGACCTGCTGCATACCTAGACTTGGAGCCTTTGCT
TTGGAGAGAGGAGGAGATTTTACTCTGCAGTCAGATTCATTTTCTTCACTTTGAGTCTGA
AGGTTAACGAAGACTATGTTGACTTGGTCCAGGCTATTTTTGAGTAGGCCAAATCTGCCA
TATACATACATGATAGAATGACGTGTTGTATCAGAAAACACAAGCAAACCAGAGCATTGG
AGTTCTTTAAGGTGACAATGCTTCTTTCTTCCGTTGAAAGCATATGATCTGAACAGCTCC
CATTACGGTCCACAGAACTCCTGCTTCCAAGCCTTGCTCTGGAGCTTCATAAACCTATAA
ATTGTGTGAGTCTGAGACTCAGTTCTGAGCCTTTAGAAGAGTGATATATAGATAGCCCAC
TCTTTTTCAATGGCAGATTCCAGTGATGTAGCAACTGGACCTGGATTTAGGTAGGAACTT
CCAAGTTTTTCTGGGTTAGGTGCCAACAAATATCATAATATTTATGGAGTTCAGGCTCAG
TGCTGAAAAGATCTTTCACTATCTTATCCCATCAGAATGTGCAAACTGATTCTCTGGAAA
CAGATCTCTGAGAAAATGCCAACTAACGGTGCAAGGTATTCCTAACCTTCCAGACCTGCA
CAGTTAGGGGTAGGACTGAGAAGCAAAAAGTAGGAATAGGAAGGCCCCTGTTCTGTATCA
TTTCCTGGTTGAGATGCAAATGGTCTGGGAAATGTCACTGTGCAAGTTGTAAAACTCAGG
GTGAGGAATCCTGGGGGAAAGAACTGAGTGGTGGAAGTTTGCAGAGTCTCAGTACTGTGA
GTAGATGATAACTCTTTGTGAGTAAAGTATAGATTATAAGAGTATAAAATGGAGGCTCAG
GATCAAGATTAGAGAAATATATTGAGAAGTAAATGCAGCAATGGACACCGAGTCAATAGT
TTGTTGTGGAACAATGACATGAAGGGCATGTTTTATGGTTGCTGTTTGTTCCAAGGTTTC
CAAGCTTGAGCTCTTTGCTCTCATTTGATGCCTGGGATAACAGAGAAATGGAAGAGGAAT
CTCTCCATAGAGTTGTCTAAAGAAATGAAAAAATTTAATTTGTATGTTGACTTTGTAATG
GAAATGAGAGAGCCCTTTGTGAGTTAGTTTCAGAAGGAAACACTGGAAAATAATCTAGAA
CATTTACAGAAAAAGATGAAATGCCATGCCTGGTGAATGGTCAGATTTAAACAGCTTGGA
GTATATAATTTTCCATCAGAATATTGAACATGAGTTTGAGCAAACTCTGGGAGATAGTTG
AAGAACAAGGAATCCTGGCCAGCTGCAGTCCATGGGGTCACACAGAGCTGGACATGACTG
ACTGAACCTCAACATCGGTAACAAAATTTCAGTGAACTTGGGTCTGGCTGCCTTGAGTGG
AGTAAAAACGGCAGCTGCTTTTTTGGTGAGGGTTCAGTAGGGAGATACAGGGGCAAGAAG
TCTGAAGTCATGGTAGCCATGCTGAGAATTTCCCAGGGCAATTTCACTTTTGCTCTTACA
GTTTCTGTAGAGGTCTCTTTGAGGTTTGTAATACTGTGCCCCCAGTCCAACCACAGTGCT
ACAGAGCTTTACAAAAACCTCCCCTTGGTTTTATCCTATCTGGCCTCTGAGAAGGCCCTC
TGCCAGAGATTTCTCTAATTCGCGATATAACAAGATCAGACTCTTGGCTGTAGGTCACGG
CAGGCTAACCTGGATGCTTCAGTCTGAGGCCCTTCTCACCTGTTGCCGGGATCTTCCCTG
GAGTTTGCGACTAGAATGGACTTTCAGAAATCATCACGTCTTCTCCCATCTGTGCTTTCT
GGCCAGTCTGCTCTCAGATGGTTTCCCACAGAGGAGTCTGTCAGACCTGAACTGGGTCCT
ACAAGGTGTAGGTAGGCAGAAGATGCTTGTGCTCAATGTAATTTCTGCTTTCACCTGCTA
AGCTCCCAAATCACCTCTGCTGGCTACAGTTTGCATATGGAAGGTATTATGTAGTTGAAA
GGGCTTTCACCTAAACTTCAGAGTTTCATCCTCTCCATTGACTAGCTTGAGACTGAATTC
AGGGCCAGGAGCCCATATGCTGCTTTGTGAGACTTGGAAAAGGCAACTTGCTGGGCAAAT
GCAGAGGCAGCTTCTAGAGTTCAAGTTGGCAAACAGAGGGCACATTTGTGAGTTTTTTTC
ATAAAGGCTTCTCTTTCTCCAACTGATGCAACTCCACACCAGGAACTTGGCTCAGCCAGC
AGAGCTTAGAGTGAGTTTCAGCTCTACCTGTCCCCTTGGTCAAGGGTTCTTGTGCCAGTT
AATTGCATCAACCTGAGTTAAGCATAACTGGATTAAGGACATTTTTTTGTGTGTGGTTTG
CTCCATACCATGGACAAGGGAGCTTGGTGGGCTGCTGTCCATGGGGTCGTACAGAGTTGG
ACATGACTGAAGTGACTTAACATGCATGCATGCATTGGAGAGGGAAATGGCAACCCACCC
CAGTGTTCTTGTCTGGAGAATCCCGGGAACGGAGGAGCCTGGTGGGCTGCCGTCTATGGG
GTCACACAGAGTCGTACACGACTGAAGCAACTTAGCAGCAGCAGCAGCCATACCATGAAA
TATATTCCAAAGCCAAAGGTGAATGAATTCTATGTTGTCTACATGTTTGAAGTATTCATA
TCAGTCTTGGACTTCCCTGGTGGTCCAGTTTAAGGACCTACCAATGCAGGGATTACAGGT
TTGATCCCTGATCCAGGAAAATTCCACATACCTCAGATCAGCTAAGCCCATGTGCCACAA
CTACTGAGCCCTCATTCTAGAGCCCACGAACAGCAACTACTGAGCCCACATGCTCTCAAG
CTCGTGTTCTGTAACAAGACAAGCCACTGCACAGCAGTGTGCAAGGAATGAGAAGCCCTT
GCACAGCAACTAGAGAAAGCCTTACTCTCTGCAACTAGAGAAAACCTGTGTGCAACAGTG
AAAACCCAGAGCAGCCAAATATAAATAAATGAATGACTGTATAAACAAATAAAGGCAAAA
AGAAAAAAAATCACTGTCTTTCCACTAACATGAGTAATCAAGGATGAACTGGGCCTCTAA
AGAAGCATCCTAGGATGTCACAGCTGGGAGAGCTTTCAAGGATCATTTATTTACTCTTCT
ATGTGTTCAGATGAAAGAGTCCAGAAAGATCCAGAGTGATTTCACACCTGGCCCAGGCAC
TTAGCTTCAAAAAAACGTACAAGAAATCAAGTATTCCAATTCCTCATCCAGTGATATTTT
TGATACACTAAACAAGTACTCAGTTTTTGGTCTTTAATTTTGACCATGTAATTTGAAAGT
GTTTGGCTATCTTCTCATTTCTCCAGCTGATCTCCTTCCCTGGAATGACCTTAGAATAAC
TTGGACAGCCTGGCATTTTCTTTTTCTTTGCATTATTATAGGAAACACTCTTCTATGGGA
AAAGTGAGGATCAGGCACAGGATTGTTGTATTCTGAAATTCACCTCTTCCTAGCAAGAGG
CTGGGTCCTATTCTCAGAAGGGATTCTCAGAAGTGCTCAGGGGACAGGGATGGGGTGAGG
GGATTGAGTTTACCATGGCATTGTCCAGTCCTGGGTGAGATCAGGCCTCCTGTTTGGAGA
TTCAGAACACTTGGAGAAAATTTATGGGATGCCAGGCCAAGAAAAATGAGGATTGGTCAA
GGGCATCTTAGAGCTCTTAATCTGGCGACTGAGGACTTTGAACTTGCTTTATTTATCTCC
ACTCCCCACTCTAATATTGACGTAATCTTTGAAGGTTATAGACAAACTGTAGTATATTCA
AAGGAGAATACTAAATCAACTGTAGTATATTCAAAGGTTGTTGAAAAGACCTCAAGCCAC
ATACATGGACAAACAGCTGGAAAAATTTAGAGACTATAGACTGAGAAAGTAAGATCCTGT
AGGTGTTTGTAGTCTGTGGATAGCCATCAGGGTACAGCGGGCTTATTCAAAGATAGTTGG
ATTTACATGTCCATTTTTATTTATTCTATTATTGAAATACATTGGTTTGATGAAATATAT
GAGCAAAATCTGGACTTACACATATATGTAGTACAAAAAGTTAGGTTAGTTACAATGTGA
AATCAGAAATCATGTTAATGAACTTTCCTGTTCTTTCCCATTAAAGTCCATTGCTCTAGC
TTGCATTTTGGAGGAAATTTTCATCCAAGCAGGGTTTTATATGATTATCCATTGGTCTTC
TGGGAAATAATTGTTTCATCTGAGCCAGGCAACTTCCATATAACAAACTTTGAAAGAAAA
GTGAAAGTGAAAGTCGCTCAGTTGTGTCCAACTCTTTGCAATCCCATGGATGGGGGCTCT
TCCATCCATGGAATTCTCCAGGCCAGAATACTGGAGTAGGTAGCTATTCCCTTCTTCAGG
GGATCTTCCCAACCCAGGGATCAAACTCAGGTCACCTGCATTTCAGGTGGATTCTTTACC
ATCTGAGCACCAGGGAAATCCAAGAATGCTGGAGTGGGTAGCCTATACCAAGCCAGGAAT
CTAAACAGGGTCTCCTGCATTGCAGATGGGTTCTTTACCAGCTGAGCTACCAGGGAAGTC
CTAACAAACTTTATATGATATCAAAATATCACAGTAGTTAATGTGACCACCAGTATTTAA
AAATCAGAATATTATTTAAAATTGGGGAACCATACAGCTCATGGTGGCAGATACAAGTTT
TCCTGCTGCTGCTAAGTCGCTTCAGTCATGTCTGACTCTGTGTGACCCCATAGACGGCAG
CCCACCAGGCTCCCCCGTCCCTGGGATTCTCCAGGAAGAACACTGGAGTGGGTTGCCATT
TCCTTCTCCAATGCATGAAAGTGAAAAGTAAAAGTGAAGTCGCTCAGTTGTGTCCGACCC
TCAGAGACCCCATGGACTGCCTTCTAGGCTCCTCTGTCCGTGGGATTTTCCAGGCAAGAG
TACTGGAGTGGGGTGCCATTGCCTTCTCTGACAAGTTTCCCTAAAACCTATTTTTTGCCT
AAAAGCTTAGATTTTTATCATCAGCAGCAATGATCCATTGCTTTTCTTGATGTGACAGGC
CCAGTTCACTCATTTTCAAGAAAATGCCTGACAGCTACCCAAGTCTGAATACCCATAGGT
TGTCAGACATTCTTTCAAAGTATGCACAAAATGGCTAGCTCAGTTCACAACTCAAACAAT
CGCACAAAGATTTTCCCTTGAGATAATATAGTAATTTGAAATGCAGCAGAAGTGCTGTAT
GTACACTTCCACTTTTGTCTCACAGAATGCTAAAAAGACATACACTCAAGGTTAGAGATT
TCATAAAATTAATAGTTTCATTTGTTTTTCAAGGCTATGAATTGAACTGTGTCCTCTCCA
AATTAATATGTTACTTATCCTTAAGCCTCATATCTCAGGATGTAATTGCATTTGGAGATA
TGACTGTTAAATAGATAATTTAGTTAAAAGAGGCCATTTGATTTGCATTAAAATGAACTC
TATGCCAGTCTGACTAATGTCTTAAGAGAAGAGGAAATTTGTATACACAAAGAGAAGAGA
TACAGGGATAGGCATGTATGGAGAGAAGTCCATATAAGGGCACAGTGAGTCGATGACCAA
ATCCAAGCCAAGGAGGGAGGGCTCAAAGACATACCGGCTCTGTGGGAAACTTGATCTTGA
ATTTCTAGCCTCAGAACTGTGAGAAAATAAATTTCTGTTAAGTCTCCTAATCTGTAGTAT
TTTCTTATGGCAGCCCTAGCCAGCTAGTCTCATATTTTTTATGTGAAACTGGCTTTGTTT
GCCCTGCAAATATATAGCAATGAAGAATACAATGACCACTAATACAGAATTGAGGCTACT
GACTTAACTCACGCTAAGGAACCATCAGTTTTACTCACCAATGCTTTTGCAATATTAAGG
CAAATGTCAACACTAGGATGAAGGCAAATATTGCTTTGATATTATTATGAAAATAATTCT
GACCTCATGGACTCCCTGAAAAGATCTTTGGGCCCCTAGATGTCCATGGAGCTCTACTTT
GAGAACTTTTTTCCTAATTTATGTAGTTTGTGTTGCCAAAGCTGAAATGGCAGCAGTCAA
TCCAAGTTTTCTCTGCTGTTTCACCACTCTTTTTTTAAAATTTTAAAAAATTTTTATTTT
TTTCACATCAGGTTTATTTTATTTTATTTTATTTTTTTTGGATCAGAAAACAAAATTTTT
TTTTTAAATTTTATTTTATTTTTAAACTTTACAATATTGTATTGGTTTTGCCAAATATCG
AAATGAATCCGCCACAGGTATACATGTGTTCCCTATCCTGAACCCTCCTCCCTCCTCCCT
CCCCATACCATCCCTCTGGGTCATCCCAGTGCACTAGCCCCAAGCATCCAGTATCGTGCA
TCGAACCTGGACTGGCGACTCGTTCCATATATGATATTATACGTATTTCAATGCCATTCT
CCCAAATCATCCCACCCTCTCCCTCTCCCACAGAGTCCAAAAGACTGTTCTATATATCAG
TGTTTCTTTTGCTGTCTCATATACATGGTTATTGTTACCATCTTTCTAAATTCCATATAT
ATGCTTTAGTATACTGTATTGGTGTTTTTCTTTCTGGCTTACTTCACTCTGTATAATAGG
CTCCAGTTTCATCCACCTCATTAGAACTGATTCAAATGTATTCTTTTTAATGGCTGAGTA
ATACTCCATTGTGTATATGTACCACAGCTTTCTTATCCATTCATCTGTTGATGGACATCT
AGGTTGCTTCCATGTCCTGGCTATTATAAACAGTGCTGCAATGAACTCTTTACTTCTTTG
CTTGCCGTTTATGGGGTCCCAAAGAGTTGGACACGACTGAAGCGACTTAGCAGCAGCTGC
AGCAGCAGCAGGACAATTGTATCATATGCTTTGACTGACGGAAGAATAAGTGGTCAGAAG
CCATTGTGTGCAGTGATTTTCCAATTCCTTAAAAAAGGTGAAATTGCCTTGAATACTTTG
GTGGACTCTCTAGAGTCAAGGATCACGGATCTGCATGTCACCTGCCTGTGGTTTGTTCTC
CTTGGTGGTACCCAGTGTCTCAGGTGCTGGATCCATGGTGATGGTGCTTTGGGGACAGTG
GGAGGGCTCAGGGAAGGTCCAGAGTCTGATTACTTTATGTTCAGTACCCACACCATATTT
CTACAGCAAAACTTTAAACTTTTCATTATTTAAAAACATTATTTAAAAATAATGTTTACT
TGCTTAAGCATCAAGGAGTTAGGATTGTGACTTGAATTTTTGACAAAACCATAAATATAA
GTAATAGACTGACTTGACTTTCATGGTTAAGGGATCAAGCAATGCACTTAGTAACTGGAC
AGGAAATACAAGGGGCCAAGGTTTTAAAGTGACATCCATATGAAGCCCCAAGATTAGATA
AACCTGGTCAAGTTCCTCTCAGTTAAGGGGCTCCCAACACACTTTGGCTTTTGTCAAACC
TTCTCCTACCTTCTCTGTGATGCCCGTTTTGCTGACGGAGTAGTGAGGTTGACAATCCAC
TGACTGGAGCCCTTGGTGCATCTGTAGAAATCTGGCACTGCCCCAATCCCACACAAGTGG
ATGACTGGATTCTAAGCTATAGTCATTATCTCAGATCTTGGAAGACAGTGATTTTAAGAT
ACAGTATTTATGCCTATTTATTGAATAAGAATAATCCAAAATGTGCCACATCGTCACTAG
GATTTTGTTATTTATATTACCTAAACATTCTGCAACAGATTCATTTTGTTGTAAAAATAT
GTCATAGGAACATACAGTTTTAATGTGTTTAAACACCTACAGATTCAGGGTTTCTTTGAG
CAGAGCAATATTCTTTAAAAAGTATGCTAATTTTCAAGAAACATATTGTACTCCACTTTT
TCACTGCTTGAAGTTGATGCAGACTTCTTGATCACTTAGAATGAAAACTTTAAAAACATT
TTTTACAAAAATTTGATGGAGGGGGATGGAGGCTCAAGAGGGAGGGGATATATATATATA
ATTATGGCTGATTTGACTTGTGTGACAGAAACCAAAACTATATGGTAAAGCATCTATTTA
ATTAAAAAATTAAAAAAAATAAAGGCCAAAGAATGTGAACATAAAGAAAGAGAAGTGAAC
ATAAAGAATCAGTATCTTTATAATCTCCACCTAGATTTAACAATCATTAATGACCATAAA
AAAGGTTAAGCACCGAAGAATTGATGCTTTCAAATTGTGCTAGAGAAAACTATTGAGAGT
CCCTTGGTCAGCAAGGAGATCAAACAAGTCAATCCTCAAGAAAATCAACCCTGAATATTC
ATTGGAAGGACTGAAGCTGAAGCTTCAATACTTTGGCCACCTGATGCAAAGAGCTGACTC
ACTGGAATAAAACCCTGATGCTGGGAAAGATTGAGAGTGGGAGAAGAAGTTGATAGAGGA
TGAGGTGCCTGGATGGCATCATTGACTCAATAGACATGAGTTTGAGCAAACTCTGGGAGA
TAGTGAAGGGCAGGGAAGCCCAGAGTGCTACAGTCCATGGGGCTGCAAAGAGTTGGACAC
GATTTAGTGACTGAACGACAACAAATTTTCATCATTTTTGCTGTTTCTTTTGGTTAAATA
TTTAAAAATAAATTACAAGTAGCATGACAATTTACTTCTAAGCATTTTAGCATGTAGTGT
TTAAATAGAAGAATATTATTCTATGTATCTATAATACCACTTTCCACTTAAAGTCAACAA
TTCCTTAAAACCATTTGTTGATAATAGCCAGTCTTTTTTTAAATTAATTTATTTTAATTG
GATGCTAATTACTTTACAATATTGTAGTGGTTTTTGCCATACATTGACATGAATCAGCCA
TGGGTGTACATGTGTTCCCCATCCTGAACCCNNNNNNNNNNNNNNNNNNNNNNNNNNNNN
NNNNNNNNNNNNNNNNNNNNNNNNNNNNNNNNNNNNNNNNNNNNNNNNNNNNNNNNNNNN
NNNNNNNNNNNNNNNNNNNNNNNNNNNNNNNNNNNNNNNNNNNNNNNNNNNNNNNNNNNN
NNNNNNNNNNNNNNNNNNNNNNNNNNNNNNNNNNNNNNNNNNNNNNNNNNNNNNNNNNNN
NNNNNNNNNNNNNNNNNNNNNNNNNNNNNNNNNNNNNNNNNNNNNNNNNNNNNNNNNNNN
NNNNNNNNNNNNNNNNNNNNNNNNNNNNNNNNNNNNNNNNNNNNNNNNNNNNNNNNNNNN
NNNNNNNNNNNNNNNNNNNNNNNNNNNNNNNNNNNNNNNNNNNNNNNNNNNNNNNNNNNN
NNNNNNNNNNNNNNNNNNNNNNNNNNNNNNNNNNNNNNNNNNNNNNNNNNNNNNNNNNNN
NNNNNNNNNNNNNNNNNNNNNNNNTTTCACATAATATACATGTTTCAATGCTATTCTCTC
AAATCATCCCACCCTCGCCTTCTCCCATAGAGTCCAAAAGACTGTTCTATACATCTGTGT
CTCTTTTGAACAACCAGTCTTTTTAAAATTTCTCTACTTCTTTCCAAATACCTTTTACAG
AGGTTTTTAAAAACAAGAATACAATCAAATACTATGCACTCAATGACATTGCTAAATCCT
AGAAGTTTCTTTAATCTGTAATAGTTCTTCTACTGCTTTCCCTCCACTGTACTGTGTTTT
CTTTCATTACATTGATTATTGAAGGAGCTGGACCTATCGTCCTGTAGAATGTCTCACCTT
CTGGATTTGTCTAGTTGTTTCTTTGAGTAATCCTTTAATTGTTATTCTAGCTCCTTTGTC
TCCTGCTAGAACTAAAGCTTGGATTGTTGTTGTTTAGTTGCTAAACTGTATCCAACTCTT
TGTGACTCCATGGACTGTAGCCCACCAGGCGCCTCTGTCCATGGGATTTCCCAGGCAAGA
ATACTGGAGTGGGTTGCCATTTCCTTCTCCAGGAGATCCTCCCAACCCAGGGATTGAACC
TGCATCTTCTGCATTGGCAGATAGATTTTTTTTACTAGTGGGCCACCTGGGAAGCCAAAG
GTTGCAGTAGGCTTCATTTATTTGTTTATTTTTGTTGGGAATACTGTGTATGAGAAGTTG
TATCCTGTGTATGACATCAATCACGTCAGTATAGACATAATGACTTGATGAGGCTAAGAT
CCATCACTAGAATAAAGTTAGGTGAGAAAAACCTATCTTTTGTAAAGTTTTGTATTCCTA
TTGCAATCAGCAAGGTATCTATATTTTTGCAATGTTTTAAAACTTTATTTTGACTTAGAG
CATTTTTTTCTGTATGATTTTTCTTATGTGAAACCCAAATAGTCACATTTTGTCTTCCTG
TAAATGTAAATGCCTCCAGTCTGCTATGACGTGCTTGCGAGCTAAGTCGTGTCCAACTCT
GTGCGACCCTGTGGACTGTAGCCCGCCAAGCTCCTCTGTCCATGGGATTTTCCAGGCAAG
AATACTGGAGTGGGGTGCTGTTTCCTCCTCCAGGGGATCTTCCTGACCCAGAGATTGAAC
CCAAGTCTCTTATGTCTACCTGCATTGGCAGGTGAGTTCTTTACCACTAGGGCCACATGG
GAAGCCCTCAGTCTGCTGTACCAGAAATGAATGCTATAAGCTCATCACTAGGTGCTGGAA
AATTAACCGCTAAAAGAATCTGCTTTTTAAAAAATATATAACCCAGGGAAGACATGCTCT
GTTTCTGCTCTAAAAATGAGAATTTCATCAAAAGTGTTGTATTTGTGAATTGTTTATATT
CCTTGAAGTGGGCTCTTCTGATTTTATTTTATTGAGCTGATGTCTTCTATCCTTTTAAGC
TGGTGGTCCCCAACCTTTTTGGTACCAGGGACCAGTTTCATGGAAGACAGTTTTTCCACA
GACCAGGGGTGGGTTGGAGGATGGTTTCAGGATGATTCAAATGCAGTACGTTTATTATGC
CATGGCTGAGCTGACAGGAGGCAAAGCTCAGTCAGTTATGCAAGTGCTGGGGAGCAGCTG
TAAATACAGATGAAGCTTCACTCACTCCCCTGCTTCTCACCTTCTGCTGTGTGGCCCATT
GTTTAACGGGCCTCGGACTGGTACTGCTCTGTAGCCTGAAGTTTGGGAACCCTTGCTTTA
AGCCGCCTGTCCAGCTATTTTGGACAATCTAGGTAGAAGCCTAGGTACAGTTTTCGTCCT
GTATTGGTTGCTTTTTCTCCTGTGGACTTGAAAAGAGCAATTGTAACTGATGTGCTAACT
GGTGATTGTAACCCCAAGACGAAAGGATGATCCTTGGGCTCTAGGATCAAACACACGCAA
GATCAGGAGAAGAGTGAAGGGGAGTCCAAGACTGGTCAGCTCTCAGGCCTGTGGGATTCA
CACTGTTTGAGCCTCTGATTGAACAGATATTTTTCTGAGTTCCTAGGAAATATCTTTCAA
AAACATGTAGTGTAAGTGGGTGGGGACTGTTGGTGCCTTTGCTCTGGGATGAGGAGAGAG
CTTAGTGGCATTAGGTCGGAGAGAAGACTTCTGACTCTGAAATAACATTCCCAGTCGGGG
TAGGTCTTGTGAATCTTCAAGGACCTTCTCAATGTCTCTCCAGGAGCTCTTCCCAGCTAA
CTCTACCCAATGAATATTTCCTTGCCACCACCTGTTTACTTACTTTGTGATAACTCCGGT
TTTACTGGTAAAGGATCTGTTCTTTTCGTGACATCACTGGGTCATTTGTCCAGTGGTACC
TAGTAATGGCCTTCTTGCCATTTCTACTCTCTCATTTGACATTTTCTTTTTTTTTTTTTT
TATCAGAACAAGGTATGAACTGTTAGTATTTGGGGATTCAGTGTCTGAATTTCACCTTAT
GGATATGCTTGTATGTATGGAATTTATAAATACAGTATTTTAAAAAATGGTCTGTATATG
ATGGAATTCAGTTGATAACAAGCACTTTCCAAGCACTTGTTTTATATCAGGCATTGAGTT
GTTTAAAGGAGTAATTATTTATTTTTCAAAACTTTTCATTTTGTATTGGGGTATAGCTGA
TTAGGGACTTCCTGCGTAGGTCAGCTGGTAAAGAACTCACCTGCAATGCAGGAGACTCTG
GTTCAATTCCTGGATTGGGAAGTTCCCCTGGAGAAGAGATAGGCTACCTACTCCAGTATC
CTTGGGCTTTCTTGGTGGCTTAGACAGTAAAGAATCTGCCTGCAATGCAGGAGACCTGGG
TTTGATCTGATCCCTGGGTTGGGAAGATCCCCTGGAGGAGGGCATGGCAACCCACTCAAG
TATTCTTGCCTGGAGAATCCCCATGGACAGAGGAGCCTGGCTGGCTATAGTCCTTGGGGT
TGAAAAGAGTCGAATACAACTGAGTGACTAAGCACAGCAGAGCACAGCAGAGCACAGCAG
AGTTAATTGGCACATAGCCAATTAACAATGTTGTGATAGTTTCAGGTGAACAGCAAAGAG
ACTCAGCCATACATATATATGTATCCATTCTCTCCCAAGCCACTCTTCCATCCAGGTTGC
CACATAGGAGTAATTATTTAAATTAGACAGAAGTGAGTTCAACTTCTTACCCTATCATAT
ATGAATATGTGACCCACCACACGGTCTTCCCATTGTTAGTTCCATCTAGTTCTTCTATGA
TATTTTCTTTTAATTTGCCAATTAATTTTAATTTGTATTTAATGAATGTTGTTCAGTTCA
GTTTAGTTCAGTCGCTTAGTCGTGTCCGACTCTTTGCGACCCCATGAATCGCAGCACGCC
AGGCCTCCCTGTCCATCACCAACTCCCGGAGTTCACCCATACTCACGTCCATCGAGTTAG
TGATGCCATCCAGCCATCTCATCCTCTGTTGTCCCCTTCTCCTCCTGCCCCCAATCCCTC
CCAGCATCAGAGTCTTTGCCAATGAGTCAACTCTTCACATGAGGTGGCCAAAGTATTGGA
GTTTCAGCCTTAGCATCATTCCTTCCAAAGAAATCCCAAGGCTGATCTCCTTCAGAATGG
ATGGGTTGGATCTCCTTGCAGTCCAAGGGACTCTCAAGAGTCTTCTCCAACATCACAGTT
CAAAAGCATCAATTCTTTGGCGCTCAGCTTTCTTCACAGTCCAACTCTCACATCCATACA
TGACCACAGGAAAAACCATAGCCTTGAGTAGACGGACCTTTGTTGGCAAAGTAATGTCTC
AGCTTTTTAATATGCTATCTAGGTTGGTCATAACTTTCCTTCCAAGGAGTAAGCGTCTTT
TAATTTCATGGCTGCAATCACCATCTGCAGTGATTTGGGAGCCCAGAAAAATAAAGTCTG
CCACTGTTTCCACTGTTTCCCCATCTATTTCCCATGAAGTGATGGGACCAGATGCCATGA
TCTTCGTTTTCTGAATGTTGAGCTTTAAGCCAATTTTTTCACTCTCCTCTTTCACTTTCA
TCAAGAGGCTTTTGAGTTCCTCTTCACTTTCTGCCCTAAGGATGGTGTCATCTGCATATC
TGAGGTTATTGATATTTCTTCCGGGAATCTTGATTCCATCTTGTGCTTCTTCCAGCCCAG
AGTTTCTCATGATGTACTCTGCATAGAAGTTAAATAAGTTGTTAGTGTATTTGATAAATG
TTGTTAAAATGTGGTGGGATTACTTATAACTGATTACTTCGTGGTAGTCATTCATATTTG
AAACTATTGCAGTAGATGCGTGTGTATGTATGTACTCAGTTGTGTCTGACTCTTTGTGAC
CCTATGGACTGTAGCCCACCAGACTCCTCTGTCTGTGGAATTTTCCAGGCAAGAATACTG
GAGCAGGTTGCCCATTCCTACTCCAGGGGATCTTCCCTACCCAGGGATTGAACCTGCATC
TTCTGCATGGGCAGGCAGATTCTTTACCACTGATCCATCTGGGAAGCCCTGTAGCGAAAG
ATAATATGGACTAAATCCCTAAAGAAAGGAGTCAAGGGGCAAGTGGGCAGCAAACTCATA
CATTATTTCCCCATGAGATTCAGAGGACTCCTCCCAATTCTGAGACATACACAGTAGATC
ATAGCATGGATTTTGAACAAAGGCTTAATACACTTAAACCTCTGTGGTACGCTGTCACAG
TGAAACACAGTAGTACAATAACCTTCCTCTTCTGCTTTTTTTCTTCCTTGGCACTTTGCC
ATCACCACCCTCTGCCATCTAGATTGTCTCAGCTATCTCGTCTTGCCAGTGCTGTTATTG
TGGTTAAAGGCAGTGGAACTCAGAGGCACAACATTACTACAATTACACAAGTCAATAAGA
TCTTAAAAGATAAATGGGCAAAGGATAAATGAAAAAACTTACTCATTGGTTAAATCAGTC
ACTTAGAAAAGTGTTTTAATCCTCTAGTAATAAAAAATGTAAATAAAGAAATAATAAACT
AGTTTTGGGGCAGATGTTTAAGTAATACTTTTGTTAGAAAATGTGATGTTTCCTATACTG
GCAAGATATTGGTAGCAATTTATATTGCTTTATTTTTATTGCAAGCCAATTAGGCAATAT
CAAGAGGGTGAAATATTCATACTTGCTTGAGTAAATATTTCCATTTGGGGGAATTTACAG
TGAGAAAACACTATATGTGTTTGAATATGAGGTGAAGCTTATAATCCTCAGAGAAGAGAC
GGCTCCCTTATATTTGATTCCTTACAAAAGTACAGAAAACAACATTACAATACTTTTATG
TAATTCTTTGATTTTGCACAGTTAAGTCTAGCTTAGTGAAGGCACATCCACCTCTAATGA
TGTTAATGAATGCTAGTTCACAGATACCTCTGGAAGTCGGCTGATGAGCTTAGTGAAAAA
GATGACTAATAAGTTTAACAACCACTTAGTCACTATTCTTAGTAACTATTCTTGGGAGTA
AGGCTTTGAAATTACAAGTATTCAAATTGCTTAAACAAATCTTAGCAAGTAATTTTTGTG
GAAATTATGAATATTCACTTATAGGAGACATGACAATGAACATTTTGTGAATAGACATTG
TGGTTCAAAATATTTTAGCTTCATATATGGATTACTAATGTGCTATAATTCAATCAAGTG
AGTTTGATATGCTCTCAAGAAATGTTTGAATATTTAAAAATGCAGCTCTACTAGTGATAA
ATACTTTGCTTTGAGATGATTGAGAGGAATTGAAAAAAATTCTGTGAACTATGAGAAAAA
ACAAAAACAAGTATATCAAAATTAATATATTGATGCTATTTTATATGAAATGTGATTTTA
AATATGCATGTGTAACAAAATAATACATTAAAGATTTAAAGAAACATTTGACAATTTATC
TATCCTTCTTAGGGTTTATATAATCAAGTTGGCTAAGAACCTTTATTTTGAATCCTTTAT
TTGAGAGAAAGTGTGACTTACATATATACAAACTTCATATATGTATATATATATATATAT
GAAATTTTGCTCACATACAATAGGATAATTTTAAATAATGAAAAGTTATATACAGATGTG
TTCATTACAGCAATTTTTATAATAGAAATGTAGAAGCTGCCTAAATTCTCCATTGTAACA
GTACTGATTATACCATACCTTATTCTTGGATACAATATTAATGTAGCTTATTAAAAATAC
TGTTAATAAAAAGTACCTAATAAAGTAGAGAATTGATTTCATAATGTTGTGAAAGTTGCT
CAGTCATGTCTGACTCTTTGTGACCCCATGGACTATACAGTCCCTGGACTTCTCCAGGCC
AGAATACTGGAGTGGGTAGCCTTTCCCTTCTCCAGGGGATTGAACCCAGGTTTCCTGCAT
TGTGGGACAGATTCTTTACAAGCTGAGCCACAAGGGAAGCCCAAGAATACTGGACTGCGT
AGCCCATCCCTTCTCCGGAGGATCTACCGAACCAGGAATTGAACTGGGGTCTCCTGAATT
GCAGGCAGATTCTTTACCAACTGAGCTATCAGGAAGCCTTCATAATGTTGAAATAGATAC
AAATATGTATATGGGATATAATTACATATACAGAGTGTGTAATAAATTATACATTGAGAA
AGAAAGTGGGAAAGGATATACCAAAATAGCAACTGTCTTTCCTTTTTGGTGACAGTCCTG
ATTGTCTTTCAGCATAGATGCTATAATGAATTCTCCAGAGGAAAAGAACTCAGGTCATTG
AGTTCTAGCACTCAACGATGAGGACAAACTTTCTAGTGTATTCATCCCCCCGAACTTACT
CTCTCACAAGTATATTTGCTTCACTGTCAAATGGCTGTCAACTGTAAAAAGAAATTCCTG
GTATTGAATTTGAATTTTTTTTTTTCATATCTATATCTACATCTAGATCTATATCTGGAA
ATCTCTGTCTCCATCTATCTATCATCTTCATATTTCCCTTTTTGGTCCCAGTTCCTCCCT
CTGCTGCAGACAGGTTAATGTTCTCTATCTTACTAGACACAGGGAAAGAACTACCCACTC
TGGGAGACTCCAGACTCTCCTTCTTGTCTGATCCACACTGAGCCTCCAAACAAAGGGAGA
ATGTGCTTCTATCTTTCATTCAAGGCAGGGTCCTAAAGCTTTGAAAATTCTGCCATGGTT
GCTTTAGTCTTAGCTCATGGCGACTTCCTTGGTGGCTCAGATGGTAAAGTGTCTGTCTAC
AATGCGAGAGACCTGGGTTCGATCCCTGGGTTGGGAAGATTCCCTGGAGAAGGAAATGGC
AACCCACTCCAGTACTCTTGCCTTGAAAATCCCATGGAGGAGCTTGGTGCAGGCTATTGT
CCATGGGGTCGCAAAGAGTCGGGCACTACTGAACGACTTCACTATTGTCTCTATTAAATA
CAACATTCCCTCCCTCTCACCCCAGCCTTAGAAAACCTAAAGCCTCCATCAGTTTCCATT
GTCCACTAAATTACTATTACCTGATTTCAGGTCATTTTTTGATACCAGGTTTTGATGGAA
ACAGAATAAAAGCATATGAGGGATGCGATAGTGAGGAGGACCCAAGGAAAGGGCCCAGCA
AGACGTGGATGAGGAGCCATAGATGATCTACTTTATAGTTTGCAAAGGGCTGGCAGCCTC
CCTTAGCTACTGCCGAGACTTTGGATCATTCCAGCTATAGCTAAGCACTTCTTTTGGTGA
AGTCTGCAAGATTCAAGGATTGTGTACTCCTTGAAAGCACATATTATCTCTCAGAGATGT
TAAGAAAATACACATCCTAATACTGATGTTTTTATTTTCTAGGAAGTATTGGGTCACAAT
CAATTCTAGTGATAAACACTCTGCGTCTTTACAAATAAATACTCAGTGTTTTCCCTGGAA
CTAATGTCTTTGTTCTTTCCTTGTACTTTGTACCCATGCTTCCTATTTTCCTTTGTTTTA
CCAAGTAGGCAGTGGACAGAAGGGACCATTTTGTTGGGTCACAAAGGTAGCAAAAGAAAT
ATACAGACTTAGGAAAAGTCAAGATACAATCTCTTACAGATAGTTGAAGTACAAGGACAT
CCTTGCAAAGCCTGGCACAAATAACAATAACTTTCTCATGAGCAGACTCCCCAGCCCCAT
TGTCCTACATGTGGAGAAAAGGAAGGTCCTGCTGCTCACAGCTCTGAAAGTCTGTCCTGT
GTGTGATCACCACGTGGATTCAGAGAGTGAGCTGGACAAGGTCAGTGATTTAAGAAGGCA
TTCTGTCCAAGTCTTATATAGATTGGCAGGCATGCCTAAAGTACATGTAAAGTTGTGATA
CTTGTGATACCTGTTTTCCAATAATTCCCTGAACTCCCAGCCTCTTAAACTTAGCCATCA
CTCAGGTTCCTCAATTCCCAACAGGCAGCATTAAATCTTTGAAGATGCAAAGGAGTGAGT
CTCCCAGGTGCTCTCTTTGGGCAGGTGTCAGATGGGATCAGAAGTATGGGAATTTCTGAG
AAGCAGATTCTCATGCCCTGCCCTGGGGGATGCTTCCTGGGTAGTTGGTGGTTGTGCCCC
ACATCTGTTATAAACTGGCTGAAAGCCAGCAGCTTTTGTTTTCTGAATAGGAAAGTAACT
CAAATGTGGGGTGTCAAGGGGTGCAAGAACCACAGGATGTGGATATTCTGGGTCTCTGGT
ACCTCATAAGGAAGTCACATCTGTTGTAATAAGCAGGTGGTGAGAAACCTGAGTCAGCAG
TGGACTTGAGCAGTTTCCCAACACCCGGCTCCCATCCATCCCACCACTTTCCACCTCTCT
CTTAGAACATAGGCTTTCCCTGGTTTATTGAACAATCTGTGTAGTCAGGTGTGACTTCTG
GGATCAGTGTGATGGCATCAACTATGCTGAATAAGGAGATCCTCCTTCAGATGTGGTGGA
GACCAGATGGCTTGGGGTGTGGAAGCCAAAAGGCAATGGCAGAAACATCCTAATCCCTTG
TCGCAAAACTTCTGTTAGAGAGAATTTTCTCCTGAAACTAGAAATTAGTAAATCTTGGTG
CAAAATTATCCTCCCTCCATACACTCAATCTGCACTGACAGTTGAGTTAATTAGCATATG
TTGGATGGAGTCTCAATTTTCATCATAGAATTCTGTGTATGCAGAAACTATGTACAGGAA
GTGGGAGAAATATATCCAAATGTAAAAACAAGGTGGGTAGAAACTTGCTTTATATGTAGC
CCTTGGAGTCTGTACTGAAGAGATGGGAAGATTTTACTCTGGAGTCAGTTTCACTTCTTT
CACTTTGAGTCTGAAGACTAACAAAGACTGTTGACTTGGTCTAGGTTATTTTTGTGTAAA
CCAGATCTGTCATAAATACATGGTAGAATGAGGTGTGGTATCAGAGAACACAAGTAGAGC
AGAGAGTTGGAGTTTTGAAGGTGACAACTCTTCTTTCTTTCTTCCATTGAAGGTGTATAA
TCTGGACAGCTCCCATCATAGTCCACAGAACTGGTGCATCCCAACCTTTGTCCTGGAGCT
TCGTAACCCAAACCTCAGGTAGAATTTAAGATTCAGCACTGCAACTTTAAAACAGTGGTA
TGTGTAGAGCCCAACCTTCTTCCCTTGTGCTTCCTGTTTGGCTTCCCCTGGGCTTCCTTG
GGCTTCCCTTGTGGCTCAGCTGGTAAAGAATCCACCTGCAATGCGGGAGACCTGGGTTCT
ATCCCTGGGTTGGGAAGATCCCCTGGAGAAGAGAAAGGCTACCCACTCCAGTGTTCTGGC
CTAGAGAATTCCATGGACAGTCCATGGGATCCCAAAGAGTCAGACATGACTGAGCGACTT
TCACTCACTTCACATCCTTCTTCCAATAGCAAATTACAGTGATGAAGTAGGTGGACCTGG
ATTTAGGTAGAAACTTCCAATCTTTCTGAATCAGACTATTTCTTTAATAGTCACAGTATC
AGTGGAATTCAAGCTTGATCCCCAAAAGATATGCTTTACACGTCTTCTCCCTTCAGAACA
TGCAAAATGCTGCTCTGGAAACAGATCTCTGAGAAAATGCCCATCAGTGGCACAAGGTGG
TGCTGTCTAGACTTGGAGGGGTAGGGGTAGGATTGAGATGCAAAAAACCAGAGTAGGAAG
GGACCATGTTGCATCGCTTCCCTGTTGAGATGTAAACGATCTGGGAACCATCATTGCTGG
AAGGTGTAAAGCTCAGGATGAAGGAGACTGGGAGGATTTCAAAGAGGAAAGTTTGAATTT
ATCAAGTGGAAGCCCAATGGTCAATATTAGGGAAAGATATTGAGAAGTAAATGCCACAGA
AGACACTGCGAGAAATTGACCATGAACAAATGACATGGAGGGGATGTTTATGGTGACTAT
TTGTCCAGAGATTTCCAAGCTTGAGCTCCTTGCTCCTGGAAGGTGCCCGGGATAACAGAA
GAATGGAAGAGGAAGTCCCTCCATAGAGGTGTGTGACAAAAATTAATAATTTCACTTGTA
TGTTGACCTTATAATGGAAATACAAAAGCACAGGACAGCCTTTTGGCTGTTGGCTTCAGA
AAAGAAATACTAGAAAATAAAAATAAGCCAGAATATTTATAGAAAAAGAGGAAATTCCGT
GCTTATCGAATGGTCAGATTTTATATAGTTTGGAACTTGCTATTTTCCATCAGAAAGTTG
ATAACAACATTTCAGTGAACTTGGATCTGGATGCCTCATGTGGAATAAAAGTGGCAGCTG
CTCTTTTGTGTGAGTTCAATAGGGAGACACAGGGGACGACTGGTCTGATCCCTGATTCTG
CTGTTTAGCAGGGCTTCTGGCTCAGAAACACATTGAAATGTCTTGCGTTCTTCAGGTCTT
TTGTTTTCAAATGCTGTTCAGGGCTGTTATTACACCTGAAGATATTACTTTTCTCACCTT
GTGTACGTATGATGTCAGACACCCTGTACTGACACAGATGACTAATTTACAAGCATTACC
TAAGTCTAATTAATATCAGTACCTGAAGTAGTTTATAAAGATTGGATTCTGAGGCTATAA
TTTAGGAATATAGACTTTCGGTCTTTTTCTTACTGGCTCCCAATATAACCAGATAATTCT
CTGTCTGGTTTCTTGAGGGCCAAGTTATTTTTTTGCAGAACCATTCTTAGCCATTCTTTA
ACCATTTTTAAAACCTAGGGGAGTGTAAGACTACAGAGAAGCCACAGCCCAAAGCCCAGG
CTGCTGACTTGAGCACAGATGGGAGAATGTTAACGGCCAAGAAATATGAGGTCTTTGGCT
CTTTTCCCAGAACTGCCAGGCTAAGACCTTGGCAGAGACCCAACAGGAAACTGAACTCCA
TTTGCATATCCTTTTATACATGGGAGATTAAAAGCTTCAACCTTGAGTGATCACAGTTTT
TGAAAAATCCCGATGAGGCATTAAAGAGGAGGAGGAGTGTCCCAAGGGAGGTGAGCTGGA
GGCAAAGTAAGGTAGGTCTGAGGTTAGCACTGACTTTCAATCCCCTTTGATTAACCATGA
GTGTATTTTGTTTAGTTCTTTTTCTGATTTTATCCTTATCGAATCACATAAAGGAATCAG
CCAGGCAGGAATCTGGGCATCACAATCTTGGGAATCTATGAAATGTGATTCCCTTTGTCC
CACAGCTGCTTCCTTCTCTTTCTTGTTGGACTGAGACCCACAGCTTGTTAGTGCTGAAGC
AGGCATGTTGTTGTTTGGTCGCGAAGTCGTGTCTGACTCTTTGTGACCCTTTGTACTGCA
GCCTGCCAGGCTCCTTTGTCCATGGAATTCTCCAGGCAAGAATACTGGAGTGGGTAGCTA
TTTTTACTCCGGGGAATCTTCCCAACCTAGGGATCGAACTCGAGTCTCCTGCACTGGCAG
GTGGATTCTTTACCTCTGAGCCACCAGGGAAACCCTAAGGAAGCGTAGCGATCAGCTAAT
ATAACCTATTGTACAGATGACAATCTGAGGCTCAAAGAGTTTGAGTGACTTATGTCAAGT
CACAGAATAAGAAGTGAAGTTCTGACTCCCCCTCTCCCATACTTTTGTCAACAGGCTGCC
AGTTCCTCTTAGCAGGTGGAAGTTTCCTCAGATCTCAGCTTCTTTCCCTCAAGGGATTTG
GCACAGATAATACCCTTCACTGTCTTCTACCAACAGAACAAGCATTTCTGGCAAAACAGT
AGCTCTGATTCCCTGACTTTTCTTCCTAATTCGCCTGCATAAGCTCTCTAGTTTTTTTTT
TTTTTTTTAAATGGACAAAGCCAAAGTACTGAAATGAGGATTTACCTTTGGGATTTACCT
ATGGGATTTATTTAGGGAACTTGAGTTTCTTGGCCAAGTGCTATGGTGAACTAAGTCTAG
GAAGAAGGCATGAGTAACATGAGGATGGACAAATGTCACCCCTCACAGGTTAGTAACTAA
ACGTAACAGGTTCTTTTATAAGGATGAAGAAAGATCTCTGCATTCCTAATAAGGTACGTC
AATCAAATATCCTAAGACTGGGAAGGCCCTGCAGGAAATATCCTCAAAGCTCGAAGGCTG
AGCTTTCTGAAAGTTGAGATTCCCTGGTCCAGCTATTTTCCTAGACATGTGAACCATGTC
TATTGGAAGAGTTTGACATCAAAAATTCATTCTCCTTGTCACTTTTGCTAAATCTGGGAC
TGGCCTGGGCCACCTTCATCTGGTTCAGACAGAGGGCAATGAAGACACAGTATGTTACTG
GGGACCTAGACCTTCCAGTACTGGACTCATCTTTGAGACTTTCACTATCATCAGTGATGA
CAGTGTTCATCAATGCAAGAATGTGGAGAAGTTGTGTGGAAAGAACATTCCCGATGAGAT
ATTTTTATGAAAAACATGCTGGCAGCACCTTTGCACTTTTTGGTTTGAAAAAGTCTTACT
GATTATTATCAACGTTTCTTCCCATTTTAGATCTTTATTCTCTCTTCTGAGTAAAAACCA
CCCTCCTTCAGACCACTAAGAGCTGAGTGTTGGGACTTCCCTGGTGGTTCAGTGGTTAAG
ACCTTGCCCTTCAACGCAGGGGATGTGGATTCAATCCCGGGTGGGGGAGGTAAGATCCCA
CATGCCTTGTGACCAAAAAACCAAAACATAAAACAGAAGCAATATTGTCACAAATTCAAC
AAAAACTTTAAAAATGGTCCACATTAAAAAAAAAGAGAGAATAGGAGTCAAGGGTATAGA
ATATTAGCATAATTGAGCACATTTGATGTGCTAATCACCCAGGAGTGCCAGGTGACTTCT
AGCAATTATTTTATTTAATCTTTGTAATAACTCTGTGAAATAGGTATTATTATCTCTGTT
TTATCTTTGAGGAAACAGAGGTTTAAGAAGTTGGGCAACCTTGTTCAAGGTCCCACAGTA
AATGAGGAGCTATGATTCTTCCTTACTTTTGTCTGATTCCACCATCCATGCTCTTTTTAC
AATTCAAAGAACTCATGTATAAAAACACATATGCAGCTTATAGACTAAATTTTTTAGACC
AAATATTTAAACTTGGTCATATCAAGATAGGTAAAAAGACCTTAGCAACGTGAGGGACCA
TTTTCAGGTGATTGCTTTTAAGTTCAACACATTTTAATATTTTTGTGAACGATGAGCATA
TTTATTCTTGTATAATCACTTTTGTTATCTGCACTATATTGACACCTATTTAAGAGAGGA
AAATACGCCTACTTAAACTGTGCCAGGAAACCTTCTGTTAACACGATAAGGATGTTTTCA
CAGATCTGAAATGTGGGAAGGATTATAGAATGTGTTTATCTGAAACTCAGAAAATCCCAC
TCTCATCTTTCTTTCCCTTTGGTATAATTATATGTTTTGCTCTTTCTGTCTCTTTCCTCC
AATGTTCTAGAAGTCAAGGGCTAATAAAAACAGCCATGCCGCATGGTCAGCTTCACGTGA
GAGGCAGATATGAGTTTAACTTTCTGGCCACCTGTCACCATTCAGAACAGCCCTCTGGCC
AACAGGACTTCTGAAAGGGTCATTCAGGGCTGGTTCCTTAGGGTACCAACACATCTCTTC
TCACACTTTGGCCCAGCCACCTCTGGATGCAGTAAGTTGGAAGATGAAAAGATTGGGAAA
GTTCAAAATAGCAAAGCAAAGAAACCATTTCAAATGAAATAACAGAGGACCAAGTATGAT
TAAGATGGAGGTGTAGGTCTGGGACAGTGAGATCTAGCTGGAGAAAGATCACTGATCTTA
GATGCAGATTCTCCTTTTATTCTGCTTACTAGAGAGATTTCAACCCCCTTCAGTTTCTCT
GTGGTTCGTAGTGGTGAAAGCCCAATAATACTCAGCCTCTGGTTTCAGTTTTTTTCATTT
GTATATATAAATGATTGTTGATGTTATTCCTAGTGAGAATAAATCTTCCCTCCATGGAAA
ATTTGAAATGCTTAACCTTAGTCCGGAGGGACTAATTTTAGAAAGAAAATTCATGCAGTC
TTTCTAGAACTTGATGGTAGTAGTTCACCCAGAAGAGTGAACTGCTGTGAGTGACCTACT
GGGAAGTTCAATCCAGAGGCATTGCGGATGATCCTTAGGGAGTCCCCAGCGCTTCTTATG
GTCCCCGCAGATGATTCAGTGACTGGACCTCTGGAAAAGAGGGAACCCTGATAAGAATTG
TGAGAGACAGACGTGATACTCTCTGCAAAAGGATGATTCATGCATTATCATGGCGGAATA
TCACAAAGAGGGTCAGTCCAGATAGATACCACACGCTGGAAACTGAGGGTGGAAAAGTGC
TTTCAAACATACCACTGAGGCTATCAGTCTTCTTGGTTGCAGAATGTAAGGATAGTATCA
TGGGGAACCCAAAGGAAATAGTTCTTCCCTCCTTGCACAGCTTCCTTTTATAGAATAGAG
CCTAATACAGTCAGAAACGACTTTGGGAAGGGATTGGACCCACGCTTTTGCCCACAGACA
TGATTTAAAAGGTTTAATAAGCTCCAGAAAATGGAGCCTCTTGGGTTGCATGGCACAATA
TCTTTGGAGGCAGCTACTTGGGCTTGCGTCCAAGCTCAGCCACTCACCAGTTGATGTTGG
GCAATGCCTTACTCTGGCCTTGCTTCCATGTTTTCCCCTACTTACACATAGAAAAGTACT
CCTTGACTGTAGGCCATCAATGAATATTGTTATTGGTACCTCTTTACAACTATTGATGAT
TTTCATTTTAAGGAGATTTTTCACTTTTAACTTCTTTTTGCTGAAATTTCCAAATGTTTT
CTCTTTTTCTTGGCTCATAGGAAGACTGATCACAGCAGCATAGAGGGTGAGAAGGGGAAG
GGACCTCAGGTTGTCTCCGTTCCGGCTTCCTTGCCTTGTGCATGAGCCTGGGGATGGGTG
TAGGTTCTCACAGGGCAAAAGTAGATTTTGAACACACATTCCACTCTGGTGGGTTTCTTT
TCCATTGTGTAATAACTCTTCAAAGGCTTCAATTCAATGCTGTTTAATTTCTCCAAGACT
TCAGTTCAGTTCAGTTGCTCAGTCGTGTCCGACTCTTTGTGACCCCATGAATCGCAGCAT
GCCAGGCCTCCCTGTCCATCACCAATTCCCGGAGTTCACTCAGACTCACGTCCATTGAGT
CAGTGATGCCATCCAGCCATCTCATCCTCTGCCATCCCCTTCTCCTCCTGCCCCCAATCC
CTCCCAGCATCAGGGTCTTTTCCAATGAGTCAACTCTTCACATGAGGTAGCCAAAGTATT
GGAGTTTCAGCCTTAGCATCATTCCTTCCAAAGAAATCCCAAGGCTGATCTCCTTCAGAA
TGGACTGGTTGGATCTCCTTGCAGTCCAAGGGACTCTCAAGAGTCTTCTCCAACACCACA
GTTCAAAAGCATCAATTCTTCAGTACTCAGCTTTCTTCACAGTCCAATTCTCACATCCAT
ACATGACCACTGGAAAAACCATAGCCTTGACTAGATGGACCTTTGTTGGCAAAGTAATGT
CTCTGCTTTTCAATATGCTATCTAGGTTGGTCATGACTTTTCTTCCAAGGAGTAAGCGTC
TTTTAATTTCATGGCTGCAGTCAACATCTGCAGTGATTTTGGAGCCCAGAAAAATAAAGT
CTGCCACTGTTTGCACTGTTTCCCCATCTATTTCCCATGAAGTGATGGGACCGGATGCCA
TGATCTTCGTTTTCTGAATGTTGAGCTTTAAGCCAACTTTTTCACTCTCCACTTTCACTT
TCATCAAGAGGCTTTTTAGTTCTTCTTCACTTTCTGCCATAAGGGTGGTATCATCTGCAT
ATCTGAGGTTATTGATATTTCTCCCAGCAGTCAGGCTAATTCAGAAACCTGTCAGGCCAG
TGACCTGTGGGAAGACCTGATCAGTGCTGAGTATAATAACACTGCCATTCTTATAATCTT
ATAGCACCTCATTAGCTTTCTTTTTCTTAACAGCATTGTCATATGGTGGACTTGTGTTTG
TTTTGAAAAAGAAAGAAGGGGAAATTTTTGTCTCTGAATGGAAGGCGGGCTCAGGCCATT
GATCCACCCATTCCTCAGTAGACAGGATCAGAGGCACTGCTGTGGGGACAAAGATCAGGA
AGTGAGGAGAAGGGTCCCTGATGAGTGGGGTTTACTTAGGCTGAGAAGATAGAGCGGGAG
ACCAGCCTTTCATATTTATACTGAATACATGTTATGAACTTGGAATGGCACTAAGCTCCC
CAAGGAATGCAAAATGCCTAGGACAGCGTTTGAGATTTCATGGAGTCTCTTTAGAAAGGG
GTAGAAAGCGAGAGTGGAAGTGTAGTGGACCTTCTGGAGTTCTTTGAGGCTCTGGACTCC
CACAACACCCATGAGACATCTTATTCTTCCAGATCAACTTGGCTAGGAGGAGATTTTCCA
GCTGACCAGAGTGGAGAATAGCATAGCAGGGATGTGGGCTGAAAATACAGTGGTGATAGG
GTGCTTTCCTGTGACAACCAGGTAAGGGAGTGGTGGGAGGCGTTCATGATCAGGGGTTGG
AAGCCCTGCTGTCTTTTGACTTTTCTACCAGCTGGCTGTGGGCTGTAGAGAAAGTCAATT
TCTCCATTTCTTAGGTCACCTAAGGAGGGGGAAAAATATTACCTGCTCCAGATTCCATTT
GTTAATAATGCAATTCTATCATCTTGCTTTTCGTATTCTATGTTTTGACCTTTCAGCACA
GCTTCCTCCCCACTGGTACTAATTCATGGAAATACAGCACATTGGTTTTAAAAAATGGAA
GTCTGAATGCTTGGTGACAGAGCTTACAGCAAGAGAAGAAAAAACAAACAAACAAACAAA
ACCAAAAAACTGTTGCCTGTTCCTCCAAGTTACAGAAAAACTGGTACTATTATGCATCAT
AAAACTGGCCGTTAAAATGTTATTTCTAACAGAAAATTCTGGAAAACACCCAGACTCTAA
ATATATCTTACTGCTCATCCCAGACCTTTGCTGAAATGTAAGCTTCTTCTTGTAGCCTTT
CTTGATCAGCTGATTTAAAAAATTTGCCTCCATCAGACCCCTGATTTCCTACTCTCTCTA
CCTCCCTGCAAGTCTTCTCCATGGTAATCATCACAATTTAACACATATTTTACTTATTTT
GTATTTATTTTCACTAAAATAAACTCCCAACCTTCTGTATTCCCAGTGTGTCTAGAAAAG
TACCTAGCATATAGTAGCTACTTAATAAATATTTGTTGAATAAATAATGTTATATTTTAT
GAAAATAGCTTTAATCTCCAAAAGTCTACACTTTGGACTGGTTTCCTTTCTTAATAATTT
GTTGTCCTAGTAATGTATTTATACTGACAGTTCTTTTTCTGAAAGTCATAAATTCTCCTG
GGGCTTTGTCCTTAAGCCAGAAAATGATCATTAAAGCTTCCCTATTCTCTCACATGTATG
CAGGCAATGGAAAGCTTACAGCTACTAGTTTTTTTTTTTTTTTTTTGATTTATTTATTTG
GCTGCACCGGGTTTGTGGTGCACAGGCTCTCTAGTTGTGGCACTTGGGTTTAGTTGCCCA
TGTGGGATCTTAGTTCTCTGATCAGGGATCGAAACTGCGTCCTCTGCACTGCAAGGTGTG
TTCTTAAACACTGGGCTACTGGGGAAGTCTCTAGATTTCTTATTTAAACACAGAGTTGGA
GAGCCTGCCCTATTGAAATGAATAGGAGCTCTCGCATGGTGGCTTGACTTCCTTTAGCAG
GTCCTCTTCCTATGGAGCCTGCATGCTGGGTGGAGCACTGCTCCAGGCCAGCTGCGCCTG
GGGGCCTCAAGCATCCAGGCTACCTGCCTTCAGAGAGTTTCTCCAGTGTCTGATCTACAC
AGTCGTGCACTGTTACCACTCATAGTGTATGCATCTGTGCATGTGTGAGTTGCAAAAAAC
ACAGACCCTGAGGGATTCTGCATTCCTGAAGAATTCCAAAATCATTTGATGGTGGTGGTG
GTAGGGGGAGAGGGAGTTAGGAGTTGTTCTTTCCAGTGTCTTTTGGTTCAGAGGTGGCAT
GCTCCAGCAGTCTGTTTAGAGAGAAAGTCTGCAAAATTCCTCTGGGAAATAATGTAGAAA
TGTTCAAGCTTCTCCCCAGCAGTTCAAGACTTGGGGCTTGGGGCCTTAGGACTAAAAAGA
GAGAAAACATGGTGAAAGGAGAAAGCCTGCCATTCCCTGTCCTCACCCTCCCATTTGATT
CAGATCATGGTGGGATGTCCAAGGAATGTAGGAGCATTGATGTCTGCTCTCCAAGAGTCA
GTTATTTGGTGTTCTAGAGTGCTCTATTATCTACTCTTTAGAAAATCTTGTTAGCAGATA
GATGAGGGTTGGATAAAGCATTTCTGAGGGCAAAGTTATCACCAGTCTTGTGCACTATTG
CATTCCCAACATGCAGCAGTGCAGGATACATGCTGCTCATTCATTGCATATTTCACTCAC
TCATTCATTCAACACATGTACTGCATGCCCATTTCGTGCCAGATTTATTCCAAGTGCTAG
ACACAGTGAGCAAAACAGGCAAAATCCCTGTGTTCCAGTGGAGAGCTAAACAACAAATAA
ATAAGCAAGTAAAATATACAGCACATCAAATAGTAATAAATACTACGGAGAAAAATTAGG
CAGAGAGGAGAGACGGTATTTGCTAGAGGAAGAATAAAGCACTCTGACCCCAAAATATTA
GAGATGTTATTACCCCATGATTTCAATTTATACTTGGAGGCAAGATGTTGAATTGAGAAG
TAGGAAAGCAGCCTCAATTCCAGTTTCTTTCACCTTGTTGATATGGAGAGTTTATTAGTC
AGCACTTTCTGTCTGAGGTGCTGCAGGGGGCTAAGACCCTACCTAAAGTGAAGTTTGGTT
TGAACTCAGTTCTCTTCTTTGCACGGTGGCTCCCTCACCTTAATTCACTGCAGCACTTTC
TGGTGTCAGTTTGCTCATTTTGAATGCAGGGAGTTGTGGATGATAGATCTTGAGCCCTTT
TGCTACTGCTATGTAAGTGACAATAAGTCAGTGAAAATGGAAGAGATGAACTCAGACACT
CTGTCTCAGGGTGCAGATGTACATGGATGGTAAAGTTAACAAGTCTATCGATCTGCCAGG
GACCCACAGAATTTCTCTAGCTCTCATCACATCGGCCCCAGACTCCTGTAGCTGCCATAC
CAGACAGTCTCTTTGAAGGCAAGGAGAAGGCCGTGAACGCATCAGCACCAGAGAGACTCT
CAGTTTAGTTCAGCCGCTCAGTTGTGTCTGACTCTTTGTGATCCCATGGACTGCAGCATG
CCAGGCCTCCCTGTCCATCACCAACTACCGGAGCTTGCTCAAACTCATGTCCATAGAGTT
GGTTATGGCATCCAACCATCTCATCCTCTGTCGTCCCCTTCTCCTGCCTTCAATCTTTCC
CAGCATCAGGGTATTTTCCAGTGAGTCAGTTCTTCTCATCAGGTGGCCAAAGTATTGGAG
TTTCAGCTTCAGCATCAGTCCTTCCAATGAATATTCAGGACTGATTTCATTTAGGATTGA
CTGGCTTGATCTCCTTGTACTTCAAAGGACTCTCAAGAGTCTTTTCCAAGACCACAGTTC
AAAAGCATCAATTCTTCAGCGCTCAGTTCTCAGGGAATTTGACTCTCAGGGAATTCTATA
AGACACTGCCGCTGCTAGGCATCAGAAAGGAGGAAAATGTGGGTCTGTTTTCCATGCTGT
GGCCTGGGAAACAAGCTGTTGACCTAGGGGTGGGCTCAGGAGTGAAAGTGGGAGGGGGCT
GGGTAGCAGTTGTCCTCTCAGTCACGGGAGTGAGGCATTTTGTGAGAACAACGTGGAAGC
TGAAATTGCAACTGGTGTTTTCAAGCAAGGGAGGGAAAAGTGGAGGAGGAAGGAGTCAGG
AGGAGGAAGGAGAAGGAGCCCACTTCCATGCCCTCTCCCCAGAACTGGCCAAGGAGTCAA
GGACAACCTCTGCATCACACCGATGACTAGACTTCACACACTTGTTCCCAGTTGTTCTCT
AATTCAGACTGTATTATAGGTGATGGATTTCTTTAGTGTATCCCGTGGCTCCTAGCCTAG
TGCCTGGGCCACTTGCCTTTACTCGGACCCAGATCCCTGCTCTGCTTCAGGAAACTTAGG
TAAGCTACCCAGGCTCTCTGAGGATCAGTATCTCCATCTGTGACACAAAGCTGACAATAA
AGACCTGTGGGGCTGTTATAAGGATTAAGTGAGTTCACACTTGAAAGTGGTTGCATCTTG
GCACTCCATCATTTAGTTTATTTCTTCTCAGTTATTCCACTTTATCGTTGGGGCTTTCTT
ATGTTAGTCGCTCAGTCGTGTCCAACTCTTTGTGACCCCATGAACTATATCCCGTCAGGC
TCCTCTGTCCATGGAATTCTCCAGGCAAGAATACAAGAGTGTGTGATTCCCTTCTCCAAG
GGATCTTCCTGACTCAGGGATCGAATACAGGTCTCCCACATTGCAGGCAGAGTCTGTGCT
GTCTGGGTCACCAGGGAAGCCTTTTTTCTTATGTTAAGTAAATTTAGGGAATAACTACTA
ACGTTCAATGCAATTTACTTCTTCTTATTTGTTTTTTATAACACTGTGAAGATGGAACTC
ATAATTTCTGAAAATGTGACTTTTCTTACTAGGTTTCAAAGATGAAGAGGTACAGATGAT
TTTAGAAGACATTGAAGCTTGTGTCAGGATCACAAAACCTCAGAGTTAGAAAACATTGAG
AAGTCATCTGGGACCCCTGCTGCGTTGTCCTAGTTTCTTGACAGAGGGTCACGAAGCGTT
GGTTGGAACGGGTCTGGTGGCAAGGGCACAGCCCTGTTGTTCCTTATTTCTGACACATCC
TGGGGGCGGCATCCTCCATGGACTACCTCCTCCCAACGTCCTGAATCACGTACTGTGTCC
TCCAGCTCCAGAGCCTGAAATTGTCACCCTTCCTTACTGGCAGGAGTATCCTGAGCAAGT
GTTTTAGCTATTCTGTGCCTTAGTGTCCTCATTGGTGAAACGGGGATAATAATAGAAAAT
GCATCATAGGATTGTTGAGAGAATTAACTCACGTAACTCATGTAAAGTGTTCGGAACAGT
ACAGTAAGCACAGAATAGATATTAATCATTATCACAGAGAACACACAGCTATACAAATTT
GTACACATATTTTCTTTCCTCCTTCTCATCAAACACATTCTTCCAGTCTCTTTCAGAAGG
ACCCACTGGTTCTCTTGATAGAAATACATCTTGCAGGTCTTATAAAACCATCGCTCCCAA
ACTTTGACAATATCTACATAACTAGCTTCCAAATGTCATCTCTATATATGTACATGTATA
ATATATGTGTGTGTGTGTGTGTATATGTATGTATATGTGTGTGTGTGTGTGTGTGCTCAG
TCACTCAGTTGTGTCCTACTCTTTGCGATCCCAAGGACTGCAGCCTGCCAGGCTCCTCTG
TCCATGGGATGCTCCAGGCAAGAACACTGGAGTGGATTGCCAAGTTCTCCTACAGGGGAT
CGTCCTGACCCAGGGATCGAACCCGTGTCACTTATGTTTCCTGCATTGGCAGGCAGGTTC
TTTATCACTGCTGCTGCTGCTGCTGCTAAGTCGCTTCAGTCGTGTCTGACTCTGTGCGAC
CCCAAAGATGGCAGCCCATCAGGCTCCCCCGTCCCTGGGATTCTCCAGGCAAGAACACTG
GAGTGGGTTGCCATTTCCTCCTCCACACCCTACTAGGGATTGCCTATCTGAGCACCACGG
GAGCTCGTGGGCAGGATATGAGCCACTGAACCTGAAGGAAAGGCATGGATGTCAGCCTTC
TCTGGCCTCCGTTTATTAATCTATTTCTTCGAGAGAAAGTCATGATCTTGTTGAAGATGC
TGTTCCACTTAGATTTCTGTGTTTTTTGAGTTGCTTAGAAGTGAGCCTGCAGCAGGGTGG
TAATCAGTGGCACAGTAGTAAAATCCTTCATCTCTCTCTGATGCCTTCAGGACCTCCAGC
ACAGCCTGGTTGGTTAAATTAACAATTTTACCTCGGAAGTTGTCCTTAAACCCGGGGCCA
TATAAACCCCATTCTTGGTATATGAAAGTCATTGTGTTACCCGGGGTCTTCCTGTACCAG
AAAATATAGTATTTACTGATGAAAGTTGCTCCTTTCATGGAGCAGCTGAGGGTGGCAGAT
TTCCCCACAACCACAGTCTTTTCTTGGTCTTGAGGCACCAACACGACAGCTGACATGACT
CCTAGAGAAAAGACACAAGATAGGCTCAGTGAAGACTGGGGCTAAGATCATTGAGTAAGG
GGTGATATGTTCGAGGGCCTGGCCCTGGCAGCCTTGATGCCTCACTGAGTCTTGCTCAGT
TAAGTTTCCAGGATCTGCCTTACCTGCCCAGAAGAGGGTGAGGTGGATGAAAGAGCAGAC
CCTCTGCATGTCTCGCTTGGGGACAGCTCTGCCTCCTGACTCGTTCTTGCCTGGTCCCTC
CTCTGAGTCAACACATTCTCTGTGACACGTTTCTGCCTGAGGAAACCAGCCCCTGGCAGC
TGTTCTGTTACGTAAGAGAGATTTTGCCAATCACAGAAAGCATGTGGAGCCTGCTGCCTG
TTAATGAGATGACAATGCCCTTCAACGCTACCCACCCTAGAAATTAAGTTTGACGTTGTC
ACTCCATTTTCATGTTAGAGGTGTATGTTGTGTGCTCTGTGGTGCTGCTAAGAGTTAGGA
GCAATAAGAATTATTGACATGTACAGTCATAATCATAAGAATTATCAAATAAGGAGGTTG
ATAGTGTGTTCACAAGGACTGTGGGTGTTGTAATGATTGTTGTGTTTACTGCCAACTCCC
TCCAGGCAAAGTTGGATAAGGGTGACTCACCCAAGTATAAAAGAGCAATCCAATGTAAAA
AACTTAGAAACCACCACTACCTCCCTGTTTATGACAGCTAAATTTAGATGTACTTCAGAA
GAGAGGTGTATTTGAATGCTTGGGACCTGCACTTTGGGTTTCAAGGTTAATGCTCTAACT
ACCGCACAATTGCACTCATCTCACACGCTAGTAAAGTAATGCTCAAAATTCTCCAAGCCA
GGCTTCAGCAATACGTGAACCGTGAACTTCCAGATGTTCAAGCTGGTTTTAGAAAAGGCA
AAGGAACAAGAGACCAAATTGCTAACATCCGCTGGATCATGGAAAAAGCAAGAGAGTTCC
AGAAAAACATCTATTTCTGCTTTATTGACTATGCCAAAGCCTTTGACTGTGTGGATCACA
GTAAACTGTGGAAAATTCTGAAAGAGATGGGAATACCAGACCACCTGACTTGTCTCTTGA
GAAACCTATATGCAGGTCAGGAAGCAACAGTTAGAACTGGACATGGAACAACAGACTAGT
TCCAAATAGGAAAAGGAGCACATCAAGGCTGTATATTGTCACCCTGCTTATTTAACTTAT
ATACAGAGTACATCATGAGAAACACTGGACTGGAAGAAACACAAGCTGGAATCAAGATTG
CCGGGAGAAATATCAATAACCTCAGATATGCAGATGACACCACCCTTATGGCAGAAAGTG
AAGAAGAACTAAAAAGCCTCTTGATGAAAGTGAAAGTGGAGAGTGAAAAAGTTGGTTTAA
AGCTCAACATTCAGAAAACGAAGATCATGGCATCTGGTCCCATCACTTCATGGGAAATAG
ATGGGGAAACAGTGGAAACAGTGTCAGACTTCATTTTTTGGGGGCTCCAAAATCACAGCA
GATGGTGACTGCAGCCGTGAAATTAAAAAACGCTTACTCCTTGGAAGAAAAGTCATGACC
AACCTAGATAGCATATTCAAAAGCAGAGACATTACTTTGCCAACAAAGGTCCATCTAGTC
AAGGCTATGGTTTTTCCAGTGGTCATGTATGGATGTGAAAATTGGACTGTGAAGAAAGCT
GAGCGCCGAAGAATTGATGCTTTTGAACTGTGGTGTTGCAGAAGACTCTTGAGAGTCCCT
TGGACTGCAAGGAGATCCAACCAGTCCATTCTGAAGGAGATCAGCCCTGGGATTTCTTTG
GAAGGAATGATGCTAAAGCTGAAACTCCAATAGTTTGGCCACCTCATTTGAAGAGTTGAC
TCATTGGAAAAGACTCTGATGCTGGGAGGGATTGGGGGCAGGAGGAGAAAGGGACGACAG
AGGATGAGATGGCTGGATGGCATCACTGACTCAATGGACGTGAGTCTGAGTGAACTCCGG
GAGTTGGTGATGGACAGGGAGGCCTGGCATGCTGCGATTCATGGGGTTGCAGAGAGTCAG
ACACGACTGAGCGACTGAACTCAACTGAACTGAACTGAATCTATGAGATATTGAAATTAA
ACAGGCAAATTAGTAATGGAAACTAGAAAGTGCAGCTGAATCTGGGAAGAGGATCACTTG
GTCTACAAAAAGGTGTCCAATATCTGAGGATGGGTGCAAGTGGAGCAGAGACCCACCTGA
GGTTTCTTGTTTTCCCCAGTGTAACTGGGACCAGATTGCCCTGAGCATTCAGGTGGAAGC
AAGCTCAAATTTGCTTGACCTCATGGCAGTTGCTCTTCTTCCTCTTGTCATCTCATTTAT
CCAACAGCCCATCTCACCCAGCATTTCTAGAGGACCATGAGCAAGTACTGAAGGTGGGCA
CGATTTCTGACACTACAAACGGCAATATCTGTACCCATAGGATGTGTACGTGTTCTCTAG
TTTGTTGCAAAGGGCAACTTTCTGGGCTTACATACCTGATCTTTTTATATCAGGTTGCTT
GGCTCTTGGCACATCCTATAAATCTAGTCATTGTTACTATGAGCCAGACCTTGAGGATTC
AGTAATGAACGACAGATATGGTCTCTTCCCTCACGGAGTTTAGTTTCTAGCATGAGCCCC
AGTCACTGCTTACTGATTTGCATAACGAATTTCTCCAGTGCTGCAGACTGACAAGGACCT
TGCAGATGCAGGGTTTTGAGAGCATGTTACAGGGGCCAGGATCTGGTCCGGAGGTCAGGG
AAGGCTTTCTTGAAGAAGTGACTTTGCAGTTGAGACTCAAAAGCAGAAGTTACCCAGGAG
TGCTGGATAGTGTCTGTTTGTCCCTCCAGATCACTCTATTTCCTCCCCTAGGACAGGGGC
CCCCAACCTCCAGGCTGCAGACCAGTACCTCCTGTCAGATCAGCTGCAGCTTTAGATTAG
AAATAAAGGGCACAATAGATAGAATGTGCTTGAATCATCCTGACACCATGCCCCACCTCC
GGGTCCATGGAAAAATCGTCTTCCACAAAACCGGACCCTGGTGCAAAAACGTTTGGGGAC
CACTGCTCCAGGAGGCTGACCTCAATGGAAACATCCACCTGGGTCCCTTGCTCGCTGACA
TCTTGTTCATTTTGGCCAATGGGAGGCACCATCAGGAGATTGGAGAGAAGGAGAAAGGTG
AGTTTTTACTCCAGGCTACTTCCTGTTGGCTGTGCCTTGCTAGTTTCTGCTTTCCTCCAC
CGGACGCTGCAGGTTTTGGTAAAGGCTCTTGTGCTTCATACTTTAGGCCTAGGGCAGCAG
CTGTTTCTCTGTTGCCAAACCGAGATGTTTCACTATCTTTTTCTGGGTTTCCCATAACCC
AGCAGTATTAATCTCTTATGGCTGTCTTAACAAAGTACCACAAACTGGATGGCTTAAAAC
AGCAGGTTTATTGCCTCACAGTTCTAGGGGCTAGAAGTCTGAAATCAAGGTGTCAACAGG
ACCATGCTCACTCTGAAACCTTTAGCAGGATCCTTCCTTGCTTCTTCCTAGAAGCTGCTG
GTTTGCTGGCAGTCCTGGGTGTTCTTTGGCTTGGCTGGCCTTTGCTGTTTTGTGGTGTTT
GCTTAGCGTCTCTGTCTTTACAGGGCTTTCTTACAAATTCATCAGTCATGTTGGATTAGA
GGCCCACCCTACTCCAGTCTGACCTCATCTTAACTAATTACATCAATTGCAAAGATGCTA
TTTCCATATAAGGTCACTTTCTATGCTATTGGGGGTTAGGACTTGAACATATTTTTCTTG
AGGGATGCAATTCCATTCTTAACACCGGCCCACAAATGTCCTTTTCATTAGAGTCTCCCT
AATCACCACTTTGACAGTGCCCTCTCTCTCCTGCTGGGATTCTGCTTGATACACCAAGTA
TAGGGGGCCTGTGAAGGGGAAGAACTTTCTGTAGGAGAAAGGAGGACATATTTTTAAAAG
GCCCTGAGGCAGGAGGAAGTGCTGTAGGCTTAAAGTTGCATTAACATCAAAAGAACAGTT
AGCAGGACTCAAATAAGCCTATCTTCTTAGATAATTATTGTTGAATTCTCCAAAATCATT
CAGGAAGTCATTCTGAACAATTCCAAGATAGTGCTTATGTTTATGACTGTGATTTCTGTC
TGCCACAGGTTAGAAGTAATTTTAAGAGTTTTATGCTGATGGACAAAGACAACCTTCTTC
TGGGCCTGATGAAGATAGAGTCTGCCTGAACAATAAATCAAAGCCAGAGGTAGAAGACAG
CAGTGGGGAGGGAGCAGGTTTTGTGGGAGTTGGGGCAGAGTGTAGGGGCTTTCCTGGTTG
GCCTTGGAATATGGAATGAAGCAGGGCAAAGGCTAATAGAGTTTTGCCAAGAGAACACAC
TGGTCATAGCAAACACCGTCTTCCAACAACACAAGAGAAGACTCTACACATGGACATCAC
CAGATGGTGAACACTAAAATCAGATTGATTATATTCTTTGCAGCCAAAGATGGAGAAGCT
CTATACAGTCAGCAAAAACAAGACTGGGATCTGACTGTGGCTCAGATCATAAACTCCTTT
TTGCCAAATTCAGACTTAAATTGAAGAAAGTGGGGAAAACAACTAGACCATTCAGGTAAG
ACCTAAATCAAATTCTTTCTGATTATGCAGTGAAAGTGAAAAATAGATTTAAGGGACTAG
ATCTGATAGATAGACTGCCTGATGAACTATGGATGGAGGTTCGTGACATTGTACAGGAGA
CAGGGATCAAGACCATCCCCATGGAAAAGAAATGCAAAAAAGCAAAATGGGGAGGCCTTA
CAAACAGCTGTGAAAAGAAGAGAATTGAAAAGCAAAGGAGAAAAGGAAAGATATAAGCAT
CTGAATGCAGAGTTCCAAAGAATAGCAAGAAGAGATAAGAAAGCCTTCCTCAGTGATCAA
TGCAAAGATATAGAGGAAAACAACAGAATGGGAAAGACTAGAGATCTCTTCAAGAAAATT
AGAGATACCAAGGGAACATTCCATGCAGAGATGGGCTCGATAAAGGACAGAAATGGTATG
GACCTAACAGAAGCAGAAGATATTAAGAAGAGGTGGCAAGAATACATGGAAAAACTGTAC
AAAAAAGATCTTTAAGACCAAGATAATCACGGTGGTGTGATCACTCACCTAGACCCAGAC
ATCCTGGAATGTGAAGTCAAGTAGGCCTTAGAAAGCATTACTATGAACAAAGCTAGTGGA
GGTGATGGAATTCCAGTTGAGCTATTTCAAATCCTGAAAGATGGTGCTGTGAAAGTGCTG
CACTCAATATGCCAGCAAATTTGGAAAACTCAGCAGTGGCCACAGGACTGGAAAAGGTCA
GTTTTCATTCCAGTCCCAAAGAAAGGCATTGCCAAAGAATGCTTAAACTACCGCACAATT
GCACTCATCTCACACACTAGTGAAGTAATGCTCAAAATTCTCCAAGCCAGGCTTCAGCAG
TACGTGAACCCCGAGAACTTCCAGATGTTCAAGCTGGTTTTAGAAAAGGCAGAGGAACGA
GAGATCAAATTGCCAACATCCACTGGATCATGGAAAAAGCAAGAGAGTTCCAGAAAAACA
TCTATTTCTGCTTTATTGACTATGCCAAAGCCTTGACTGTATGGATCACAATAAACTGTG
GAAAATTCTGAAAGAGATGGGAATACCAGACCACCTGACTTGTCTCTTGAGAAACCTATA
TGCAGATCAGGAAGCAACTGGACATGGAACAACAGACTGGACATGGAAAAACAGACTGGT
TCCAAATAGGAAAAGAAGTATGTCAAGGCTGTATATTGTCACCCTGCTTATTCAACTTAT
ATGCAGAGTACATCATGAAAAATGCTGGGCTGGAAGAAGCACAAGCTGGAATCAAGATTG
CCAGGAGAAATATCAATAACCTCAGATATGCAGATGACACCACCCTTATGGCAGAAAGTG
AAGAGGAACTAAAAAGCCTCTTGATGAAAGTGAAAGTGGAGAGTGAAAAAGTTGGCTTAA
AGCTCAACATTCAGAAACGAAGATCATGGCATCCGGTCCCATCACTTCATAGGAAATAGA
TGGGGAAACAGTGGAAACAGTGGCAGACTTTATTTTTCTGGGCTCCAAAATCACTGCAGA
TGGTGACTGCAGCCATGAAATTAAAAGACACTTACTCCTTGGAAGAAAAGTTATGACCAA
CCTAGATAGCATATTGAAAAGCAGAGACATTACTTTGCCAACAAAGGTCCATCTAGTCAA
GGCTATGGTTTTTCCAGTGGTCATGTATGGATGTGAGAGTTGGACTGTGAAGAAAGCTGG
GTGCTGAGGAATTGATGCTTTTGAACTGTGGTGTTGGAGAAGACTCTTGAGAGTCCCTTG
GACTGCAAAGAGATCCAACCAGTCCATTCTGAAGGAGATCAGCCCTGGGATTTCTTTGGA
AGGAATGATGCTAAAGCTGAAACTCCAGTACTTTGGCCACCTCATGTGAAGAGTTGACTC
ATTGGCAAAGACTCTGATGCTGGGAGGGACTGGGGGCAGGAGGAGAAGGGGACGACAGAG
GATGAGATGGCTGGATGGCATCACTGACTCGATGGACGTGAGTCTGAGTGAACTCCGGGA
GTTGGTGATGGACAGGGAGGCCTGGCGTGCTGCTATTCATGGGGTTGCAAAGAGTCGGAC
TCGACTGAGTGACTGAACTGAACTGAGACTGTAAAGAATCTGCCCAAAATGCAGGAGACC
CTGGTTTGATCCCTGGGTCAGGAAGATCCCCTGGAGAAAGAAAATGGGGCAGGGTGGCTA
GGAGACTACTTGGTCAGGAAGAGTCAGGATCTGCTACAGCAGCTTGGCCTGGGCCCATGG
CGGGAGCAGGATGGAACTTAAGCAGAAACAGCTTATGCAGGTTGCCTAGGTAGAAGGTAG
AAAAGTGTGCCATGGCCCCACCCTTGGATGCCCCCTTCCTCAGGCTTTGAGCAGGCTCTG
TTTCTGGTGCTCAGTCATTCTTTCTGTCTCCTGTTCAGCAATTAGGTCACAACTTTCCAG
TCCCTGGGGGATGTCTGGCCATTCATGTGACAGGAGAGAGCTCTCAGGAAGAACTTATGT
TTCTTCACAATCTGTGAGGAATAAATGAAATTATATTTGCGAACACTTTGCTCATTGCTT
GGCTATTTGTTAGTTTCCTTCTTTTTTGACATTTATATAAAAACCAGGACATCTGAGACT
TGGACAGTTAGTAGGAGAGACAAGACTATGATGGGATGCTTTATCCATTCTTCCCCATAA
TCTCCATCGGCCCCCCATTCTTACCATCTTTCTCAGTCTTATGTGCTATGAAAACACCAC
TTCAAGGCACACTCCTGAGGCATCTTTCTACCAGATCACAGCCCCTCAGCCCCACATTTT
TGCCTTTGTATACAGTACTTTGGGTGGCGCTAGCGGTAAAGAACTCACCTGCCAATGCAG
GAGACCTAAGAGACTCAGTTTTGATCCCTGGGTCGGGAAGATCCCCTGGAGGAGGGCATG
GCAACCCACTCCAGTATTCTTGCCTGGAGAATCCCATGGACAGAGGAGGCTGGTGGGCTA
CAGTTCACAGGGTCACAAAGAGTTGGACACGACTGAAGGGACTTTGCGTGCAGGCATGTG
CAGTTCTTTACGATGTATAAGTGTGGCCTCATTCTTGCTTAGTCTGGTCTTTATCTCCCA
TGTAATCCCTCCAAAACACCTGTGGGACCCATCAGTTCAGTTCAGTCACTCAGTCATGTT
CAACTCTTTGTGATCCCACGGACTGCAACATGACAGGCTTCCTGCCCATCACCAACTCCT
GGAGCCTGCTCAAACTTGTGTCCATTGAGTCGATGATGCCATCCAACCATCTCTTCCTCC
GTTGACCCCTTCTTCCCCTGCCTTCAATCTTTCCCAGCATGAGGGTCTTTTCCAGTGAGT
CAGTTTTTTTGCATCAGGTGGCCAAAGTATTGGAGTTTCGGCTTCAGCATCAGTACTTCC
AATGAATATTCAGGGCTGACTTCTTTTCGGATTGACTGGTTTGCTCTCCTTGCAGTCCAG
GAGACTCTCAAGAGTCTTCTCCAAGACCATGGTTCAAAAGCATCAGTTCTTTGCCCTCAG
CTTTCTTTATAGTCCAACTCTCACATTCATACATGACTACTGGAAAAACCATAGCTTTGA
CTAGATGGACCTTTGTTGGCAAAGTAATGTCTCTGCTTTTTAATATGCTGCCTAGGTTTG
TCATAGCTTTTCTTCCAAGGAGCAAGCATCTTTTAATTTTATGGCTGCAGTTACCATTTT
CAGTGATTTTGGAGTACCCCAAAATAAAGTCTGTCACTGTTTCCATTATTTCCCCATCTA
TTTCCATGAAATGATCAGACTGGATGCCATGATCTTAGTTTTATGAGTATACATCAAGGC
TATATTGTCACCCTGCTTATTAAACTTATATGCAGAGTACATCATGAGAAATGCTAGGCT
GGATGAAGCACAAGCTAGAGTCAAGATTGCTGGGACAAATATCAATATCCTCAGATATGC
AGGTGACACCACCCAGAAAACAAAGAACTAAAAAGCCTCTTGAAAGCCTCTTGATGAAAG
CCTTGCAGAAAGCAAAGAACTAAAAAGCCTCTTGATGAAAGTGAAAGAGGAGAATGAAAA
AGTTGGCTGAAAACTGAACATTCAGAAAACTAAGATTATGGCATCAGTCCCATTACTTCA
TGGCAAATAGATGGGGAAATAATGGAAACAGTGGAACCCACACTGGTCCTCAAAAATGCT
GACTGAAATGAAATGATTTCTTCTGTTCACAGGATGTCTGACTTGAAAGTGAGTCGCTGT
CTACAACACACCAGGGGCACACAGGAACATCAGTAAAGAGAACATTCTCAAGATCATGGC
CACAGGAAGGATCTCAGGCCTTGGGATTGTGGCTCTAAAGATAAGCCATATCATTACAAA
AAAATCTGCTTCCTTCAGACTTACCAGACAGAGGAAGGTTAAGAAAGGCACTACTGACCT
TAATACACAAACTGTGCTTCTGGCTTTTCCATTAGTGCACAGTGGCTGGAGAGTGCTGTG
AGGCTGAGGTAGTCAATATTTCATTAAATATTTTCAGGACCAGAGTGCTGCCTGAGGAGT
CCCAAGCAAATGAACACAGATGACATAGCAATGGAGAAAGATCTGTTTATTGGCCTCAGT
GAAAACAGAAGGAAGAAGGAAAGACTTGAGGGTAATGAGTAGGGACCTTTGCAAGCCTTC
TCATCACATTTCAGCCTTCCCTTCCCCATAACCTCAAGCAGAGAGCTGCTTTTCCTGTTC
TTCAAGTTGAGTTCTTTAAACTCATACTTCATTTCTTTGAATTTGCACAGACTGCTGTGA
GCAGGCAGCTGGGTAAGCCCACCTCTGCTCACACGACCCTCAGACCAAACACCATCTACA
CAGCAGGCTGGGCAGGGTCCTCGGGAGCCCTTGTTTTCCACAGCCTGCTCTAGTCTCAAG
GGGCAGTTGTTCTGTAGTGGAGAGACCACTGGATTTAGACTTGGAGAATCTGGGTTTGCT
CCTGACATCACCACTTACTTGTAAGTCACTTAACTTTGCTAAGCTTCAGTTTTCTAGACA
GTAAAATGGGGATAATGCTGCCTCATTCAGTCTTAAAATAATATGCATGGGTACACCTTG
TGACTGATCTACAGGGAGACCTACCCTTAGATCATTGTGGAAGATGGGAAGAGTAGGCTT
TGCTGTAACTTGTGCGGAGCCAGGGGCTTCCCAGGTGGTCCTAGTGGTAAAGAACCCACC
TGCCAATGCAGGAGACATAAGAGGCGAAGGTTTTATCCCTGGGCTGGGAAGATCCCCTGG
AGGAGAGTGTGGCAACTCACTCCAGTATTCTTGCCTGGAGAATCCCACGGACAAAAGATC
CTGGCAGATTACAGTCCATAGGGCTGCACAGAATTGGACACAACTGAAGTGACTTATGGC
AGAAAGTGAAGAGGAACTAAAAAGCCTCTTGATGAAAGTGAAAGTGGAGAGTTAAAAAGT
TGACTTAAAGCTCAACATTCAGAAAACGAAGATCATGGCATCTGGTCCCATCACTTCATG
GGAAATAGATGGGGAAACAGCGGAAACAGTGTCAGACTTTATTTTTGGGAGCTCCAAAAT
CACTGCAGATGGTGACCGCAGCCATGAAATTAAAAGACGCTTACTCCTTGGAAGGAAAGT
TATGACCAACCTAGACAGCATATTGAAAAGCAGAGACATTACTTTGCCAACAAAGGTCCG
TCTGGTCCAGGCTATGGTTTTTCCTGTGGTCATGTATGGATGTGAGAGTTGGACTGTGAA
GAAGGCTGAGCGCCAAAGAATTGATGCTTTTGAACCGTGGTGCTGGAGAAGACTCTTGAG
AGTCCCTTGGACTGCAAGGAGATCCAACCAGTCCATTCTGAAGGAGATCAGTCCTGGGAT
TTCTTTGGAAGGAATGATGCTAAAGCTGAAACTCCAATACTTTGGCCACCTCATGTGAAG
AGTTGACTCATTGGCAAAGACCCTGATGCTGGGAGGGATTGGGGGCAGGAGGAGAAGGGG
ACGACAGAGGATGAGATGGCTGGATGGCATCACTGACTTGATGGATGTGAGTCTGAGTGA
ACTCCGGGAGTTGGTGATGGACAGGGAGGCCTGGCATGCTGCGATTCATGGGGTCACAAA
GAGTTGGACACGACTGAGTGACTGAACTGACTGACTGACTGAAGTGACCTAACACGCACG
CACACATGCAGAGCCAGAGGAGTTGCACCGTGAGGAGGGCATCCAATAGTAAGTCCCTCC
TCTCTCACTGTAGTTTCAAGAATCTCCATGGAGAACTGGCCTCTGCAAGTAAAGTTGTTC
TGGATACTGGGGCCACAGAAGTCTCCTCATTGGTATATAAAGTTCAGGGAGCATCTTGGT
TCCTCTGACACCAGTATATCATGAAATTATTAATTTCCCTGCCCCTGTCATTTGGCACTG
CAAAACATCGCTTTCTCTAAAAGAAACAAACATCTCTTCTTGCTCCAACAAGACATCTGA
CTTGATTCCTGAAAAACAAAATCAAAGGAAAAGAAGAGAGAGGAGCCCCAGCAGAGCATC
AAGGGACTAAAGTATCTGAGTGGGATAACAGAGCCACCTTCCAGTTTCGTCTTCTCATCG
TCTCTCCCAGGAGTCATTTCATCAGGGAAGTCATTTTTCCATTCACCCACTTATTGGGCA
AACATCCACTGGCTTCTATGGTGGGCTCAGTGCCAGGCCAGGCTCCTTGAGGGTAACAAC
ATTTCGGGCTCTTCAGGGCTCACCTGGCCCAAGAAGAAGCTGCAGATTTGCAGTTCTGAG
GCTCCAAGGCGGCTCCTACCCGAGTGGCAGGAGATGTGCTGCGTGACTTCCCCTGAGTTC
TGAAGAGTCTGCTTCTGGGACTGTCTCCCCGCCCTTTCTTCCTCATCTCGTCCTCAGTGC
CTCTGCCACTCGCCTGCCTGCTCTTGGGCTTGCCTGTGGACAACGAGCAAATGAGCTCGA
ATCAGCAGATGTTCTTCCCCCAGAGAACAGCTTCACCAGTTTTACAGACAATCTGGGGGC
CTTTTCTTTCTGCTGCAAATGGCAGCATCTCCCTCGTAGAGTGAGGCCAATATTTTGGCA
GGCCACATGTACTGTTTAGATTCAGACAGCTTTTAATCTTCCTTCGCCCCTAGTTGTGGA
TGTTCCTTTTATTTTTTGTTGCAGTATATTTATTTTGAATCTTTTATTTATGTACCCGGG
GAGCTGCTTCCTAGAAAGGGAGATAGACTTTGCCAAAATGCCCATCTTCCGCAGGACCAG
GGCCCATAACTGTCACACAGGATTTAATGGAAAATATGATTGCATTGGATTTAATTTCTA
GTAGCAGTTAAGTGTCTCCTGTAGTACTCTGCTCATGTCAAGGGCCCTGTAAGTGTCGAT
GCTATGCTATACTAGAGACAGCACAGCACAAAATAAGCTTAATGGGAAGATGGAGTAAGT
GGAGCGGGCAATGCAAATTAAATGAGAGAGAGCAAAGTTAAAGCATGAAAAAAGGTTTAA
TGGGGTATTGTAGAATTAGCTATTGAAAGGACAAAGTAGAACAAACTAAAAATAAAGAGG
AAATATAACAGCTTAGACAAAAGGAGTATAGAGGCAGAGGAAAACTGGAAAGGTAAGTAG
CACAATCACCTCCACCTTGATGAGTGGTTCTCCATCTTGGCCTCACATTGGCATCCTCTG
GGAAGTTTTGAAAAATACTGAAGCCTGGGTGCTACCCACAGAGAGTCAGATTTAATTGGT
TTGGGATGAGGTCCAGGCATCAGGATATAAAGAAAACTCCCTAGTTAATTCTGATGTACA
GCTAGGGTTGAAAACCACTGTGTTAGAGGATCATTTAGTAAAACAAAGAATAGACCTTAT
AGTGCAGTGAAGGCTTATTATAGTGTTGGCCTCAGGGACAAGCCAAAACCTGTGGCCATA
TGTCACCTATGACTGGGACAGTCTGTCAGTCTTATCCTTTTCTCCAGGACCAAGAGAGGG
CCCTCAATAACTCTCCTCTCTGGTGATGGCTCACTGCCCACCTCCTATGAATCAGAGGGC
ATGAGGGCCTGTTGAGGTCAGCTTCAGCTGTCTCCCGGTTGCCCTGAACCCTTACAGCAG
TGCTGGGCACTAAGTAGGTGTTTAGTAAACAGTTGTTAAGCGCTTTTGTCCGTGTCCTTC
TGGGTCCTTCTCTGCCGATTAAAATGAGCGAAGTCTATGATTCTTGGTTCTTCCTCTTAA
TTCTGCCCTGACTGTCAAGATCTGAATTATACCCTACTTGACCTCCTCCTGAGAGAATGA
ATTCAGCCAGGAGAGTGTGCTGGCTGCGGACAGCACATCTCTGTGTGTTTGAGGTGGAAC
GCAGCCCGCAGCTCACCAGACCCACAGGGTAATGGGCTCTTGATGTGTTTCATTGTGTGT
TCTCTTTTTCTTCCCTTTCTTCCTCCCACTCTCCCTCCCTCTTTCTTTCCTTGATTCTGT
CCTGTAATTCCCAGGCTCACAACAGAGCACAGTCATCCAAGGAGACCTGCCATAAAGAGT
GAAAATGTGTGCAGTGCCCTGAAGTGGCCACGTGGTTTTGGAGGGGCTGAATTACCTTCT
GCTCTCCTGAAACTGCTGATTTCACAGTGAAGATTGCTGCCACAGCGAGAGCTGTGGGTA
GAATGTAAATTTATTGCTGTCTCTGGAACTCCTCTTTCTTTTCCCCTGCCTGCTGGATCA
CCGTGGGGGTCTGGTGGTCCTCAGGTGGAACATGGAGAGGCCAGAACAGAGCTGTTCATG
CTGATAAGAGGCTAATCCTATGCCTTTGTCTATTTATAAAATAGCAAACCCAAAACAATG
GTAATTTTGTACTTCCATCCAACAATATCCAATAGAGAGGAAAAAGCTGGAAAAACCTGG
ATTGGGCCCAGAGGTTATTTGTTTTACAGGCTTGGAATAGAAGCCCTCCCCTCTGCAATA
TTTCTCTGCACATAAGAAAAAGCACCCCGACTCTCCTCCCCTAAAAGGGAGAAAAATATT
TTGCTCAAGGTTCTTATTTGGCAGTAGAACTGGGGAACAAGTCAGAGAGAGGGAGAAGAT
ACATTTTTTTTTTCTCCTTTGGAGATGAGAGCTTATGAGTAGAATGTCTGTGTTTCCATG
CCTTTAAGGAGCTCAAATTCTGTAACTTGGGTGCCATGTAGAATTAAGATCTTATACATC
TTACATCCTCTAACCTGCCAAGGGGCCCAAGGCAGAGGGCGGTGACAGTACTGGGCGCTC
CCAGAACCCCAGGGAAATCCCCTGCCTTACCTTCCACAGGGAAGCAAACCAAACCCTTTA
TCCTCCAATCAAAGGGAGAGGAAATAGCTGAGGCCTCCCCTGAGGGTGAACGCTTCCCAC
TCTACTTCAAGCAAGAGATACTGAGATGCCCCTCTTCTCTGGGTTGGGGCTGTGCTGCCA
GAGGAGGCGAAATGCCAAGATGGAGAGGCCTCACTTTCTCTTCCTTGGGAGAAGGGTGTG
GTGGCCCAGCTGCCAGAACAGCCTGTGGCTCCCACAGCCACCAGCAAACGCTTGTGTCAT
CCATGCTTTTTCTGATTGGTCTTCCAGCCCCAAAAAAGCTCCAGGGTATCTCCTACCTCT
TGGGCTCTGAACTAATGCATCTTTTGCTTAGTTTTATCACAGGTTGGATGGGAATAGGGA
ATGAGTCTGAAAGAATGCTCAAACACGCTGTCAGCTCTAAAGATATAGAGCTGAGGAAAC
AATGGAAGAAAAACCTGACACTCTGAGGTGCTTTGGGGAAGGTAGCTGGGTAGATTAAAA
AAAGTGGCCAGGAGGTAGCTCTGGGGGCTGGAAAAAGAGACTCTGAAACCAATGAAGTGG
GAAAGTTAGTATGTGAGTGGATGTTGGTCTGATAGGAGCTTGGGTTACCATAACGCTTGC
CATGTCCCAGGAACGGCACCCACTCTGCATTTGCTTCTGCCCTGTTGCCATACCCTCTGT
AACTCTAACATTCTCGTTGGTTATGTGGGGTTTGTGACGAGTCTCTGGGAGAAAGTGGGC
GTGGGTATAGGGCCAAGGACTGGGGTAAATACACTGTTACCCATATATCATATTCACCAC
GGCTGGGGACACAATAGTTACAAGTGGTTGTTTAATGACGACCACGGTGTCGCTGTGTTC
AAGTCTAGTTTAGAATGCAAGTGCTGTTATATTAATCATGGAAGTGACAAGTTAAAGGGC
TGTTAACACTGAGCTGCATAATGAACACTTGGTATGAGTGAATGAAAAGAATACTGAATA
GAAATACAAGCTACTCAAGTTGGCAGGGCTTTAATTGCCAAGGAGTCTGAGAGTTTGCAC
ACATGTGTGACTGAGAAGTGACTGTGGACTGGGATGTTACCAAAGGAGAGTGAAGGAAGA
ACCATGCAGTGAGACAGTCCCGCGTGAGGAAGAACCTCAGCATCTGTCAGACGGAAGCAG
AACTGTGAGTGAAATCGCGGCCCGTGACAGAGCACACAACATCAATCTAAACCGACCTCA
GTGTCCAGGCTGCAGGGAGAAACCAGGGATACAGGAAAACAAAAGATGCAGAGGGAAGGG
CGCACGCCAAGAAGATGGGCTGGAAGAGCACAGGGAAAGGGGATGTTTTTGCAAGACTCA
ACTGACAGACAATCGTCTGTCTCTGTCAGAAGACCTTATTTTTAGACATGCCAGCTCAAG
TTCCAGATTGGTGACCCAGAGACTGCGGTGTGCTAGGAGGAGAACTGTTGCCTCTGCTCA
CAATCTGCTGTGTTTGTGTTGACTTACCACGTGGCTGGGGACTCAGCTGGACAGCATACT
GAATGCCCGGTAGAATTCCTAAAACCACTGTCGGCCCAGAGAACCCTTTGTTAATAAATA
TTACAGCACAATCTGTGTTTATTCAGGGAAGTGTGATAGGGGAAGGAAACTAGCAAGAAA
AGAAAATAGAGTTTAAAATGCCACGGTAGTTGAAAAATATTTATTTTTATGGAAGAAAGG
TAATCCAGACGATTTTCCTCTCATTTTGAAAGACTAAACCCTAAGCTTCAAGCATGTGGA
GGCCAAGGACAAATTTTTTCAGGGCAACCACAATTAGTAAAAACAGCTTCTGTGTACACA
TACCAAGGGGCTGTGGGGTCATGTCTACATTATAATCAGGGCCTCTCTGTATGGTCATCC
TGACCCCCAACCTACTTTAGCAGATCATCAAGTGCACACAGGCTCTTGGATTTTCTCTAG
ACAACCCTTAGCTTCCATCAGTCCTCTTTTCTTCTAAAGGTATATGAGATGAGCTGATTT
TGATGGGTGGAAGAGGTCTTGGGGAGAGCTTGGAAAAGAACAGGATCAAAATTCAGATGA
AGGAGCAGAGGTGCAGTTGCCACAAGCTATTAGAGCAGCTGGTGAAGCATCTTCCTGGAA
TCCAGGGGGTCTGCCTCTTTTGTCCTCCTCTGGTTCTGAATCTAAATCAAGGAATCAGCA
TTATGTGGTTGAACCCTTGCTCTAGTTGGATAGGAGAGTTTTAGGCAAACCCTTGTCCTT
TTCTTTTATCTTTTCATTTCAAAGGAGGGAGCAGATACGAATGGGCACTGACACACCAGC
CTTGCCAGATGGGCTGTGGCATATAGGCAATTTATTAATATAAAACCTTTGTGGCAGGTC
CGGTGACCACAAGGGATGATATTGGCTGCATTTAGCATTTTAAATTTAAGTATTCACCTC
ATGTCAAAGTATGTAGCTGTGTTCTCTCATCTGAGGTTGTTCATTTGGAAATACAGAAAG
GATGAGGCATTATTTCTTTAAATAAAATATTCCTTTTCATTACTGGCTGTGTGTCAGAGA
TCCCTAAAGCAGAAATTCAGCTCACACATTAAATTCAATAATCATATATTAAACACTTAG
TATGCAACACCCCGTAGAAACTGGAGATGAAACAGACTAAGAATTCCTACCCTCAAGGGG
TTTATAAATTAGGAGGAGCATAAAGGAAGTTTCTAAACAATCATGGAAAAAGAGAGAAAA
CATGAAATGACTCAAGAGAGTTAGGTGCAGAGAAAAAAAATGAATTTAAAAAAGAGAGAG
AGGTGTTAAGTGCTAAGGTGGTTCAACTGGGGGGAGATCTTATCCTCAGAGGGGAGTTTT
GCATTGGAGATATTAATTTGGGAGCCTTGACCACGTCTGTGGAATTCAACTCTGTGAGTG
TGAATGAGATCACCTAGGGGAAGATACAGAAAGGAAGAGGGACCTAGACAAGGGCCCCTG
GTGCTCCATATTCATAAGCTGGGTAAAAGAAGAGTCAGCAAGGGGACTGAGAAGGAGAGG
CCAGTGATATAGAGGAAAATCAGCAAAGTACAACATCTCAGAAGCTAAGCATGGAAAGCA
CTGCAGCTCAAGAATAGAGACGCAGACAGAATGGACTTACGGATAAGGGGAGGGAAGGGA
AGGGAGAGATGAACTGAGAGAGTAGTACTGACATATATTCACTGCCATGTGTGAATACTA
GTGGAAAGCTACCCTGTAAGACAGGGAGCTCAGTTTAGTGCTCTGTGATGACCTAGATGA
GGGATGGGGGTGGTGGTGGGAGGGAGGTCCAAGAAGGAGGGAATATATGTATGGTTGACT
CACTTCTTTGTACAGCGGAAACTAACACAACATTGTAAAGCAATTATATTCCAATAAAAA
TAAAAAAGGAAAAATGGATGGCCGGTGGTAAAGTACATAGTTGAGAGGTTGTATAGTTGT
TGGCTATTTATTCCTGACTTCCCTGGTGGCTCAGACAGTAAAGCATCTGCCTACGATGTG
GGAGACCTGGGTTCAATCCCTGGGTCGGGAAGATCTTCTGGAGAAGGAAATGGCAATCCT
TGGCAACCCAAGGAAATGGCAATTCTTACCTGGAAAATCCAACGGATCTGCTTTATGTCT
GTCTCCTCTTATCTTAAGGAGGGCAAGGCCTCTGTTTGGCTCAAACATGTACTCAAACAT
ATCTGGCGTGGCATTTGGCACAGAAAGGACTCAAGATATATTTGATGCATAAAGGAAGAA
TTAAAGCCGGTCCAAGGTGTGTGTGCTTAAGCAGGCAAAAAAATAGTATCCGAATAGCAT
CTTCATATTCCTAACATCGAGTAAGATTTTAGCAAGAATGCAGGCCTCCTTTTGGAGGCC
TGTACAGACCCACTGGCTTCAGGCATAACCCCTCTCATCATCACTAGTCCTTCAACCTGG
ATGCCCAGGAATAAGAAAACAGTAAGAATCCACTGGGCGATTCTCTCATAATCCTTGAGA
GCAGTGTAGCCACTAGCCTTTCCCTTCTCCAGGTGATCTTCCCAACCCAGGGATCAAAGC
CAGGTCTCCCGCATTGCAGGCAGATTCTTTACCAGTTGAACCACAAGGGAAGCCCAAGAA
TACTGGAGTGGGTAGCCTATCCCTTCTCCAGCTGATGTTCCCATCCTAGGAGATGAACCA
GGGTCTCCTGCATTGCAGGCAGATTCTTTACCAAATGAGCTATCAGGAAGCCCACTAGAA
TCTCATGAGATATTAATGGTTATGCCATTAATAGAAAGGATTCTCTGAATCTGGTTCTGG
CTAAGTAGGCATCTTTACAGTAGGAGTTCTCAGAGCACACAATATGCTAAGAAAGAATTG
TGAATGCTAATAGAGATCTATTAAGGTAGAGCATTTGCCAAACTTATTTGACTATGGGAT
CCTTTTTAATTGCTTCATAGCCATTAACATCTTGAAGGATAGTGACATTCTGAAGAACAA
TTTGGCAAGTGTGGTCTCTGAGTTTTTCTAAGAAGAAAAAAAATATCAAATTCATTTTAA
AAAAATTATTTTTTAATTGAAGAATAATTGCTTTACAGAATTTTGTTGGTTACTGCCAAA
CATCAACATGAATCAGCCATAGGTATATATATGCCAAATTCCTTTTTAATTGATGTGGGG
AAAAATTCTGCATGTTGGATACAAGTGACATGAATGGAGTCAAAAGCTGTGGTAGGTTGT
ATCATTATTATTATATTCAATTATATTCACAAGTATTTGATCCTCCCTTTTATTTGAAAA
AGATGATCAATTCCTGTGTTGCTTCATTTCCTATGGCACCTTCTGAGGGAGGGGTATGAG
TTCTGCCCAGCTGAGTTTGAGTGTGGCCCAAAGGCTTTGGTCAATGAACATGGGTGGACA
TAATGTATGTCATGTCCAAGCAGATGCTCTGAGGAGCACTCTGAGTTTCTGCCAGCGGCT
CTTTTGTTCTTCTTCCTCTGTCATGAGAACAGTGTGTCCCAAATAGTGAGCCATCTTTCA
GTTTGGATGCTGGAATAAGAAGATGCAGGGAGCAGAGCTTAGCAGGCACCTTGAAGCCAC
CAACTTGTAGTAAAAGTAGGAATAACAAAAAAAAATGTTTAAGTTATTGATGTATTGGTG
CTGTTTGTTACTGCAGCAGACTTGACAAATACAAAGAGGGAAATATGGAAGGCTGCTATA
AATATGAGTTTCTTTCCAGAGCTCCCAAAAGAGAGACAATCCTGGGGAAGAAGCAGAAAA
CACAGTGGCTCAGTTTGTAGCTGAATTTTTTTATATTTCACTGGAGAAAAGTTAGACCTT
TGCTCTGGCGAGAAACAACTCTATAAAATGAGACGACTCCATCAGCTTAGATAGAGATTT
GTAGACTTAGTGTAGACTACAGATGCTGACATATCTGAGAGGAAATCTCAATATTTCAAA
CTGAATGAAGGAAGTCAAAGGACACACAGAAGCGAATGCTCATAACTAGTCCCACTGGCA
CTGTCTGCCTCCCTGTAGAGTGCGCTGGGCTTCCCTGGTGTCTCAGCTACTTTGTTTTTT
TCCTTTGACATTTCAATTACATTGTTAAGGTGAATAAAGATAATTGATAGTTTTGCGTTA
AATTATTATAAATTAAATAAAATCAGGTGGATATGCAAAGCAAAAGTGCACAAATTTATT
ATTCTTAGCATTTCACTAATTTACAAAAACTGGTTCAAAGTTGAAATAACCGAAACTGAA
CTAATAATAAGGACAATTTTATTTACTACATCCATGTAAATCCAGAAGTAATATCAAGCT
TCTACATTGCTTTCCTAATAGTCTCTCCACATTTCCTCATAGTTCCCATTAGCGGGATGG
GTGTGCCCCATATCACTAAATTCTGGGAAATCTCTGAGGTTTGGGAAGGCTCTTCAATAA
GAACAAAAAGTTGGAAGGAGTGACCATTATCCAAGGAAATGTTCTTTCCCTCCCCCTTTC
CTGTTTGCTTTTCTTAAATCTTTATCTCCTCAATCCATGCCATTCCCATTTAGCTGGTCT
GTTTTGTGCTGTGCACAGCAGTGGTACTTTGGAAATCTCTAAGCTTTGCTTGGCAGGGAA
TTTGCTGCATCTGTGGTTAAAGAGCCCCTGTGAAAATTCTGATAGACATTAGCTTCCCCA
CAAAAAGAGACTGTGTCTAGCCTAAGTTCAGTAAATTTCCATCTGTTTTGAGTATGTTTG
TTTGTTTAAACTGTAGATATCAGTTTAAAGGTGTGTGTGTGTGTGTATGTGTGTGTGCGT
GTGCATGTATATACTTAGCTATCAAGGGTTTTCATCTTCCTTCCTGGGTCATCTTCGGGT
CATCTTGGTCATCTTCCAAGCATATATTTCTTCAAGGAAGTAGTGTTTTCTCTGTTAGGA
GCTCACCTCACTTCCTATGAGAAGCCATCCCCAGCTCTAGGCCATCACTTCCCGCTCTAT
GTTCTCACAGCTGTGTGCTCCTTCCTCTGTTAATGTCTTTAATTTCTTGTCTGTTTCTCC
CACTAGGAAGAGCACCTTGAGGACAGGAATTGAGCCTTGACAGTTTCTATGGCTCAGCAT
GTGGCACTGCACCAGGAATATTGTGCGTGCTCAGTACATATTTGAGGGATGAGGGTATCC
ATCCCCATAATTACAGACTTGTGCATTTTAATAATATAGCTACTGAAAATACCCATCCCA
AATCCAAAACACCAAAAAGGCTCATCAGAAGCCCAGTCAGGAGTCACTGAGAAGAGTATC
ATCATATTGGCCCCTCTGATTTCTTATAGCTGGCCAGTTTCTCTGGGCAGGTTTTGCTTC
CCTGTCCCAGGTCCCTGTGTGGGAACTGGCTCAAATCTACAGAGGGTAGATCCTATGACC
ATCTCAGTTGTCCAGTGTACCCTGAAATAGGCTCTTGAGTATATCAGACAACTAGAGAAA
GGATGGAAATCACTGGTCTCTGAGAACAATTGGTCTGTAGCACAGGGTGACTCTGGAGAC
TTCAAGACCACTGCAAAGTGAGAATATAGCAAGGCTTGGGGACCTGCCTGCAGCCCAGAG
TCAGTGATGATCACCAAATTCTGGGAAATTCTGGAATCTAGGACAGTCATCTAATTATTC
ATAGAAATTTATTTTTGCAATTTATCAGGTTTAAGATAAGCAAGAGCAGATAGATTCCTG
GGTGTCTCAGAGCTTTCAAACTAATGAGAAACTAAACATTAATTCGATTAGTGAAATATA
TTACAGACAGAAATATGAATGCATATTTAGAACCCCAAATCTGAACTTGCTGGGATATCT
TGACACATATGAAGAACTGATGTGTAAACTTTGATCCAAAAGATAAATAGGAGTTAAATA
AGTGATGAAGAAACAGAAGATGCATTCCATAGGGAGGGAACACTATGTGCAGAGGTCCTG
GGGTGCATTTAAGTAACTGGAGGAGACCTGTTTAACAGGAGCATGGAAAATGGAAGGAGA
GAAGGTGAGAGGTACTGGAAGTGGAGGTGAGAAGAGGTCAAATTGTGCAGAGTATTAGAG
GTTTCTTTAAGGATTTTGGTATTTTGCTTATAAGCAATGGGAAGTAATTTACAGGATTTT
AAATCAGGGATCTGACATGACTGTGATTGTATTTTGAATGGATCACATTGGCTACTGTAG
GGAGGATATATGGAAAGGTCCCAGAGACCAGGTAGCTTGTTCAAAAGGCTGATGAAACAT
TTCATGAGAAAATGGTAGTTTGGATCCAGGTGTTAGTGGTGGAGGATGAAGAGACGTTCA
TGGATTTGAGATGAGATGTAAGGTAGGAAACCTTGGGAAAGGATCATGTTTAAAGCAAAG
TTCTTGACTTAAGCCTTGGAGTTCTGCTGAGGGAATTTTGAAGCATCTACATGGATATGC
TAAACAACCAGGATACATAGAATGAATACATACGAGGTGAATACATACTTCATCTATTCA
TAGTCAAGTCATATTTATTAACTACCCACTATATGGTAGTCATTGTATTGAGAATTGTAT
GGAAAAGAAAAATATATTGAACTTGTATTCTTTCCTTGAAAGCGTTCAACATGTATGAGA
GAGTAAGGAGGAATGGTTGAGAATTTGGTATCAAGAAATGAGGATTTGGAGGTTGGATAT
GATAGCTGTCTTCAAATAATTGAAAATATGAGGGTTGAACTTAGTGTGTTATGGTTCACA
ATGTGTAACAAAGACCAACATAATAAAGTTACAGGGAGGCAGACTTTGATCTGCAATAAG
AAGGGATTTTTTAATGTAAGGACTATCATCGAAAATACTTGAGACTGAATGATCATTTAC
TCAATCAATATTTAATGAACATGTAAATTGAATGGAGAGATTCCTACTTGACCTTTAAGA
TCCCTTCCGGCTTTCAAATTCAACGATTCTAATTTTCTGTTTAAACTCTTAATTGTTTAG
GCTGAAGGTCACAGCTTGGATTTCCATGAGTCCATTTCCTCACTCAGCCCCTTTCTGTAT
CTTCCCTGGGCACTTTCAGGATTCTGTAATGAGTCATTTCTTTAAGGTTGTGACACCTCA
TGATTGAAATGACATTTTCTTCCTTGGTTTGATGCAGAGGAAGAAGTGTACTCTGATTTC
TCTCTTTTTTTCCTTTTTGCCTCTTACTCCACACTGTGGTTTCCGGATATTGAATGACTT
GTTTTTGTAAGTGCAGCCAATGGATGCCACTGTTCTTGGACATAAGGTACCTTCTTTTTT
TAATTTTTTAATTTTTTCTCTTTTTTACATGGTAACTTCTTGCACCTTTTAAACCATCAT
ATCCTTCATTTCTAGCCACACAGGATGGATACCCAGGGACTCTTTTGCTTGGGAGCCTGG
TGGAAGTGGCATGCTTATTGTATTCCCTGACAGTTGACTTCAGAGACTTTTTCAGACACT
CTGGGATTTCTCTTTACTGTTCTGAACTCTTTCAAGTGATCCATTTTCATGCTAGATAAA
AATCACAGAAAGCAGGATAATAGGGATAACAATAAAATAAATTTATTCAACCCTCAATCA
CCTCTACCAGTGCAGTAGGGAAGAACTAGGACAATACAAAAATATTTGCTGACATTCATA
TCACTCATTTGGCTCTTGGATTTCTGCAGAAACACTTGGTCATGCTCATACTATACTAGA
GCTTTTGGTGGCCCGATCTTCACCACGTCCGAGGCTTAAAGTATTATGTAAAAGGCTTTC
TTATCTGCCTCCTGGTAAGTTCAGGGATTTCTCTAGGTCTTTACTTTCAATTCTTGTCTG
GTTTCTTTTTTCATTGTTTTGTGCCCAGACTCTCTCAGATTGTTACTGGGCAGTCTGCTT
GCTTTCCCCTCAAATGTCCCTTTTCCTTGGCTCCAGGCTCTGTTTTTCATGCTCACTCCA
TTCCCGTCTCAGGTTCTGAGTTGTCTCAGCCCAATATGGGCCAGAACTTCATGTTTTCAT
CCATCCTGCAAGAGGAACGGACAACTAGAGACACATGGTCTTATCTTCCATCCCTTTTCT
TCCCCATCAGACTTAATCAGACACTAATGATTCATGTTTTTTTTAAAAATTTATTTATTT
TTCTGATTAGATTTTGAGGTGAAGGTGCGTAACACAAGGTCCTGGGTTGCAATAGATAAT
TCAGGAAGGTCACATGGTGTGTTAAAGAGTACACTGACTCAATAAATATTAATTCATTTC
CTAATCTGCTTGTGGATAAATGAGAAATGGTCATACATAGAATTTATGTAATGCCTTCTT
CCAAGGAGCATACAAGGACACAATAGCACCTCAATGAGACCATTTATTATATTAGTAACA
CATATAATCTGTAACCTGATTTGAGGATGACTGATTGCTTATTGTGAGTCTCACACCTGG
CTGCACATCAGAGTCCCTTCAGGAACTTTTTACAAAAATAGATTCTTGGGTGACATTTGT
GAAAAATTGATTTACATGTCTCCATGAAATTTTTCAATAAAGAGGGGGTCCTTAAGACCA
GTGGTTCTCAAACCTTAATATGCATATAATTCATCTAGGGAATCTTGAGAAAATGCAGAT
TCTGATTCAGTAGACCTAGGATGGACCTGAGATTCTACATTCTGACACCTCTAGGTGATG
TGATGATGTTGGTCCAGAGACCACATATGGAACAGGAGGTCTTAGACCAGAAAGGGGAAG
AGAAGGGGACAGGGAGGGGAGGCTGAAGTACCTGGGAGCTAGAGCTCTATGCCCACACCA
GTGCAATCAAAATCTCCAGATACATTCCAGACATTGGTATATTCAAAGAGTTTCCCAAGT
AAGTCAAATATGCAGTTGGAATTAAAAACTATTTTCAAGAGATTCTTTGATCATATCTAA
TGCCCATTTCTCTGTCATCAGGGCAGAAGAACTTGGATATATCCAACAGTTCTTTTTCTG
CTTATAGCAGAATTTCTCAGACATGTCCTTGTACTACCTGCATCATAATCACCCAGGGTC
CTTGTTATAAATACATGTACCTAGGCCTGCCCCCAGATATGCCGAATTAGAATCTTTGTA
GACTGGGTTCATAATTGGATTGGAAACAATCTCTCTTAGTATTGGTCGTGTAGCCAGGAG
GGTTTAAACAATTTGGTCTCAAGCAGAGTTTTTGCTCTCTCTTTCCCTGCTCTGCTGCAT
TAATCCCTGGTGGTAGGAAGCCTCTGATGCGGCCCTCAATGAGCCCTACCTCCTGGTATT
CATTCATGCTCTCATATAATCTCCTTCCTTCGAGTATGGGCTGCACTTACTGACTCATTT
CTACTAAATGGTATGTGGCAGATGTGATGGAATGTCGCTGCTAAGATTGTTTCCAAAAGA
CTGTGCCTTCCACCTTGGATGCTTTCTTTCCTTTGCTGTAGGGAAGTAAGTACCATGCTA
TGATGGAATCTGTGGAGAAGTCTACATGAGGACTCAAATTCTGCCAACATCCACATGAGT
GAACTTGAAAGTCGATTCTCTTCCAGCAGATGCTTGAGATGACTGCAGCCTGATGGGAGA
CCCTGGAGGACCCAGCTAAGACACACCTGGATTCTGGACCCATAGAAACTGTGAGATAAT
AAATGCTTTGAACCTTTCCGTGTTGTAGTAATTCATTGTATAAAGGTAGATACCTAGTAC
ACTCACCTTGAAATATCCTTCTTCTTCCTTCCCACTTATCCAAGTCCCAACTTTTGCAAA
CCTTAGCTATCCTAGGAAACTTTTCTCATACTGATTGTCCTTTCATGAACTCCTGGAACA
CTGCATGTGAAGTCACAGCACTCACTGTTAGATTGTACTTGCTAGTATTTTTTAATCATT
TATTCATATCTCTAGTTGTAATTTCTAATGCTCTGTCTTCTAACATAAATTATAAATCCA
TTGATGAGAATACAATTTAAAATAGAAGATAACACAGAACTCTTTCTATTCCCATGACCT
ATACCAATATTATAAACACAGTAAGTGCCCTGTAACTAAATGTGCGATGAAGATAACATT
GGAAAGAATATTGGGAAGAAGGCATGAGGAAAGCTGTAGTTTTCACATTCACATCTACTC
TGTATCCTAATGCCTAACTTTTAACCTTATGTACACAGAGGATTCCAGACAGATAGATAC
TTGAGCAGAAAAACAAAGAGATGGCTATTAAGGCCAATAGGATGAAAGCACTCCCTTGAT
GATTATGAAATGTTTGTGTCTTTAATCCCTCCTGCCCTTCAGTTTGCTCAGTGGTGCCTC
CAGGCCTTGACTTCCTCTAGTTCCAGATACTTCAGTCTCCTCCATTTCAACTTGTGACTC
AGGGGTCTATTTTTTTTTTTTTTTTTAATTCAGTTGATTTATGACCACCTCAGAAATCCC
ACATTGCCACAAATATTTGTCTCCAAAATCTCTCTTGGCAACCCACATAACAGAAGGCCA
TGTGTTATCCCTCCCTGAATTCCCCGTGAGTCCCCTGGGCTCCTCTGTTGCTAAGGGAAG
ATATAAAACATTCAATACCTGAAATAGTTAGGGAGCATCTCAGAAAATGACTGTAGTCAT
CCTTCATCACAGACTAGGAGTTAAAGCTATCTCTAATAGCTTTGGAAATTTTGATTAGGA
TGGTAATGGAAAACCATCACTGCTTTATCTGGTTTATGCACACAAAGTCTTTCATGATAA
AGACTCTGGGATGAGCTACAGCAAGCACTCCCTAGAGTAGAAATATGTTCTTCTCAGCCT
CTCCACAATGAGAGGAACTTCTCAGTATTGAAAGCTGTTTTTTTCCCCCTAGTCTTTTCT
CAGGAGTCTGTGAGAGAGAAGCAGGGTCCCCTTGGTCTCCCTGTACAAACCCTAACAGAC
CTTTCTGACCACTTTGGCTGATAAAGAAAGTCCCTCTTCACCAACTACAAAGATAAGGCC
CCAACTCAACTCCTGACTCTCTTATCAGATGTTCCTGTTGAGGTTAAAAAGTGGTCTCAC
CTCAGGGGTGGTACTTATTTTAGCCAAAGATGGTCTCTTGTTGGATCTGCTGCCTTGGTT
TGACTCAGGGAGATTTGAGGCGATCAGAATCAGGACTGTAGCACTGTGGGTGTCGGATCC
ACAGTAGTAAGTTCCAACATCTTTTATTGTTGTTTTTTGAATGTTGAGTACGTATTGATT
TTTTGAAGTATCAATTTTCCCTTTGAAACCACCCCTTACATTTTCATTAGAGTTATTGCT
TAGTCTGTATACCAAAGTTAAGACATTATTCTCATTCCTCTTATACCAACTCATCTGATA
GTTCTTCCAGTTCCCTCCAGTTACGTTGCAACGGAAGGTGGCAGGCTCCCCAAGGAGGAC
AGTCAGAGTTTTGGTCTCTGATTCCAAAATTACATCCAAAGAGACCCCTGAAAGGGAAAG
CCCCAAGTTAGAGAGGCCTCAGAGAAGTTCCTCCGTCACACGGGGAGGAGTTTCAGAGCC
ATACTCAGCAATGCGCTCCCTTTGACCCCAGCAAACTGTTCCTGATTTTCCTGAAGAGTA
AAAGGCCCATCAGCTTGTCCTTACCTGCCCAGCAGATGGCCAGGTGGAAGAGGGCACAGG
TCCACAGCATGGCTTTATGGGGATGACTCTGCGGTGTGCTGGTCTCCTGCCTGTCCCTGC
CCAGATTAGCTGCTGTCTAGCCATGGGACGTTTTGTCCGTTGTAAGGGTGGCTGGGGGTT
AGCCACTTCCTCAGAGAGAGAGCGACAGGCTTGCAAGGCCACAGATTAGGCTGTTTATTC
AACAAACATGGGCTAATGACATCACAGGTCAGGTGCTATTTGGGAGACGTAAGAGGAAAC
TTCTGACATAGGATGCAAAGTTCTGCCTTGAGAGCGCTCAGCTTTTTGGGGAGACAGACA
CAGAGCAATTGCAAAAGAGTGTGAAATGCCTTTTTTTTTTTTTTTTAAAGGTAGATCCAA
AGCACTCCAGGAGCACAGAAAAAGAGCTGCTTCTGCTTGGGATACTCAGAAGGGGTAACT
GTGAACTGAGCCTGGAGAGTTGGGAGGACGCTCTGTCAGGAGAGCATTTCCAGGAGCTGT
AGGGGGAAAGGGTGGGGCAGGCAGGAGCTAGCCGGCCAGCCAGTTGTCCTTCTGCCTGCA
CTCAGAATCTGTGCAGCTCCCAATTTCCCCTCTGCTCACAGCCACCCCTGCCTCAGGCGG
AGCTTTCTTCCCTGGTTGCCAGCAATTACTCTACTATCCAAAAGGCCTTCCTGCTTCCTG
TTTCATCCATTCTCCATGCAGGCTTCACACTCATTTTTTGTTCAGACCAAAGGGGACCAG
GTCACACCTCTGCTGAAACTCCTATTCACTGCCCTTGGCTTTTAGGGGAATGTGAAGATC
CTATGTCATCGCCATATGATCTCCTAATCTCTCTCCAGTCTCACTTTTGACCACTCGTCC
ACTTGAGCTCTGTACTTCTGCTGACAAAAAGGACTTGCAGGTTTGAAAATGTATTATAGT
CCTCATATGCCCAGTTTTTGCAGTGGCTGCTCTTTCTTCCTGAAAAAACTGTACCTTCCT
TCTTGTCCACTCCCATTTCACCCAGGGTAGGTGTTCCCCAGGGCTCCTTGAACTTGTTGG
GTCATGGCACTTATTACTTTTATTATAACTATCTGATAATTTGTTTTTTGCATTGGACTT
TAAGATTCTTTTGGACAAAGATAGCATCTTTGTATTTGCATTCTCAGTGTCCAGCAGAGA
GCTTATCAATATGAGAAACTTAACATACCTGCTGATCCAATCAGAGATTCTCTGTGGGTC
CTCCTGACTCTCAAGGAGACTGGTGGGTTGCTCATCTAGTGATGTCTGAGATCAGGAAAG
GATTTGCCAACAACCCAAGCCCAAAGCTGGGGAAGCTATGTCTTCTGCCCATGTTGTAGG
TGAGGGGAGTAGCAGGGTACTCTGCAGCAGCAGGATAGCTGCTATCAACTAGAGTCTGCT
TGGAATTGCTTGTGGCTAACATCATGGCATCTGGTCCCATCACTTCATGGGAAATAGATG
GGGAAACAGTGGAAAAAGTGTCGGATTTATTTTTTGGGCTCTAAAATCACTGCAGATGGT
GATTGCAGCCATGAAATTAAAAAATGCTTTCTCCTTGGAAGGAAAGTTATGACCAACCTA
GATAGCATATTCAAAAGCAGAGACATTACTTTGCCAACAAAGGTCCATCTAGTCAAGGAT
ATGGTTTTTCCAGTGGTCATGTATGGATGTGAGAGTTGGACTGTGAAGAAAGCTGCGTGC
CAAAGAATTGATGCTTTTGAACTGTGGTGTTGGAGAAGACTCTTGAGAGTCCCTTGGACT
GCAAGGAGATCCAACCAGTCCACCCTAAAGGAGATCAGTCCTGGGTGTTCATTGGAAGGA
CTGATGCTAAAGCTGAAACTCTAATACTTTGGCCACCTCATGCGAAGAGTTGACTCATTG
GAAAAGACTCTGATGCTAGGAGGGATTGGGGGCAGGAGGAGAAGGGGACGACAGAGGATG
AGATGGCTGGATGGCATCACTGACTCGATAGACATGAGTTTGAGTGAACTCCAGGAGTTG
GTGATGGACAGGGAGGCCTAGCGTGCTGCGATTCATGAGGTTGCAAAGAGTCGGACACGA
CTGAGCGACTGAACTGAATTGAACTGAACATTCTGACATCACCATTGGTGCTGTGGTGAT
ATCATTACCCATAAAAAGAGCACTAGCTTGGCAGGTCTTAGAGCTCTGAGTTTTGAGTCT
TGCTTTGCAACTTGCCAGTAGCTGGCCAAGCTACCTCTCTAAATCTTGATTTCATCATCT
GCAAGTAGAGTAACTAGCTTGTAGGGATGTTGTAGGTTGGAATGAGAGAACACACATGTG
ACACTCATTCCCACGCCCGGCACACATTGGTAGGCCACCACAGATGTTGGTTTCTTTGCC
TCATCTCTTCTGCTTTGTCATGGTTGGGTTAGTGACGTAGTCACTGAGTCCCAGTCACCA
GGAGAGATACAGAGCCTCTCATTCCAAGCCTGACAGAATATTCCTGTGGGAGAAGGAGGG
AAGCTGAGCTATGCCCTTAGGTCTGTGATCAGGTAAGTTGAGCAGGTTAAATGGATGAAA
TGAATAGAGCCACATCAGAGTTGAAGTTTTCTCAGGTGGCTCAGATGGTAAAGAATCTGT
CTGCAATGCAGGAGACCCAGGTTCAATCCCTGGCTTGGGAAGATCCCCTGGAGAAAGGAA
TGGCAGCCCACTCCAGTATTCTTGCCTGGAAAATGCCATGGACAGAGGAGCCTGGTGAAC
TTCAGTCCATGAAATCACAAAGAATTAGACACGACTGAGCAACTAACACACACAGAATTG
AAGGAGCACAATCAATAACTTCTGTGTCCGTAGGCAAAGGATCATCTCTTGCAGCTAAGG
ATGGAAGCCACATATGAGCTAGAGTCCCATTTTCCTTTGTCCAGTTGGGATGAAGATACA
ATAGGTGGACTGAAGAAGCAAAAAGACCCCAGGGTCAGATCAAATCTACCCATACTGGCT
ACTAGCACCATTCTCTCTGATGGTATCTGCCCCTCTGAGTCTTCAGTATCAAATATCCAC
TGGGTCACTTGAATATCAGTGGGAGAGTGCCAGAACTTCTGATTTTCTCTATAATTGGAC
GTTTTAAGACCTACTTTACCTTTGATTTGAGAACTCATCTACTCTCACCCGCTTTGAGTT
CTTTGGGTTAAAAAGGAGATAAGTTTAGTGAAGGAAATCCCTTTTATTCCTCTTTCTCAT
TAGTCTCAGACATCTCATGTTAAGCATTTTTAACAGTGAAGTCAGACTCTGATATTTGCC
CACGATTTGTCTTCATCTAGGTATGGCAATTAACTGCTGTTTGCCCAGTTTCTGGCTGCT
GTTTCTCTGCTCTGGCTTAGGGTGGTTGGACAAGCAACCGAAGAACAGAAATGGAGGTGA
ATGAAGGGAATGGAAGCTGCATTTCTCTCTCTTAGTTTGGATCTCAGCTGCCTGGTATCT
CAGGACAGCCTTCAGTAAGTAAGTGGCTTTTGCCCGTCTGACTGATCTGGGCTCAGAATG
CTCAGATGGCTGGAATTACTCTGTTTCTTGGATTTGTTTTTCCTGAAATGTCTGGGCCCC
ACTAGTTGTTTTAAAGCAAACATAAGATATTTTTGGAAATTAGTGAGGAATTTCAATGGG
TGTCAAGGAAAATCACAGTGTCATTTGTCTCTAAAAAATTTTGGCTGCCAGTATTCCATC
TGCGACTCAGTTACCCAGCTGCATGGCACTGAATGAAGCAGCTGTGAAGCAAAACAGCAT
GGAGGCAAGTGGGGACGTTTTAGAGTTGTAATTCTGCTTCTGTCGCTGACTTGGGACCTT
GTGATGTAAATAAATAAACTTTTCCGTATCTAGTCTCAGCTCAGCTCCTTTAAGATGTTT
TCCAGGCTCCCATCACCCAGCTCATCCTGAAATCTGGAGGTCTTAATTCCAGTCTGTGCC
TTCCTTCTGGAACCCTCCCATAATCATCACAACCAGGTACTTGTCTTGTTTTCATATGTG
TCTGACTCCGTTCCTCTGTTAGGTTACAAGCCCCACTGCAGCGTGAACTCCAGAATGGTA
GAAAGCTTATGTTACCTGCCTTGGTATCCTCAGCTCTTGAGATAGTGTCTGGCATATTGA
GTAGACTCTCGATATATATTGTTGAATAAAAAAAAATGAACCTTTCCAATTCTATAGTCT
GAGACTTATGGATACTTGATGAGCATTTATTAAATGGCTTTAATCTTCTTGTTCACCTTT
TCTTCCAGGATCAAATAGGGAGATTAGAGGGCTTCCAGTGAGATGATGAGCTGGTTGGGA
CAGATGCTCCCAAGTATATCATCATCTCCGTCACAGTCTTCATTTGGTCCCTACAGGAAG
TGACCAGGAAACCCAGTCTTGGGCAGTGTTCTCCAGTCAATGCCTTGTTCTCTAATAACT
TTCTTCTACTTTATCCAAACTTCCTCTCCCTCTGATGGTAGTGGAAAAGGAACGATTATT
TCTCTTACTGAGACTGTTAGCGTGGTAGAATCAGAGATCTGGGTGACAGAGTCACAAAGA
ATCTGTTTCATCATTGCATGTGATGTGGCATTGGCCTTTGCATTTTGGTTGCTCTAGGGA
GGGTTGACTGAACTGATTTTTACTGTTTGAAAATACAGGAGGTTTCCTAGAGTTGTCAGT
GTCCTTTAGGAAACCAGAGTTTTCTGAGTAAGCATTCAGCAATTTGGGGGCTGTGTTAAA
AATAACCCCAAGGTATCCCTAGGGAAGAGAAAACCTGGAAAGAAAGTGACTCACTCGCTC
ACCACTGTGTCAGTCTGGGCCTGTCCCATCAGGGTTAAGACTTCGAAATCAGATTTCCAA
AGCCAAACTTTGCAAAGGGTCCTTCTCTAGTTCTTTTATCCCAAGAAAAGCCTCTTGTTT
TGTGCGATTCTGTGCACTTGAAGGACTGCTCTTGGGGGCACTAGTGCTGATGAGCCCATA
TGCTGGCTGCAAATGAGAAAGCCAGCAAAACAGCAGGGGATTAGTGTTTCCACTGATGAA
TAAAAGCAAGATCTGAAGCCGCAGGAGATCCTGCATCTTCAGAAAAGAAAATAGAGAAGA
CAGGCCTGCTTATTTCTAGTTCTCAGCTCAGCAGTTCACACCCAGGAGTTTTCATGGGTG
GTTCCATGAATAAACAGAGGCCAATGTGCGAGTGTCTTTGTAGAGATTATGCACTTCTGG
AATCATGGTATGATCTTCACTTGACAGTTTTTTTAGGATGCCATAAAGTCAGGTGTACTT
TGACTTAATTTATAATTTCTTTGGACATAGGAAAATTTTCAGGTAATGTAGTATGCCTTA
CGATGTTGAAAGAACTAATTCCTTATTTATGATTATGTTCATAAACAACTTTAACTTTTT
TTCTGGTTCTACATGTATAAATTATTCCACTATCCATTTAATGGGTCAGGCTACTGTTTT
ATTTGAATATCTCATAATGTCTTATTTTCCACTGATTTTACTTTTTTCTATGTAGGAAGC
CTGTAATAATTTATCAGCATCCAGTAACAAAGGTCCTGAAAGTCTTTTGAATTGTATTTC
TGTGAATTCCCATTGATATTTAGCTCTTACTAGATGGGACACTAATATTAAAACAAATGC
TTAATTGTCCAAGAGATTGACTTATTCTTTATCAAGTTGCTGAGGGCCTAGGCCAGCCCC
AATACAGGGATGCAGATATGTAGTGATAATCACCCTTCATGATCTCATCACCATCCACAG
CAACAGCAGCTAAAACTTCCTGTGTTTCCTCTGTGCCAAGTGACACTTTAAGTGCATTAC
ATGTAATAATTCACTTAACTCTTGCAACAGTCCTCTAAGGTAAGTATTATTATTATAATT
GTTTTATAACTGAGAGAAGCAAGGCATAAAGTAACTTGCCCAAGGTCATATAGCTAGTGA
CTCACTAAGTGGAAGATTGGGATCCAAAATTCAACAAGTCTGGCTTCCAAGTCTGAAGGG
GAGCTCAATCATTGCTACTGTGCTACCTACTTTTCACATGTATCTATCTATCTATTATCT
ATTGATTATTTATTTAATTTACTAGTATTTTACATATGTATATGTAGGTGCTTAAAATCT
TTCAGGCTGTTAGAAATGTTAGGTTTGCACGGGTCTGTGATGAAGATGTTAATTCTTGGG
TTTGATTTTTTTCAGTGCGTCCAATTCGTTTGTCGCTCTGGGTATCAGGGACTGTACTTT
TATGGGTCAGGTCAAAGATGCAAGTAATTCAACAGGATTTAATTTTCACTGCTGGTGTAG
CAAGATAAACGTGAGGAAGTGTTAACTGCTGAATACATTTTATTATTTGAGAAGTGCTTG
TTTTGTATCTTAGTATTCCCATAGCACTTAGGATATTGATTTCTAAACCATGAGGGTCCT
TTGGTTTTGAATGAATGAACCGATGAACGAGTGGAGGGAGTTTAGGATGACACTGAACAC
CCTCTGTCTTGGTGGATGCCCTCTGAATTTTCTGTGTTGAGCTTGCTTGAGGCATACAGC
CTTGTCCTGTGTGATGTTAAGCATGTCTCATGGTGCCTGTAGTGCGGGCAGTAAATGGCT
TTGTCTCTTGGCTCCTCGTGCCTAACGGTTAAGGTCCTGGAGGATAGCTCTCTGTCCACA
AACAGCTGGTAAGGCTCCAATTCCAGGGTGCCTTGAAAGGCATGGTAGGTATGAGTGAGC
CTTTGTTAGTCTCAGCAGATATCAGAGTTATATTTCCCACCAGGAATATTATATAGGCAT
TGGCACGTCACATGCCTCCCAATCATGGCAGCTCTGTTGGAAGTTGTGTAATTTCAGGTC
CCATAGGAACCAGCTGGCAAAGAGAAAAAGGATAGCAAATGAGAATTGAGAAGTGGTGGG
AGATTGCAGCCGTTTAGCTGGGAGCCAGTTACAGAGGAAGGGCGGCACAACGCAGAGCAG
CCGGTACGTGGCAGGGCTGCAGTTCCTCCCAGTGCTGTTTACCATGAAGCCTACTTTGCA
TGCACCAGGCACTCAGGCCACCTTATCTGTAACAACCATGTGGCTGCTTCGTTGCTGCAG
CCATAAAGGAAAGAGGTCCTCAGGGGTGGTTGGTGCGTGTGCTATCAAAAGACACACTCA
GATTTGTTCAAAGGCAACCATCCAATGGGCCCCTTTGGAGGAGGCTCGGTGCCCCTCTGC
CACTAGGGGCCTGTGTTTTCGCATATGGGGCCATTTCCTTATCAGCCCCCAGGGGGCTCA
TTCTCTGAAAGGAAACAACCCGGGAGAGAATCTTTTGTTGAAAGACATTCAGTGGGTCGT
GATCCCTGGGGTCCTTGTTTCTGAGCTTCAGGAACCTGAGGAGGAGGAAAGGTAGGAACA
GTCCTTTTCCTGAAGCAAGGATGGCAGCACTGCCCACCTGACTGGTTCTGGTTCTGGGAC
TTGCTTTTTAGAAGCCAGATAGGGAAGAAGTAATTTGTTCATTTTAAAGGAATCCATTCA
TCAGGTAACCATCTATTCAATAAATATATATTGAATGCCAGCTGTATACAAGCTTTCTGC
TGAGTGCTGAGGATGCGGTGGAAATGAAAACCAGTTGAAATTTCTGCCACCATCGAGTTT
AAAGTCTGGTGGTGATGTTTAACTTCAGAAATATACACGAAGCTAGGCAGGGGTGGGTGA
GGGGCTTCTGGGGTCTGCACAGATCCAGGCAGGGTTTGTTCCCAGTCAATACAGCTGCTT
GTAGGTTCACCCTGGAGGAACATAAACTAGAAATTTCCCTGGCAATTCATGCCCCATCTT
AGAGCTGGAGGGTTCCTTTTCTGTCTACCTTCCTTTATAACCATTCTTCCTTCAAGAAAC
AGTTCTGTTTGTTGACAATTCACAGTTTTGAAGTTTCTGTCTTTGCACTGTTATCTTTCT
ATTCTTGGAGTAGAATCATCTTGGTTGCAATTGTTCCTGCTGTGAGGATAACGGCATCTT
TTGTGTGATGGTTTTCTTTTCACTGTGTATACAGTGACTGCAGAGCTAGGAAATTTTAAT
TTGGGGCCAATCTTTATTTGAGAGCCAGGGCTAAGGGAGGTCATGGATTCTTTCTCTTTT
ATTGCTTTCCTCAAAGCCTTGACTCATATCTTTGCTTCTGTCTTCCCTCATCTCTTTCCC
TCTCTCTTTCCTAAGACTAGTCCTCTTTCTGCAAGATACTCTTTTGAAGAATTTTAAAGG
GATTATAGGAGAATGCACAACGAAATAAGGGGAGAGTCATCCCAGGCTGCCTGGTCTTAA
GGTTACACAGAAGTGCCATGCCACAGACACGCAGAGGTGGAAGGCTGGTGGTGTGGCTGT
GCCTGTGCCTGCAGCAAAACAGGCGGTGTGACAGGGTGGCCAGGCATCCTCCAGAGGCCT
GACCACAGCGGTGCTGATGATATTTGGGACAGTGAAGCTCGTTGAGAAGATGCATGTGAG
TAGTATGATGGCCCTAGACTGACTCATCAAAGACTCCTGGGGAAGATTGCCCCTGGTGCT
GGGAGGTATGTAATAGCCAAACCATTTTATTAGGAAGAGGGCTTTGATTGACTGGCCGGG
GAGGCCAAGAACTTATGACAGACTTTCTCTGGATCTAGCTCTCCTTACACCAAACTGAAT
AGAGAGAAGAAAAGGTAACAGTAATCAAGTGATTTCAGTCCAGTAGCTGGGTGCTCCTTC
ACATGCTGAATTCATAAATAAGAAGGGTGGGCAGCCAATTGTAGAATGAGTTTTGAGGGC
CCAGAAACTCCCTACCCTCAAATTCTGAAATTCTGTCATTGGAGATTAGTCGTTTGGACC
ATAGAAACATAATAAAAGTATTCTTAGGAAGATCAACACTTTAAGTCTTAATACAGTAAA
AATAGAAAGAATTAATTTCTGACGACAAAGTCTTGAAACATACAAACTTGAGAGTCTTTC
AGCATACAAGCGGGATGCCATTAAGAGGCCATCTCTCTCCCCCTTCACTCCCACTTATCA
TTCATCTGCTTTTGACGTCTCTTGAATCTGTTTTCTCTTTCCAGGTGCTTATTCCTGACC
TTTGCATTGTCCATCTCAGCTTTCACACAAACTTTATATCTGAGCTCACTGCTTTGGGTC
TCCAAACCAATCCTCTCATCCACAGTGATCTTTCCAAAACACTTTTCAAGCACACTGCCT
CTTATGTATCTCTGATTTCTTATGACTTCTCACAAGACAAAAATCCAAATCCTTTTTCCT
GGTTTGCAAGACCTTACCCCATCAGGCCACACCACACCATGGCAGCCACTGCTCTGACCT
GGCCACCAGTGCTGACTCATTCCCGCAGAGTGGATGCTCTTCTCCAAACACAGTCCCATC
CACCTTCCTGAATTGCCTAAGCTGCTGACCCTCTTCTTGTCATGTCTTTCTCCAATCCCT
CCATTGGTCAAGATCCTTCATCCTTTAAGTCAGTTCAACTATAACTTCCACCGGGGAGAC
TTTCCCCATCCTCCTTAACCAAACTAATCTCTCCCTCCTCTGGACAACTGTGCATTGTAC
TCTGGCCAACATTTATCATGTTCTGATGTTAGAAATGAGTGCTAGGAGGGTCTGTGTCTC
CTATGGAAAACACACCCTACCCTACCCCATTCTCTTACAGGTTTCAGGAAGGTCCATATG
CTTGAGGAAAAAGGTAGATTTCCAATGGGTTTTCCCAGGGCCACCAGTGTGCTCTGTCCG
AAGTACAGCTGTTATGCAACAATGTCTGCCAGGAAGGCAATCTGCTAGTTTCTAATGGGA
ACTTGAAAGAACACTTCCAGCTGGATCACTTTTGGTGAATGTACTGAAGGATGGCTCTGA
CACTGGCAACATTTGGGGTCCATGGTCCTTTTTGAGGTCCTCTGTGTTCAACAAGTTCCT
ATAGTGTCACTGTCTTTTTCAGGGAGTAAGCCAGTGTGTGTGGTTTGGAGGGACTGATTA
AGATTTCCTACACTGCTGCCACAGTGTGAAAAATTAAATCCACCAGTTAGTAACCAGGGT
TGCCTGGTGTTGGAGTTGTCAGAAGGAATTATAGTTTCAAGGAAAATAATCTCAGACACT
TCTCATGTGGGTCACAGTGTTAGTAGGTGAGGACTCAGGAGAGATTTCGAGTTTTTCAAA
ATCACAAGGCAGGAGGGTGTAAGGTCTGCCATAGATGTCAAACCTGGACATCAGACCTGG
TATCAAGCCTCAGGCATTATTCACCCTACAAAGATCTGGACCTGGATATTCAGAGCCCCG
AGGCAGGTCTGTAATTGAATGCAGTGCCTTAACCCTACGGGCTTTCCTTGCCTCTTGAGT
CTTATGTATTGACTGTCAATCTCTCTTATGGAAATTTCTGTACATTGTTTTTTCCAGGTA
TAGAACAGAGATGATGCCCTAGAGGCCTGTCCCTTGATCCTATTGAAGACATCTTGAAAA
ATAACATAGCATGGGACATGCTTAACATATGATGAACTCAACTCCCATGAACAGTTACAG
GAAAATGTTATTTTAGAAAGAATTTTTCCCCCCAATTGCTCTAAGGAAAGTTTGCTTTGA
TTTACAACATTTTTATGAGAACAATGAAGACCCTGAAGACCTAAATTTGAACCGTAGGGA
GAAATTTAAGTTAGGTGTTTTTATAAAGGGGTATTTCTTTTCTTTACTCCTTCATTCCTT
TTTTCTCTTCTTTCTTTCATTTTGCATTTTTTTTAAAAACCAGAGGATAACTGCTTTATA
GTGATGTGTTCCTTCTTTCTTCCTTCCTTTCTATGTTTTCTTTTCTTTCAATAGAACTGA
TCCTTGAAGATTGTTGAGGCTGAGAGGGTTTTGTTGGTAGATTAGAGACGCTAGATGAAC
TTACAGCACTGTTGTTGAGAGAACTAGAGTAAGGCTGAGAATGAGCTTATTCACATCTAA
AACAAATATCCACTCGTTGGGGAAAATTATGAAGTCCTCATACAACTGAATTCAGATGTA
CACTAAGATAGAAAATATTCTGTTCTTTGGCAGAAACCAACAAAATTCCCTAAGGCAATT
ATCCTTCAATTAAAAATAAATCAATTTAAAAAAAGAAAGTATTCTGTTAAGAAAAATTAA
TTTGTATCTTTAGTTAGAAGTGGAGGGCATATTTCCCCCTAAATATGAATATAGTCGAAG
CTCTTGGTGTCTCATACATCATATTTTAAGACCTAGTAACACAGTTTTTGCCTTCTTGGG
CCATGAAGAACAGCCTCTACCTGAGATGGTGGAGGGTTGGTGAAGAGCTTCCCTGGAAGG
AGTAGTTTGTCTCACTGTCAGTTATCCCAGGGCAGCAAAAGAGCTGGTTTTGGACTCTGC
ACATGGATATGTGGGAGGCCTGCAGATTTTTACTGGGGGCACTGACTGGTCCCTGCTATG
TGGAAGTCTGCAGGGAGACAGGAAGAGGTTGGGTTTGGGATCTTAAAACGTGCATTTCCT
TCTCTCCTCTAGCAGTAAGCTGTGTTTTGAATGATGAAGAGAGCAGGCTGTGTCCATCGC
CAGGTGGAATCCATTGGCAGTAGGCAGAGGGGACAGCAGCCTGGAGAAGGGTCTTGTGGG
ATGACAGAAGGGGGCCTGAAGGAAAGCTCTGGTTCAGTGAAGTTGCGGAGCCCCATGGGG
ACCCATGGTGGGATGAAATGACCCTAAGTCCCCTGGGGACAGAATGGATGCTCCACATTA
CCATGATAGAGCCTGCTAGTTATAAACTGAATATTCATGAAACGATGTCAGTATTTTGTA
ATCCACAGGCTGATGAGATCTGAGGACACATGGGTGATATAACGAAGGACTTCTGAAAGT
AAGAGATCTGAAACTCTTGAAGTGGTGTTTGAAATAACGTTTGTACAATGACAACCACTG
CTTTAATTAATAACCTAATTATCCTTGGCTGTCTTCAGGACTAAAAATGCGCAGCAACTA
ATTGATGGCTTAAAGTTTAGGTGTTATAAGAGCTGGAAAATAGCAACAAATCTGAAAACG
GCCAATTCCAATTTATGCATATATATGTATGTGTGCTTCATCTACCCATTCATTGAACAA
ACATTTATTGTCAAACACTGTGTTTACTGCCAGGAATATAGAGCTTATTAAGACATTACC
CTCAAGGAGCTTACACCTGAGTGGGTAGAGATAGGTAGCACTCTGCATCCCCATTCAGAG
AGACAGATGGTTCCTGATTAATGACACCATGAGGCAGATTGTCGTTTCAATCTTTCCCAG
GGGATTGGAGCCAAATCTGCTTTCTGGTGAACTGCCTTTTATTTCTATGACCCAGGTTTG
GAGGAGCTGCTGTAATAGGCTTGACCGTGCTGTGCTCTCAGGGTGCTCCAGTGGTCCTTG
GTTTTGGCTTTCAACCAGAGGCTATAGCCTACAATGATGGCCCAGGTGGGGCTGAAGATG
GAGCAGAGCACCTAGAGATTTGGGCGGTCCAGCACTGCCCTCCAGTGGTCAAATGGAGAC
GTGCGGGAACCACGGATTCCTAGAGCGAGGTTCTGAGGTTCCTGCGCATTCATCAGGGGA
CGAGGAATGACTCCTTTGGATGAGGTTGGGAAAGCAGGAATTGGAAGCCAAGGTTGAGAA
ATTAAAGTGAGAATTAAGACTGATTAATAAGCAGGCACCTGGAGATGTATATGTAGAGAG
AACTAGAAACAAAACTATGTCAGTCTCCCAATTTGAATTTTGGCTGACAAGATGACCAGG
CTGCCTTGGGGTGTAGAAAGTGCTGTGATACTGGAGGGGCAGTGATCACCCAGAGATGCA
ACCCCAGTCCTCTCAATCCTCCCTGGTGTAGGTTCTCAGAAGGCTTTGATCAAGAATTGT
TATTTTTCAGGTTGATGGGCAGTCAGGGAACAAGCACAAATCTCCTGAAATGAAATCAGA
GGCAAATTCTCCAAACATTAGATTTACAAAGGGATCTAGCCCATAGGGAGACAAATCTGT
TCTCAGCATTTCTCCTGGGACTCAAGCATTCTCAGTCTCCCCACATCCTACATATGGGCA
GTTCAATAACTCTACTTTGGAGGGGAATTTCTGTCTCTTAGAAGCAAGAAGTCTTCCTCC
CAGCCCTCAGTTGGGTCAATGTCACTGGAAGATGTCCAGCACAGTAGAACACTGTCCTGT
GTCCCAGATCACGGATCTAAGAGTCAAGGCTGAAGTAGTCTTGGCAGCCAGTGTGTGCTT
GGCAAAGTCTGCAACTGGTGCACGGTTTCCTTCCTTTTATGTTCGCACATCTTAGCACAT
GGTGTCCTCTAGAGATATCATCACTTACCTTTCAAGGTCATGGAAGCAATGGAATTTCAT
TGTGCCCTGAATCTCCCCCTGCTTTATTTCTTCTAGTTGATCTATGACTTGGCTTCCTGA
ATCTTCAAGCCTGAAATCTTCCCTGCCCCTGCCGGTGTTGGTGGATTCCCCTGCTCCCCT
GAAGAGAGAAACGGGTTAGAGAAACTTCCTGATCAAATGGAAAAGGCAATACCAGACAAA
CAGTTACAGCTCAGGAGCTGAGTAACTGTAGCATAATGCATCTTGGTGGTCGGATTGCTC
ACACTGTTGCCTCTAGAACCCGAGTATCCACAGCCCTACTGTAGAAGACTCCGGTCTTTA
CTATAAGAACAAGGTTCAATCTGTGAATCCAGGGCAGGAGTCTGAGAGCAAGATAATGAA
GATGGAACATGAATATTTTAGTTACAGGGCTCTTAGAAGACAAGATGAGTCGTAGTAACT
CTGTGCATGTGTGTAGCTCTGTGTGCACTGCCATGTAGTTAAACGGAAGCTTTCTAAAGT
CAAGAACTGTGCCTTCCCTGCCCTCCTTCATAATGCAGGGCACTTGGTGATAAGCATATC
GCGCCATAGCACAGTGGTTAAGAGATGATGCTTTGGATTCCAAGCCCTTTTACTTTAATT
TTTCAATCTTGGGAAAAATTCCTAGCCTCTCGGAGGCTTGGTGCTGTAAAACAGGGATAG
TAATACCTGCTCCCCACTCTCTGCTCCCAGGCAGAGCATCTGTGAAGATTTGGAGAGCTG
GTGCCTGTGCAGCCCTGGGCATTGTGGATGGCACGAGGTCAGTGTTCAGTAAAGAGTAGT
TATTTTATTATTTCCATGTGTATATATGCATGAGATCTCTGGGCACATGAGAATTTTTCA
AAGTCCAACTTAGCTGCAAAATAAATCAGCCCCATTTCAGAAAACCAAAAGCATGCAGGC
ATGGAGATGAACAGATTCCTTTCCTGTTTACCCTTTGCCACCTCCTTCTATAACTGTAAG
GTCTTTGTCCAAATTTCCAGGGACCAAACCTGTTCTTGAACCCTGTCTAGAAATGGGAGC
ATTGTCCACACGTGGAAAAGCTTTCAGCGGAAACAGACACGAGGTGGTTGATCCTTTCTT
CTTGATCCAGTCTGGGCATTCACCTTGTAGTTGGCTGGGCTCAGTCTCTTGCTCTGGATG
GTCGTAACTGACCCAGTCTCGGGAGCTACCAAAACGAGAGAGACTGGGAAGCTTGGTGTT
CAGTCATCACTGGGAGCCTACTAGGAGAACAAGGTACCATGCAGCCACTGGAAAGGCTGA
GTGTCTAGAAAGGGCCATAACAGAGGAAAATCCTGCTTGGCTGACTGGGGCCAGGACTGT
GGCTTTAAAGCAATTGGCGCAGATGTTGAGTGAGGGGGTGCTTTCATTTTGTGCTCAATA
AAACCAGTTTTATTCAGGGAAGTGAATTGTTATCCCCCCTGGGAAGGGTGAAGGTATAAA
AACAGGTCATAATTCTTGGAGGATCTCATTCTTCTGTAGCTGGAGACAGGAAGAAGAAGA
GCGGGAGAGAGAGGGAGAGAGACGGATGGAAGGCAGTGCTGCTGTCCCAGGGAGTCCTAG
GGTAATTACCCGCTCCAAGGTCTCCTGGAGCTTCAGGATGCTGCCAGATGTGTCCAGGCC
CTCCGCACACCGCCCCGCAGAGCCGGCATCCAGGGTCCACCTCCTCCCCGCTGTGGCTGC
TCCTCATGTCCGGGAACACATCAAAGGAGGTTTGATATTCATAACCGCTGTGAGTCATGT
TCACATGGAACTACAGGGAGCCGCCCGCACTGCTGCATGCTGTATTCAGCCTTTGTCAGT
GCAGCTGAGCCGAAGCCAATCCCCCCATTATAGGCGAGAGGAGTTGCCTCCTGGGAGACT
TGGACTTGTCCCTAGACCCTTGTGCAGAATAAAATGAGTCTTTTTTTTTTTTCCACTGAG
AAATAGTTATTAAAACATCCTGGGGTCTTGACTCTGGATCTGCACCACCCACGGGGACAA
CTCTGTGTGGTCCTTCCCTAAGAGTGTGGTCGCCTCCAGGCCCCGCTGTTAGTGTCAATA
ACATCTGAAACCTCCCTGTCTCCTTCGTGCTGAGGACAAAGGAGGTCGACAAGACTCCAA
CCATGACCACATTTCTTGTCAGCTGGAGGAGGAATTCTGCTCCCTCCTGTGGAGTCTGGC
TATTGTTGGAAAGGGCTGGCTGAGACTGGAGAAATTGAAGCCCCAGGATCGCAGAGCCGG
AAGAGGCCCTAGTCCCCATCCAGTGCTAGCCCTTCAAATTACAGATGAGCAAATTGAGGC
ACAGAGAGGTTAAGTGACTTGTGTAAGGTCACACAGACCTGTGAGGATTTCTAGCACATA
GAATCTTTTTCTGAAAGATGGAGGAGAATCGTGGCAGTGTGAGCCTTGCTATTACATTCC
CATTGGAGGTCAGCTTCAGAGGCTCAGACCTATAGGAAAGGGATGGGAACTAGAAGAGCC
AAAGCCATGCCTCAGCTCTGCATCTCAGTTTCTCTGTATGAAAAATGAATGTATTATTTA
CCTTCATTTCAGGACTGTTGAGGGCTTGATGAGTGACTCTGAGAAGTCCTGGGAGCTTGG
ACTTTGGGGTGGATGACAAGTCTCTTTTTGGGCTCTGGAGTGGAGTTCTGCTTGCCTGGT
CTGACTCACCTGTTCTCAGTTCCTCAGTCACCACTGAGGCTTCAAGGAGCCCCTGGGTTT
GGGAGAGTGGGGAAATTAGTGTGAAATGACCAGCCCGGGTGGTTGGACATAGGACATGGG
AGTTGGTATGGGGGTGGGATATAGTAAAAAAAAAATACAGCAATACCTGCCTGCCCCCAG
CCCTGTGTAGCAGTCTCCCAGGAGAATATGTGAGATGTGCCTGCCAAGGGAAAACATTCC
TGGTTACTAGGACCAGATTCCTGACCTTTGCTTGGGGAGGCATGGGAAATGGACTCCCCA
TCTGTGTGCAGTTGAATGCATTTTTCTTTTTTAAAATCTGTTTGGCTGCTCCGAGTCTTA
GTTGTGGCATGTGGGATCTAGTTCCCTGGCCAGGGATTGAACCTGGGCCCCTTGCGTTGG
GAGTGTGTCGTCTTAGCGTCTGTGCCACCATGGAAGCCCCTGAATGCATTTTCATTACCC
TGTATGCCTTCAGAGCTGCCAGAAAAGCAAGCATGTCTTGCTCTTTAAAATGTCTAGAGC
ACCCGTTCCCTCTTGGGGTTTGTGGTTGGAAGGTCAGCCTCAAGAGCTGTCTCGTGGTAA
TCAGGTTCTTAATAAACGAGCCCTCAGGGACTGCCAGGGAGACCAGAGAGCAGTCTGTGC
CCTGCCTGGGCTGAGTCGCAGCAGAAGCCATATGGCTTGTGCCCCTTGGCAAGGTGGCCC
CCACTGGGCTGGGCAGCTCCTGCTTCCTGGCAATCCAGCCAGCAGTCTGGCTTGGCGAAG
CTGCAAGCCCAGAGGCCCGGGTCTGCACATCAGTCTTCTCAACTGCTTTCTCCTGTTATT
ACCTTGTCAACAGCAGTATCCAGGGCACAAAGGACAGCTCGGCATGATGATGCCGTGAAT
GACTGGTTAGGTGCCTCCTGTTTAATAACCAGAGAAATATTGCTGTGCGGCATCTCTCCA
TATGTTGTAGCATCTGTGTGTGGCATGTAAGGGACTCATTTTCTTCACATATCTCATTAA
AGATGTAAAGCAAAATGGAGGGGCGGCAAGCCTCTCCCTGTGCTGCCTTCAACTCCCTTT
TCTTACCCTCTGCTGCCATCTAGTGGCCACTTTCCTCCTCTGCGTTGTCCTTTTCCTAAA
CAGGGCTGAAGTCTCAGCACCCGTGAAGCAGGAGGAAGACGGGTACAGAAACACACAGTC
ATGGCTTTCCTCAGAGTCCTTGTCGCAACGGAGGGTCAGGACCCATCTCCTGACATCTGC
CTGAGCAACGCTGGGACTGCATCTTGGAGCCCGAGAGGGCCCTTTCTCTTCTGGAGAGAG
ATTGTCTGTCCACTTTCTTACAAATCTATCCACCTTTCAGACTCTAAAAGTAAACCGTGA
AGACCTGGCATGTCTTGCCAAAATCCCAGGTGAATCCTGGAGAGAGATAGAGTCCTGCAT
CTCATGCTGACATTTCCCACTGTATCTTCAAGAATCCCCAGAGGCAGAGATGGAGAAAGC
ACAGAGCCAAAGGGAAATTCGTTGGTGTCTTCAGCCAACCGCCCACCTATTTCCGTACAG
AGCAAGCAAGTGGAAGCTTGCTCCAGCCTGACCTGCAGACCGTGTTTGACACCTGCTCCA
TTGCCCATGATGACACCTGAATGTATTTTCAACCCTTACTCATTAGCCTGGGGCCTGGGG
ATGTGTGCAAAGCTGTGAAACACTTCCCAGGATGGAAGACCTAATGCAACACAAGCCAGC
TTGTCCTTAGAGCTAACGAGAGCAGTGAAAGCAGAGCAGACAGAGCACAGCGACTGCAGG
GTTTAGGATGGGGCTGCAGGTGCCTGCGTACTGCTGTGGGCCCCGACACTGGAGGGAGGC
GGGCCTCTGCACCTCTGGGCTAGGGCTTGAAAAACAGAGTGATGTGGCTTTTGTCATCCA
ACCCACCAGCTCATGTCCTTCTCTTCAAGCCTTGGTACATGTTCATCAATTTCATTAATT
GAGTCGTTGTTCTCTTATGTACTCAGCTGTAGAATATACAGTGAACTAGACACAAAAATC
AGCATACAACACAGTCTCAACCTTTGAGGATCTTGTTATCTAGAGAAGGAAGTAAGGATG
AACCCGACGGTCAAGACAATGTGGGTTAATTCTCCAAACGAGAAGAACAGAGGACGTAGG
AAGCAGAGATTCTAAGAAGAGAGCATCCCCAGAGATCACAACAGCTGAGTAGCATATTAT
GGAAGCAAATGATTCAAGCTGCCGAAGGAATTGCTGTTGATGCTGAAATGCCTTCTAAGA
TGTGTGGCCACCCCAGGTACCCATGGCCTAAGGACTCTGCTTCAACTGTGGGCTACACTC
CCTGGGTCAGGAGGCAAAGGGGTGTCTTCCAGGGCCCATTTATTGACTATAATAGATTTC
TTCCCCTTCTCAATATTACTGTTCATTCATGAATTAATGTGTCATTCATTTACTCATTCA
AGAAGCATACTGTTCTAGCACTGGGGATCGAGAGAGAAAACCACAAAAATGGAGAAGCTT
TCACGCTAGCTTGACATTGAACTAGAGCTTCATAGAACAAACTACTAATAGCATTACTGT
CACTTTTGTCTCCATTTCAGTCCCTTCACTTGTTAAGTATCTGTTAATTTTTAATTGCTT
TATCTGTCCACATGGTCCTCTCACCTTTCCTCCAAGAACACTTCAGAGAGAGATGCTGCG
TTTTGGAGTAACTGGACCAGTTCTCAGGGCTTCCGGTTGGCAGGATGGTCAGAGAGATCA
AGTGGAAATAGAAAGTCTAAAAGACTGAAGAAAAGACCCTTTGATTCAGTCTTGATTAAA
AGTAAAATAGACTTAGTTTGCAATGATGTTTGATATGTCCTGTGAGGAAGAAATCCTATT
ATGTCAAATTTTCAAAAGCCTGTGCTGATAAGATAAAGATATTTATATTCCATGACCATG
GAGCTCAGTGAAAGGGGGCTGTCAAGAGACTAGACAGCTCAGGGGAAGGTTTTGTGTGAT
TTGAACGTACACAGCTTTGGCGTCTTCTTAAGTTTACTGACAAGGAACAAGCATCTCTGA
TATTGACTCCCCAGGAATATAACTTCTAACAGCAAAGCATTTGATCACAAAGAGCTCAAA
AAAGTATTGTATTGCTCATTTAATCCTCAGAATATTTGTGTAAGAACTAGAATTTGTTTA
GTTGAGTTGTAAGTAAACACACAACGCTTTGATTACTTTAACTCATCACCTTCTCTTTAT
TTCTTTTGGTGTTGTCTCTGCTTTTCTTTCAATAAACCACATGAAATAAAGCGTTGCAGG
AGATGCCTTCTGGGCCTCATTTCTTCGCCAGGTCTATGGGTTGGGGTTTTATATTCTGGA
GACAGAGGTTTCTAGGAAACCTAGGTGCCAGGTAATGTATGTATTTCCATAGGTATTGAG
ACCCAGACCCAGCTGCTCTTGGCCAGGCTGCTGCTGCTGTTAAGTCGCTTCAGTCGTGTC
CGACTCTGTGCGACCCCAGAGACAGCAGCCCACCAGGCTCTGCCGTCCCTGGGATTCTCC
AGGCAAGAACACAGGAGTGGGTTGCCATTTCCTTCTCCAATGCATGAAAGTGAAAAGTGA
AAGGGAAGTCGCTCAGTCGTGTCCAACTCTTAGCGACCCCATGGACTACAGCCCACCAGA
CTTCTCCATCCATGGGATTTTCCAGGCCAGAGTACTGGAGTGGGGTGCCATTGCCTTCTC
CGCTTGGCCAGGCCACCTTGGTGTTATCCACACTGTCTGCAAAAACAACCCTCCTAATTC
CATCAGCTCCTGGTCTTGGAACTACAGTGGAGCCTCTTTTCATCTCTGAAAATGTCACAG
ACGAGAAAGTTTGGCTGAGTTTTATGCGGTTGTGAGGTGTCACGTCCTCTGAAGCCTGAT
GCGGAGCTGTGGGAACCACAACACCCTCCTCCCTTCGTCCCCATCACACCTTCTCTGGGA
TTCAGTGAGTTGAACCCCAGTCTCGCCAATCAGCCAAAGGGAAGGGAACTTCGTGGTCAC
TGAGCGTCTACTTGAAAGCCCACTCACTTGGATTTCACAGTTCGCTGAGGCATGCATCAT
AGTCTTTTGTGAGTGAGCAGGCCCTCAGAGGTTAAATAACTTTCTCAAATCTTTAGCACT
AATAAGTGCCAGAGACAGAATCTGCATCTAGGTCTAAGTCCTGGCGATTTCGATGACCAC
ACACAGAAGAGGAAACGGTAGGCTGAGCCTCCCTCCCCCTCTACTCACCTCTGTCTTTTC
TGAACAGCTGAGGAACTGTTTGGAGGTGAATGATGCCTCAGGTGTGTCCCCTGGCCCTAG
AGCCCTGCTCCCAAGACCCCAGGACCTCCACCACAGGTTGACAGTTTCACATTCCGTAGG
CGCTGGGACCCGGGGCCTGGGGCTGCACCCTGGGCAGGATGGAGTGCGGGAATAACAGAA
TCACTATTCCAGTCCTCAGAAGCCAGCTGTCTCTGTGAGTGTCCTGAGGTCAGAACCAGC
CAGTATCACAGTCATTCCTTAACTGGTCTCTGTCCTGGGGACCACTAAACTCTGGACGAG
GACGATGGGGGAGAACCAGATACCCAGACCTATGGCTGCCCTTGACTCTGACAGGCTGGA
CCTGGGTGAGGAAAATCCACCGCAGAGGGACCCCTACCAGGCCCTTCTTCCCTTTACTTT
CCCGCATGGGCCGGGTGGTCCCGCTTGTTCCAGGCCAGCCTCAAGTGGGCTTCTCTGAGC
TGGTTCTTGCTGTTGTAGGAATCCCTACAATCACAGGAGCCTTTGGAGCCAGAAATTTCC
CCACAAGCACAGGATTGGAAATTCCTGGTTGCAAAGGCCACTGGTATTATCATCCCGACT
GACAAGTGGGATTTAGTCACCAGTCCCCTGTGCTCACGCTCCTTTGTGGTGATGTTTGCA
GTTTGGTTTTGTGTTTATAGGACATGGGAGTTAGTGAGTCAGTGAGAGAGGGATGTGTCT
CTTTTCTGAGAATTTTCCTTTAATACCATGGCATTGCAATCATGATATTGATGATTTAGT
CCATACCCATTTGAGTATGATTCTCTATTAGGCACCATCTTCAGGCAATTGAATGGAAAG
CAATTGCTCTCTCGAAGCGTCCAGTCTGAATCAAGATGGTTCTTCTACTCAAAGCAGACA
GACATAAGGACCAGTGCAAAAGCATCAGAGATTTATTCCTTTCTACCCAGGAAGTAATTA
CATCATTGATACTGTGAGTAAGCACCTGCAGACAGGCAAGCAGCAATTGGACCCAGAAGT
GACATGCCTGCCCCAAATTCAGGGCTCACAGTGGCTCAGGTGTAGGTCTGTTGAGGGTGT
TGAGCCAGCTCCGTCATCCTCTTCTTCTTCTTGTGAGTATGAGTAGCAGAAAGAGAAAGA
TTGTTTAATAGAGAATCACTGAATCAGAATTTTACAGCAAGGTTTCTTTTCCATATCCCA
AGTTTATGCAGAGGAAACTGAGGCTCACATTACTTATCATGGTTTTATCCAGGTCATGCA
TCTTGTAACAGAGACAGAGTCAAAGCCAGAGCTTTCTGCTCTCTCGACCACACATACTGT
TTATACTGAATTACAAACTGAATCTGATCCGTGTGGAATCTGTGCTAATGTGCTGCTTCT
AACAAGGGCAGCAGGGAGATAACCCTCTCTCCTGACACTAGTCTCAAAGGTTAAACTATA
GCCTCAGACTAATTTTCGTTAATAGAATATCAAGGATCTGTCATGCGTTTATTGATCCAA
AATAGTGTTACCATTTTCATAAATTAAACATACATTACATAAAGTCAGTCTTCACTTATT
GGTATGTTGATTTTAACGCACATGTCTTAGTCTGACATTCCAGCAGTGTTGGGGCATTAA
TAGTTGAGGACGCCTTCATATGCCTTTTCTCCAAGTAACAAATTTGTATTTAACCTGCAC
TGTCAGTAGCTGAACTCCAGAGGGTGACTAATGGATAGACTGCAGAATCACAGAAGGTTG
GTGGGGATATAATCCTTTTAGTGGAGAAGTTTTCTGTGTGTGTCAAATCCTACCATGTAA
GTGACAAATCTATAGGTAAGGCCAGTCTTGACCTAAAATGAGGAATTCTGGAAAATTGCA
AATGCAACTCATGCTCAGTTTTTGATGTTAGCGAAAATGTCAAAGAGGACCAGCTGTGCT
GTCCGTCTGGCCATTTCTGGGGATTTCAGAGGAGCAACTTCCCCCTCATCTCAGGGTGCT
GGTGAGCACTCCACTGTAGGCCCTGGTGATAGCTCTGTGGCAGAGCTCAGCGTACACAGC
AGAATTCCCTTCCATGTAAGACCTTCTTATAGAATGAATGAACCCTCAGAAATCTTTGCT
GGACTTTACCAGCTTGTTCCCTGGCATATATTTCAGAAGGTGCCTGAGGCCTCGGATAGA
ACATGCAGGAGAGATGAAACCTCCCTCCCCCCAATACATGAAGATGCCCCTTTTGGTGAC
AGAACTTATGTCAAGCTCAGCAGCTCAGTGTGCTCCCAGCCCTCCTTAGGATCACAGTGG
ATGCAGGGAGGTGAGAGCTCACACCAGCCTGGGTGAATTCTGTGTGGAACCTTGACAAAC
TTTACTTGGAAGGAACTGGAAAATATCACAAGCTTGCATGAGAGGTTGGGTATTCCTTTT
GGGGACACTCATCACAGTTAGAAAGTAGCTAAGAAAGTGCAGTCTTAAGGGAGACTTGGA
CTTTTCTAAGATTTTTTTTTTTTTGATGTGGACTGTTTTTAAAGCCTTTATTGAATTGGC
TACCATATTGCTTCTGTTTTACCTTCTGATTTATTTGGCTGTGAGGCATGTGGGATTTTA
GCTTCCCAATCAGGGATCAAACCTACACCCTCTACGGTGGAAGGTGAAGCTGTAACCACT
GGACAGTCAGGGAGGTCCTGAAATGAACTTTTGAGGATGTAGAATTTGAGGCAGATCTTT
GCTGCTGTTGTTCACCCCACCTTTTCTCCCGTCACTCCCCATTCTCTTTTTCTGGCATTT
GGAGAATGAGTTGAGTGGGCACCCCTGGGAGCTGAGGGAAGCTCTGGGCTGAGCCAGGGG
AGGGCTTGTCAGAAGTTATTTATTTGGACCTTGCCCTCTGGACATTAGCTGTAAGAACAA
ATTTCTCACAGTGTCCACATTAATGCTTTTCAAATTTATTTCCACCTGAGAACCACTTTG
GCTAGGCAGATAACCTCTGGGCCTTTACCTCTCTTGCTAATGGAGAAGAAGCTCATTGGA
ATGAATAAAGAGACTAGAATTGCTTTGGCTCAAACACTAATGAGTACTTTCCAATTGTCA
TAGTGTAAATATTAAAGTTTAAAGAGCTCAGGGGCCAACTAATTATGTTAAAGACCCCAA
ATGCTTGCAGATTATCTGAAATTGTACATGGAGGAGCTATGTTCTCATTCAGTGCTGAGA
TCCCTGGGTTTCCTAAAACAAACATTTCTGAGTGTCTCCAGGGGCCTGCCAGGAGGGAAC
TCCTCCCAGGCTCAGAGGATGTTAAAGCTGGGCAACCTTAGTCTTTTAGTCCAACCCCTC
ATTTCATGTGTGGGAAACCGAGACCTCATCATTAGCTCGGTGGGTCATGATTAGAACCCC
AGTTTGCTGCTCGCCAGTCTGGTCTTCCTCTCTTTCTCCCTCTTGCTTAGGGAAAGGACA
GTGATTCCTGGACTATCAGAGCAGGAGGGTTTTTTTTTTTTTTTTAAAGTTTTTAGGGTG
ATCTGTTCCTGTTTTTCCTGATTTTAAGGTATATATAGTGTTTACTACCAGTAAATTTTT
TCCAGTGGATGTTTGCTTCTAGAAACGTCTGCAGTCATTCCATTTTGTTCTGAAATTATT
GGTAAAGCAACCTTTTTTTATTGGTCTTTTTTTTTTTCCCCCAGGGTCAGGAACCCAGGA
TGAGTGTTTATGACTCTAAGTCTTGCTCATTTTCAACTCCCCCAATCCTCACAACCTAGT
AGAGTGCTTGGTACAGAGAAGCATTCAGAATGACTGCATTTAGTTCAGTATTTTGAGAAC
AGTGGCCAAATGGTGATTCTTTGAGTTTAGATTGCTCACTGACTGCCAGTGTTAGACGTC
CTCTTCCCCTTGCCTTTTGTTTAGAAAGAAAGCCTAATTTTTAGTTGTGAATAAAAATGG
TTCATCAGAGTATGTTTATTGCTTGTATTGTTGAACAAAAACTATAGAGAGCTTTACTTG
AAGTTTGAAATAGTTAAATTCAGAAAAAAAACTAAGATCATTCTAATTTACATAGAGGGA
GTAAATTTTAGAAATTTGGGCTGGAATACAGGAATGTGAGTTCTAGAGAGATCAGGATCT
AGAGGCTAGGCAACTCACTTTAAGGGAAACTACAAATATTTTAAAGACATATAACCTAGT
ATTTAGCAGATGCTTTTATTAGATGCTTTTTATCACTAAATGTGTTCACTGAAGGGAAAA
TTGTAAATTACATATAATTATAAGGAAGAAGAAAAGGGACATCATCCATAATCTCACTAC
CAGAGACAGTAACTCTAATTTTGTCATATTTCCCTTTAGTCTTTACCCTTCAGTTTATTT
TCTTACATGTTGAAGCCACATTATATTTTCAATTTTCTGTTTTTCATTTATATTAGAGTG
ATACGTTTTTCCCTGTGTGATTGAAAACTCTTAAAAATCCAATTTTTGATGGAGGCATAG
TATTTTATTGGGCAGATGTTTCTTAATTTGCTTAAACATTTGTCTGATGTTGGATTTTTA
GGTTATTTGCAATTATTTGGACCATGAGTAACATTAAATGGACATCGTGGCTTATTAAAA
GTCTGCTCAGATAACTCTTTTAAAGATAGATTACCAATTATTCAGATAAGAGGGATGACC
ATTTTAAAAGGTCTTGATACCTAATACTGTGATAAGCTACTGTTACATGGATTCAGTTTG
TAGTCATAGCAGCAATAAATGTAAGTGCTCTTAATGTGATGAATTTCATCAGCATTGAGT
TGTGATTGCTTTTTTTAAAATCGATAAGCTTTTCTATGAGTAATAGTTGTTTTCATTTGC
ATTTAAAAATTTTAAGTATCTTGCGGCTGCTAAGTCGCTTCAGTCGCATCTGACTCTGTG
CAACCCCATAGACGGCAGCCCACCAGGCTCCCCCGTCCCTGGGATTCTCCAGGCAAGAAC
ACTGGAGTGGGTTGCCATTTCCTTCTCCAATGCGTGAAAGTGGAAAGTGAAAGTGAAGTC
GCTCAGTCCTGTCGGACTCTTAGCGACCCCATGGATTGCAGCCTCCCAGGCTCCTTCATC
CATGGGTTTTCCAGGCAAGAGTACTGGAGTGGGGTGCCATTTAAGTATGTTAGGGTTTTT
CAAATATTCATTAGCAATTTATGTATTATTTTTGTATCTCATTTTTGCCTATATATCAAT
CAAGCCAGTGTTCTTCTTATTCATTTATATGAACTCTTTATACATTAAGTGCATTAAAAT
TTAACTTATAAACTCATATGAATATATTTATTATTGATCTTTTTTATAAATGTATTATCA
ATCTTTAAAAGCATTTGGATATTTAGAAATCTCTTCACTTTATATACTCAAATTTATGAA
TTTGTACATATCCCTGATAGTTTTGCTCACTGCCTTTACATAAGAAAATTTTATGGCAAA
ACCCATACAATATTGTAAAGAAACTAGCCTCTACTTAAAATAAACAAATTTAAATTAAAA
AAAATTTTTCTTTTCTTTCCTGTTTCAGAGGGAGCGGGCACAATTTGTGTATAGGAGGAA
TAGTTCTATTTTGGGAAGAAGACTTGACTTGGGGCTTGGACTAGGGTTGGTTTTATTAGC
AGCTTTGCCAGTCAGGTGTCTCCTCACTGCTAACGTGCTGTAGGAGCTCTGGATATAACA
TATGGTACCATTTTTTCTTAGTGTGATAAGGCTTATCACAGGGTTGAGAAGGTAGATGGA
CTGTAGGCTGATAGTGAGAGACTGAAGATTTGTCTAATTAAATGAATGTATAAAGGGAGG
AGACACAATGCTTCCCAGTGCCACAGGAAAAATGATTTAGGTTCCAAACTGACTCTAGCA
TTATGTCCCTAAGGAAATAATAATCCACAGGNNNNNNNNNNNNNNNNNNNNNNNNNNNNN
NNNNNNNNNNNNNNNNNNNNNNNNNNNNNNNNNNNNNNNNNNNNNNNNNNNNNNNNNNNN
NNNNNNNNNNNAGTGAATGACATCACTTTCACTTTTCACATTCATGCATTGGAGAAGGAA
ATGGCAACCCACTCCAGTGTTCTTGCCTGGAGAATCCCAGGGACGGGGGAACCTGGTGGG
TTGCCATCTCTGGGGTCGCACAGAGTCGGACACGACTGAAGCGACTTAGCAGCAGCAGCA
GCAGCAGCTGGCTCAGAGCTATAGTCTTAATGAAATTGCTGTTTTGCACACTTACTTGTA
GAAGTGAGTATACACATATGCATGTGCAAACACGCACAATACACACACACCTCTGCTATC
CAGCTTCTTCTATATCTAGCTCTCTGAAATGCACAGGTCATTAGCATTTTCTCTCTATAA
CTTTCCACAGAAATGTCCTTGCTCAAGCGTTGAGTTGAGGTGATAACCTTGCAACATTGG
TTGTTTCATATTTTGTTTTCCTGGTTACACTTCTCCCTTTAAAGTTTGCAAGGTAGCACC
GGATTTACTTCTTCCCTAACTGCTCCATTTGTTGTCTTCATTAGGATGAGCATATTCTAC
TCAATCTTTTACCAATTTATTAAAATATTTTCCCTTCGCTTAAAAAGTTACAGAAAACAT
GTGTTTTCCAGGTGTCTTTGGGTAGCAGTAGGTTTGCTGATGGCTAGAGGAAGCTCGAAG
TTGAGTCACTGGTTCTCTATAGAACCAAGCAAGTGCATGCTCTTCATGAACCCAGAGGTG
ATCAGCACATCAGTGTCAAGCTTAAAATATCTAAACTGGGATGAGATTTAGACTTAAAAC
CAAATGCCAGTGTATTTGCTCTTTTAGTCCCTGTCCAAGGCACTTCTTCTCTTGCTTATT
ATCATACTTTGGAAGCCAAATTATTTATAATAAACTTGTTTGCTGTAAATACGGGAAGTT
AAACAGCTTGGGAGGGGGTTATTATATTTCTCCTTGTTGTTGTTTAGTCGTTAAGTGGTG
TCTGACTCTTAGCGACCCCGTGGGCTGTAGCCTGCCAGGTTCCTCTGTCCATGGGATTTC
CCAGAATGTGAAATGTGAAAAGTGAAAAGTGATGTCATTCAGTCGTGTCCGACTCTTCAC
GACCCCATGGACTGCAGCCTTCCAGGCTCCTCCGTCCATGGGATTTTCCAGGCCAGAGTA
CTGGAGTGGGTTGCCATTGCTTTCTCCGCTGAGCCAGCTACATGAGTTCAAATTCTGATT
GTAACACTTATGGATTTGGTGAATTTGGACAATTTACCTATTCCCTTTGAGGCTTGGTTT
TATCATATTTATCATGTTTATTTATCATAATAAAATTGGCATCATAGGGTTAATGATAAG
TTTAAATGTAAAGCATGTAAAATGTTTAGCAAAGTGTCAGTCACATTAAAAATCACTAAT
AAGGGTAGATTTTATTTGCTATGTATAGAAATGTTAGAGAAGGCAATGGCACCCCACTCC
AGTACTCTTGCTTGGAAAATCCCATGGACAGAGGAACCTTGTGGGCTGTGGTCCATGGGG
TCGCTAAGAGTCGGGCACGACTGAGAGACTCCACTTTCACTTTTCACTTTCATGCATTGG
AGAAGGAAATGGCAACCCACTCCAGTGTTCTTGCCTGGAGAATCCCAGGGACAGAGGAGC
CTGGTGGGCTGCCGTCTATGGGGTCGCACAGAGTCCGACACGATTGAAGCGACTTAGCAG
CAGTAGCAGCAGCAGGGATAGAAATGTTCATCTATGGAGATAGAGAAGAAAACTCTAAAA
ATTTAAATTTGATGATTCAAGTAATATACTAAAATATTCTTTTAAAAATTATTTTATTTA
TTTAACTGTGCCAGGTTTTAGTTGCAACATGTGATTATATCTGTTAATTATATCTGTTCC
CCAATTAGGAATCTAACCCAGGCCCCTACACTGGGAGCACAGAGTCTTAACCACTGGACC
ATCAGGGAATCTCCTCAAATATTCTTGTTATAAAAATTAAAGCATTGCAATGAAACCCCA
AATGTTCATTGACTGTCTTCCTCCCTCAAGTGTAATTTCCATTCCCAAGGTTGCTATTAA
TAGGGAATTTGTCGTGTACTTTGTCCTTTTACTGTGAGATATTCAGGGTTTATATTGTAC
AAGTATTTTTACTAACATAAATGGCATCAATCTCTATACATTGTTCTACAACTTGCTGTT
CCCACTCAGTAGTAATGAAGCTGCTATTTTGTATAGACTCACTTTATTCTTTTTAACTGT
ATGGAGTAAATTAGACAACACAATAAATTAGACAACATAATTTATTATATTGTTGTTGCC
ATATGATTATGTTATTTGCAGCTTCTTATGACCCCAAATTGCTGCAGTCTTGTACATGCT
GTCTTTTACAATGAGGGTAATACTAAGACTGGGACCCAGTAGTTGCTGAGTCACAGAATA
TGTTCATTTCCAGTATTAATATTTATCAACACAGGCTTTTGTGTTGTGGTAGGAAAGATA
CCTCAGCCTCTCCTATTCTTCTCACTACCGGGGTAAAATAGTATGTCAATTTTTGTTTAT
TGTATGTTATACTCTAAATAACTAATTTTGTTATTTCTTTTCTAACATGAACATTTATTC
TTTTAGAAGTTTCAATTTTTATCATAAAATTAGCATATTTCTTATATGGAAAATTTGTAA
AATACAAAAGAGTTGAAGGAAAACAATAATCACCCTATTCCTATGAGCTGTGATATTGAG
TACTTAATAATGAGATTATTTCCTACGGAATTTAAAAAAATTATAATATGGTTAACAACT
AATTTGGGGGGAGCTTCCCTGGTAGCTCAGCTGGTAAAGAATCTGCCTGCAATACAGGAG
ACCCCAGTTCGATTCCTGGGTCAGAAAGATCCCCTGGAGAAGGAACTGGCAACCCACTCT
AATATTCTCATAGACTGAAAAATCTCACAGACAGAGGAGCTTGGTGGGCTACAGTCCATG
CGGTCGCAAAGAGTCAGACATGACTGAGTGACTAACCAGGAACAACTAATGTGACAATCA
GGTTACATTATGCTGGTTTAGCAAAGAAATGAACAAAGCAATAAATTATATCTTAAATAC
AGCAAACATTTAGACTATTTAAATTCCTGATTGAAAAATTTAGGAAGAAAATAACTTATC
AATTTTATATGGTAGTGACAAAAATAGTATTCCACATTTTATTAAGTTATTGTCCTTTTT
TTGAATAATGTTCTTTGTACAGAGACAAAACTTTGATTTTAAGACATTTCCAAGATCTGT
ATGGAAATTGTGATAGTAAGAGGGATTATTTAAAAATTGCTTTAAACATTTATTTATACT
TGTTATTTATCATATTTGAAATACATGTATCTCTGGAACTTTTATGGGTCTTCATATTTT
TATGAGAATTAAAAATGTGTTTCAACAGAATGATAGTCTAAAACATGCATTTGGGCTTCA
TAAACTATGTGAAATTTAAGTGGTGTGATATAAAAATTAATTAACCAATATATACTATGA
GCAAAACTTGTAATATTGTAGTTCTCACTAAACATAAATTAAGATTTGTGTAACTTTCAG
TTGAACTAAAACAGTTTAAGCTTTTTTTTTTACTCCTGCCACATGGTGGCGCCACTTTAG
ATTATAAGGGAAGTAACCAGACAGTCACTGTTATTAACAGCATGTTATGTTCTACTTTTT
GCTTCATGAACTAGCTGGAAGAGATATTGGCTTCTTTAATGTTACTATTTTTAACAGTCA
CTAAAATTTTTAAATTGTTTTACGTCCTTTTATATTAGCATTCACTAAGAGTTGGTACAA
AAACTCATGCTGGTATGAAAACTCATGTTGAAAATGCATATGTTTTAGACAGATGTTAGC
TGTAATTTGGTGCCATTAAGAAAGCCCAACAATGCCTTAGTATACTTTATCATTAATTTA
AAGAAGAGTAATTGCTAAATATTATATATAGTACTAAGGAGATAAAGAGCATCATCAAAA
CAGAAGTATGTTACAAAGTTGTAGATATATTAGTTTTATAAATTAATTCCCCATTTTTTT
TCTTGTGGGAAAATCAGCCTTGAATTATATGCAAGATTGTAAGAAATACATATTTCTTAT
AAAATGCAACTGAATCATATTGGGCCTTATCTTACGGTGATAGTACAAGCAAATACTGCC
TCAAGACTCCAAAGCCCTCTTTTGTTTTTTCAGTAATGTTAGCACTAAATGAAGGGCAAG
TGATGTCAGGTAATTTGAATAGAAAACAGTTATGGAAATGGAATTATCACAAGTTGAATG
CTATAAACATGTAAAACTCAATGTATGATTGGTTCCATATTCACCATTTGCATGACTATA
TTGTGTAGAGTTCATCTTTTATATAAACAATTTAGCTACAGTTGCTCAGTAATAGGTATG
CTGCTGCTACTGCTGCTGCTAAGTCACTTCAGTCGTGTCCGACGCTGTGCGACCCCATAG
ATGGCTAGTCATGTAGTAAAGAATGTTTCATTAAAAGTTGAAAACATTCTTTTCAATATT
GTACTGTTCAGTTCAGTTCATTTCAGTCGCTCAGTCGTGTCCAACTCTTTGCAACCCTGT
GAACCACAGCACACCAGGCCTCCCTGTCCATCACTAACTCCCGGATCCACTCAAACCCAT
GTCCATTGTGTTGGTGATGCCATCCAACCATCTCATCCTCTGTCGTCCCCTCTCCTCCTG
CCCTCAATCTTTCCCAGCATCAGGGTCTTTTCAAATGAGTCAGCTGTTTACATCAGGTGG
CCAAAGTATTGGAGTTTCAGCTTCAACATCAGTCCTTCCAATGAACACCCAGACTGATCT
CCTTTAGAATGGACTGGTTGGATCTCCTTGCAGTCCAAGGGACTCTCAAGAGTCTTCTCC
AACACCACAGTTCAAAAGCATCAATTCTTCGGTGCTCAGCTTTCTTTATAGTCCAACTCT
CACGTTCATACATGACTACTGGAAAAACCATAGCTTTGATTAGACAGACCTTTGTTGGCA
AAGTAATGTCTCTGCTTTCACTTCAGTCATGTCCGACTCTGTGCGACCCCATAGACGGCA
GCCCACCAGGCTCCCCCGTCCCTGGGATTCTCCAGGCAAGAACACTGGAGTGGGTTGCCA
TTTCCTTCTCCAATGCATGAAAGTGAAAAGTAAAAGTGAAGTCGCTCAGTTGTGTCCGAC
CCTCAGAGACCCCATGGACTGCCTTCTAGGCTCCTCTGTCCGTGGGATTTTCCAGGTAAG
AGTACTGGAGTGGGGTGCCGTTGCCTTCTCCGAATATGTCTGTCTAGGTTGTTCGTAGAC
ATAGGGTGCCGTTGCCTTCTCCGAATATGTCTGTCTAGGCTGTCTAGGTTGTTCATAACT
TTCCTTCCAAGGAGTAAGTGTCTTTTAATTTCATGACTGTAATCACCATCTGCAGTCATT
TTGGAGCCCCCTCAAATAAAGTCAGCCACTGTTTCCCCATCTATTTGCCATGAATTGTAC
TGTTGGTGCACAGTAATTCATCAACCCATCAAGTGAAGATTAACAATTCAATATGGATTT
ATTTATTTAGGCTGCGCTGGGTCGTTGTTGCTGCATGAGGGCTACTCTCTAGTTGTGGTG
TGTGGGCTGCTGGCTGTGATGGCTTCTCTTGTTGCAGAGCCCAGACTTTTGGGCATGTGG
GCTTCAGTAGTTGCAGTGCGTGGCCTCGGTGGTTGTGTGTGGCACATGGGCTTAGTTGCC
CCATGGCATGTGGCATCTTCCCGGACCAGAGATCAAACTGATATCCCCCTGCATTGCAAG
GCAGATTCTTAACCACTGGACCAGGGAGTCCATGAATTTATTTTTGAATAAAGGAAAAAT
AACAGTGCTGAAAATGAGAAGAATCAAACTGATAAGTAAAATCCAACACACACACGTGTG
TGTGTGTGTGTGTGTGTGTGTGTACGCGCACACATGCTAAGTCACTTGTTGTATCTGACT
CTTTGCTACCCTATGGACTACAGCCTGCCAGACTCCTCTGTCCTTGGGATTTTCTAAGAA
AGACTATTGCATTGGGTTGCCATGCCCTCCTCCAGGGGTTTATATGTCACTTCAGTCATG
TTTGACTCTGTGCGACCCTATGGACTGTAACCTGCCAGGCTCCTTTGTCCGTGGGATTCT
CCAGGCAAGAGTACTGGAGTGGGGTGTCATGCTCTCCTCCAGGGATTTATATATATATAT
ATATATATATATATATATATATATATATATGTATATACAGCTCCAAATTGATTATTTAGT
TTTAGCAAAACATCATAATTTAAAATCACTAAAGTTTTACTGGTTTTAAAATTTTGTGCA
CGTTTAACTTGCATTTTTTGTAGTTGGTATAAGAGCAATAATAAGCACATGGAGTTTAAA
TACCAGTTTATTTTTCTACATGTTTAAAGAACATTATGGCAGAAAGTGAAGAGGAACTAA
AAAGCCTCTTGATGAAAGTGAAAGAGGAGGGTAAAAAAGTTGGCTTAAAGCTCAACATTC
AGAAAACCAAGATCATGGCATCTGGTCCCATCACAGATGGTGATTTCAGCCATGAAATTA
AAAGACGCTTACTCCTTGGAAGGAAAGTTATGACCAACCTAGATAGCATATTCAAAAGCA
GAGACATTACTTTGCCAACAAAGGTCCATCTAGTCAAGGCTATGGTTTTTCCAGTGGTCA
TGTATGGATGTGAAAGTTAGACTGTGAAGAAAGCTGAGCGCCGAAGAATTGATGCTTTTG
AACTGTGGTGTTGGAGAAGACTCTTGAGAGTCCCTTGGACTGCAAGGAGATCCAACCAGT
CCATTCTAAAGGAGATCAGTTCTGGGTGTTCTTTGGAAGGACTGATGCTAAAGCTGAAAC
TCCAATACTTTGGCCACCTCATATGAAGAGTTGACTCATTGGAAAAGACTCTGATGCTGG
GAGGGATTGGGGGCAGGAGGAGAAGGGGACGACAGAGGGTGACATGGCTGGATGGCATCA
TCGACTCGATGGACATGAGTCTGAGTGACCTCCAGGAGTTGGTGATGGACAGGGAGGCCT
GGTGTGCTGTAGTTCATGGGGTCACAAAGAGTCGGACTCAACTGAGCGACTAAACTGAAC
TGATGGACTCTAGTTGAGGAACATTGCCATGATGTTGGAAACTCTGTTTCCTTTTGCATA
TTTTTTTGTGTGTCTGTTCTCTGGTTCTACTACTGTGGCCAGTGTCCATGGCAGGTAGTG
AGGTGGAGTCCGGGTCATAGAATGTAGGTACAGGAGGCAGGTGATGGGGGGATTGCTGTG
TGACTGTTGTGTAACTGTGGGCAGCTGGAACTTTGAGAGGGGAACCAGGATGTGCAAAAG
GAAGAAAGCATCTTCATTGAGCTGCATTATGAATCTTCTACTCCATCTCTTACTCTCTCA
TTTGCAGAGATCCAGCCTGAATTGATAAAAGGCAAGCACTGTTTGTATAAATAATTCAGA
ATAAAGTTCTCTGCATTTTAGAATTTATAGGGCCCTGGAATTGTGTTCATTCTCCTTTTA
TGTTCATCCCCTTTCTGGAAGACCAGGTCACATAGAGGAAATGAGCCTTTTGTTCATCAT
ACCTTATAGTGTTTCTTTTAGTTTCACTGTCTTCAGAAGGACTCCCAGTATATCCACACT
GACATTTGCATCTCTGAGAGGAAAGTTCTCTGTGGGGCCTGGACTGCGATCTTCAGGAAT
TTCCCAAATCACAGGTGATCCACAGTCACAAGGTCACCAAAGAGCTCCCAGGGGCTTCTC
TACGTTTCTTTCTGCCCATACTGTCTTCTGATATCTGAGATAAGGAGTGCAGGTTTGTAC
TGGACAACTACTCTTACAACTGTGTTTCCCAGAATCCTCTTCTGTGTGGAGTTCTGCATT
AGAGATGGGCGTATGATGAAGTTGTATGAGATTTGGAAGGCAGAAGGGAAGCCGTGACAA
TTCCTCTTGTTACTGAGTCCAAGCTCATACTGCTCACCACATGACAGGCCAGTAAATCAA
GAGATAAGTTGTTGGGGCAAGTAATAGTGACTTTATTCAGAAAGCCAGCAGGCTTCAAAG
ATGGTGGACTTGTGTCCCAAAGAAACACCTTCCCCACGTTAGAGTTTGGGCTTCATTTAT
ACTAAAGGGGTGGTGGTGGTGGTGGTGGTGTGGTTGGTTCCTGCAAGCTTCTTCATGGCA
GAGTCCTTTGTTCTTGTAAGTGTCCACAGATGTCCAGTCACAATGTTCCTATAAGCCTCC
AACAAGACAAACGTTATTCTGAGTTCTACAGATTTTTATCTTTTTTTTTGAATGGAAAAG
TGTTACACTTTAAAGGTCAGAGACTTGAGAATGGGCCATCCTGTATGTTTTAGGTTATAG
GCAACATTTTTAACTTGTGGCAAAAACAATAGAATGTAAAAGATCCAGTGAAAAACAGTA
AGGAGTCAGGTTTGTTCTTCCCTATTACACTCTTAGAAGGTCACTGTGGTCAGGTACAGG
GACAGATGCCGGGGCGCTAGGTGGGTCCCACTTTGTCCTTCTTCTCCTCCATTCTATGCC
AGCTAATCTTTCTGACTCTTGGCTCTGTCTACCAACAGTTACCCCAGGCCCATCACCAGA
TGCCTGACTGTGGATCCACCCAAGAGATAGCAGCTTACTGTACACCTCTCAATGAGTTCC
TCTTCACAGTCCCATTTTGGTGGCTGAAAGTGCTTCAGTCAGTTCAGTTGCTCAGTCATG
ACCGACTCTTTGTGACTCCATGGACTGCAGTGCACCAGACTTTCCTGTCCATCACCAACT
CCCAGAGCTTGCTCAAACTCATGTCTATCAAGTCGGTAATGCCATCCAACCATCTCATCC
TCGGTCATCCTCTTATCCTCGTGCCTTCAATCTTTCCCAGCATCTGGGTCTTTTCCAATG
AGTCACTTCTTCGCATCAGGTGGCCAAAGTGTTGGAGCTTCAGTGTCAGCATCAGTCCTT
CCAATGAATATTCAGGACTGATTTCCTTTGAAAGTGCTTAGGTCCTTAGATTTTCTTTCA
AGCCCCAGCCCATGCCTTTGTGCTACTGCTTCATGCAAGTAACTTAATGACCCCTTTTTG
ATCCTCTGACTCCCTTTTTCCAGACCTTCCCTTCTCCAGCTCCTCCTGTGTTTGTAAGGT
CTATAATGAATCCTTACTCCTATATTCTGTATCATAACCTGGCTGACCCTAAATGGTACA
GTTACTGGTCTGAAACTGATTCTGTTAAATAGAACCTTCCAGATGGGGAGTTGGTATCGA
TTCTCTGTCTTTGCTAGGTGGGTGATCCCACTGCCACTGGTAAATGGGATGCTAGTATCC
CTGCCATCAGGTGCTTACAGAAGGAAGTGCCGAGTTACCAGGTAGCTGCTTTCACTGAAC
ACTTTAGCAGAAATAAAGAGTGTAAGGAATGTGAGTTGCTTCTAGGTGCCATAAAGAAAT
TTGAGAAAGAAAATAATGAATTTGGGGTAATATCAACACATTTCAGCCTAAGATCTAGGC
AAAGAACTAGCAAGTTTCTGTGACTGCTGTGAAAGAAATCCTTATTTCTTGCTATTGTAG
TGTCTGACATTTCTGGAAACCAAACTCAAGACTAATGTCATAAGCAGGTGGATTACAATA
CCAAGTTAACTCAAAGTCTCTTATACAGTAAGCCCCCTACATACAAACATGCTCCATTCT
GAGAGCATGCTCATAAGTCTAATTAGCTCATGAGTCCAGCAAAGTTAGCCTAGGTACCCA
AGTAACGTAATTGACTGTAACTGTATTGTTATAGGTTTATAATACTTTGCACACAAAAAA
TACATAAACAAACACAGAAATAAACATTTTAATGTAACAGTAGAGTACCTTGAAAAGTCT
GGTAGTACCAGTTACATCACCTCTGCTTTTACGCTTGCTCCCATATATCCTGAGCTTGAA
ATACAGTACTCTGTACAGTACTGTACAGTAAAGTACACAAAAGCACAACCACTTATAGAG
GATGTAGGCATGTGACAGTGTATGCCAGACAGGAACTAACTTACATGATTGGATATGCGA
AGGCATGTTCATATCTTTGAAAGTTTACAACTTGAAGGTTCGCATGTAGGGGCCTCTTAC
TATAGTTAAAATTAGGGCCTTGATTGGCATAGAGATAGGACCCTGAGTATTGAGATGGCA
ACATGTGGGCAGATTCTGATCAAACCAAGGCCCTGGGAAGTCCTCAATCTCCTTTGCTAG
AGGAAGCAGACTTTCCTCCCCCGTGCGAGGAGTTTGGTACCCCTTTGCTTGGAGAACCTA
TGATGACCTTCCTCTCCTGTGGGGAAATGCTGAAACTCCTCAAGACTCACCTTCAGCACC
TTTCATTGCTTCTATACCTGTAACTAGATTCAAGATTTGACAGGTACAACATAATGAGAT
ATCATACATGTATAAAGAATTATAGTTTTTCCAATTGATATTTACATGAACAGAAGTTTA
TACTGCAAGTTTTTTCTCTTTCCTTTCCCATCAAAGACTTGCAACCATTTGCCAAGGTTA
TAGTGCATCGGAGCAGGGAAATAACCAGACTTTTGGGGATACCTAGACACTGGCTCTGAA
ACGACACTAAATCTTGAAAACCCAATCTGCCACTCTTTTCTGCTTGTCAGAGTAGGATTT
TATTGAGGTTGAATGGTTATGGTCTTTTGGTTCAGGTCCATCTCACAGTCTAGGTAGCTG
GGCTCTGAACTCACCCCATGATTACTTCCCAAGTTCTAAAATGTCTGATTGAAAAAGACA
CATTCAGCAAATGGCAGAGTCACTGTATTGGTTATCTGATAAGTGAGGACAACTTAGAAG
ATGCTAGAACTGCCTCTAAATTCCCAGCTAGTAAATCCAAAGTAATCCTGCATTCCTGGA
GAAACTACAAAAATTAGTGCCTCTATAAAGGACTTAAAAGATTCAGGGTTGATAATTTCC
ATCACATTTCCATTCAACTCAACTAACTGGCCTGAGCAGAAGATAAATGACTCTTGAAGA
ATGACAAAGGATTACTGTAAATTTTATCAGATGGTGAATACAACTGTAGCTGCTGTTCCA
AATGTGGTTTCATTGGTGGAGTAAATCAACAAATCCCTTGATATCTGATTTGGACAGCAA
GGAGATCAAACCAGTCAATCCTAAAGGAAATAAACCCTGAATGTTCATTGGAAGGACTGA
TGCTGAAGCTGAAGCTCCAATAGTTTGGCCACCTGACGTGAAGAGTCGACTCACTGGAAA
ATACCCTGATGCTGGAAAAGATTGAGGGCAGGAGGAAAAGGGCGCGACAGAGGATGAGAT
GGTTAGATAGCATCACTGACTTAATGGACATGAGTTTGAGCAAACTCCAGGAGCTAGTGA
AGGACAGGGAAGCCAGGCATGCTGCAGTCCATAGGTTTGCAATGAGGAGGACATGACTTA
GCAACTGAAAAACAACGAAAAATTATTTTTTCTCTCTCTATACCTACCTGCCTGAAGCTT
TCAAATGTAATTTAATTTAATTTTATCTTATAAGTCTTTAAATATGGGAGGGCCAGCAAT
ATATTTTCAATGTTTCACCTCAGAAATATATCAACTCTCCAACCCATTCTGACTCTATTC
CACAGAGAATTGATTGCCTCCTTATCCCACAAGACACACAAAACTATAAAGTTTGACCCA
CAAAACCAAAAAGTTGGGCATGCATAGGAGTGAGAGTGGTATACATAGATTGGGCTTGAG
CATTTCTTGAAGGTACAGGTAAATTGCATTAGCAAGTGGCTCAGATTTTTATGGATCCCA
ATTCTGATACACTAGTCATTTTTTTTTTTTCAGCTTGTACCTATGGCTTCATCAAGGTCA
GAGGTATATTAGTCACAAGTATATAAGTATTAGTTACAATCATGGGGTGGGCAGAGAAGT
AAACTAATGTTGGAACCAGAAAAAGAGTGGCATTTAAAGCAGGAAGGAGAGGAGAGTTGA
CTCTATAGAAATCATCATAGGTGTATCACTGACCACATTATGTTGCTATATTTTAAATAT
TTATGAGCCTAACTTCCCAAGTAGACTGTGAACTCCTTGAAGGAAATAATTATAGCTCAT
CTTTTCTGTGCTTCTATTCCAACTGTCCCAGCGCCTTGCACATATATACTTAATATATGT
ACATTTAAATGAATGAATGAATAATTAATTAATGGAAGGACTCTATGGTTTGACATTTCT
AGTTGGTGCTTCCATCATTTAGTGTGACATTTCATTGTAGTAGTTCTTCATATCTTTTCA
TTTTATCAGATTTTTATTATACAAAGAATGCATATTTATTGAAGAAAAATTTAGAAAAAA
GGAAAGCTAAGAAAGTTACTTTTAATCTTATTACCAGGAGTAACTGTTGTTAACATTTCA
TGTCTATCCTTTTAGACCACTGCTATCAGCAGAAATGCAATGTGAGCCACGCACACAGCT
TAAAATGTTTTAGTAGCCATATTAAAAGAGAGCATGAAGAAATAAAATTAATTTTGATCA
TATATTTTATTTAACCCAGTAAATCCAAAATATCATTTCGATAAGGAGTCAATGTAAAAA
AAATCACTGATTTTTTTTTCATACTGAATCTTTGAAGCCTGCTGTATATTTCACATTTAC
AGCACATCTCAGTTTGAACTAGCTATAATCCAAGTGTTCCACAGCCACATGTAGGTGGTG
GATATGTACTCAACAGTCCACTTCAAGACTTTTTGATGTATATATAATGATGCAACTATA
CATGAAATTATAATTTTCCCTCCACAAAAATCAGGTCAAATGAAACCTACAGTTTTATAG
ATTTTTAAAGTGAACTTTCGGAGAAGGCAGTGGCAACCCACTCCAGTACTCTCGCCTGGA
AAATCCCATGGACAGAGGAGCCTGGTGGGCTGCGGTCCATGGGGTCACTAAGAGTCGGAT
ATGACTGAGCAACTTCACTTTCACTTTTCAATTTTATGCATTGGAGAAGGAAATGGCAAC
CCACTCCAGTGTTCTTGCCTGGAGAATCCCAGGCACAGGGGAGCCTGGTGGGCTGCCGTC
TATGGGGTTGCACAGAGTCGGACACGACTGAAGTGACTTAGCAGTAGCAGCAAAGTGAAG
TTTAAATTTTAGAGGAGTTTGGATTTACAGAAAAGTTGTAGAGATAGTACACACAGTTTC
CACACAGTCCACACCCTCCCTTCTCAATAACATCTTCCAATGGTAACTGTATTGTAAATA
ATAAACCAATGCTGACTTTGTTAAGTTCATACTTTATCAGATTCACTTAGATTATACCTA
ATGTCCTTTTTCTGTTTGCAAAATCCCATCGAGGCTGCCACATTACATTTAGTCATCATA
TCTCCTCAGGTTCATCTTGTTTGTGACAATTTCCCAGACTTTTCTTATTTTTGATGTCCT
GGGTAGTTTTGAGTTTTTAGTGGAGGACAAGGAAGCCTGGTGTGCTGCAGTCCATGGGAT
TGCAAAGAGCAGACATGACTTAATGACTGAACAGCAACAACAAGAGTTTTGAGGAGTATT
AACCAGGTATTGCATAGAATTGCCTCACTTAGGAGTTCTTTGATAATTTCCTCATGATTA
GACTGGGGTTATGGGTTTTGGGAAGGAAGACCACAGAGGTAAATGCCACTTCTTATCATT
TCATATCAAGGGGACCTGCTGTGGTCATGACTTCTTTCTGTTGATGTTGAACATGATTAC
CTGGCTGAGATAGTGTTTGTCAAGTTTTCTCGTCTACACAGTTACTCTTTTCCTGCCTTT
TCTACTGTCCTCTTTGGAAGGAAGTCACTGTGTGCAGCTCACACGTAAGGAGTGGGGAGT
TATGCTCCACTTTCTGGAGTGTGGAGTGTCTACATAAACCATTTGAAATTCTTCAGCTTG
GGATATTGGTCTATTTTCCCTCATTTACTTTTGAAATAATTTATTTATATCAATGACTCT
AGATATTTATTTTCTATTTTAGGTTGCTACTTAATACTGCTTAATTTATTTCATTGCTCG
AAGTGTTCCAGCAATGGGCACAGGGAGATTCTTCAGTTGGCTCTTATGTCCTTTTGACGT
TGCCTTAGCACTGGTTTTTGTGATTTGAGTATGTGTTTAGCATGATGGCATACTCCAGGA
TTACCCTGCATATTCCCTGCTCCAGCCTCAGAATTAGACATTTCTCCAAGGATCTCTGAT
TCTTTTTATTAGAAATGATATTTGAAAGCAAGATATGGGATCCAGGCCTGCTCCTTGGTA
CTGGAGCATTTGCAAGAATGTCAGAGAAGAGATGTGAAGTCGGTTTTGAAGGATGGTGAT
CCTCAAAAGGTAGAAATGGGGAGGAAGTGTATTGTTGGGAAAGCAAACAGCAGGGGCAGA
ATTTGGGAGCTGGGGAAAGCACAGTCTTACAGGGGATCCAAGCTCTTTGAGCAGGCAGGA
TTCTTGGGAGGGATGCTGTAGGGAGATGAATGGAGCAGCGCTAAGCAAGGTGACCCTGCA
CAGAAAAGATCTGGAGGTGAGAGAACAATCAAGTGTACAGTGTAGTAATGCAGGTACAGG
TGTTAAGTCTGTCCCTCTTCCTTAGCACCCTGGGTGACGTCAGTTGATGTCCAACCCATC
TAATTGAAACAGTTTGAAGAACTGAAGTGTTGGGGCTCATGGCTGCTGCCCCACCATATC
CTGTAGTGGCATCCTGATTCTTTGAATTGAAGCTGTTTGAGAAATAGCTGATGCAATAAG
GAAATTCTGACCCTCCTCTGCCCCCTGAAAGTAGGAAATAAACGTCTATGTGGAAAGTGT
CCTTCCTGCATCTTATCACCAGAGATAAGGAATCTGGAAGAAAAATCTGTATAAACAAAC
CTTGCTACTTCTTTACCTCACTACCCCAAGACCAGACTCTGTTTAGATTCTTCACTAATT
GAGCATTTGACAATTACCAGTCAAGGCTATGGTTTTTCCAGTGGTCATGTATGGATGTGA
GAGCTGGACTGTGAAGCAAGCTGAATGCCGAAGAATTGATGCTTTTGAACTGTGGTATTG
GAGAAGACTCTTGAGAGTTCCTGGGACTGCAAGGAGATCCAACCAGTCCATTCTAAAGGG
GATCAGCCCTGGGAATTCTTTGGAAGGAATGATGCTAAAGCTGAAACTCCAGTACTTTGG
CCACCTCATGCAAAGAGTTAACTCATTGGAAAAGATTCTGATGCTGGGAGGGATTGAGGG
CAGGAGGAGAAGGGGACGACAGAGGATGAGATGGCTGGATGATATCACCAAATCGATGGA
CGTGAGTCTGAGTGAACTCCGGGAGTTGGTGATGGACAGGGAGGCCTGGCGTGCTGCGAT
TCATGGGGTCTAAAAGAGTCGGACACGACTGAGCGACTGAATGAACTGAACTGAATGAAA
AGTATAAAACTGCCTGCTTTGGCCACTTCTTAGGTACCCTTTCCATGAGAACTCCGTATG
CACAAATTAAAATATATTTCTTTTTTTTTCCCTGTTAGTCTTTCTTGCGTCAATTTTGTT
ACTAGTCCAACCATAGGAACTCAAGGAGGGTAGAGGGGTAAAATTCTCCTCCTTGATAGG
ATCCTTTTTGAACTGTAGCACATCAAAAGTTTTAAAAAGTTATTTTGAAGTATTTTGCTT
GCTTAGTTCATTTTAGCTCATGACTGTCTTTATTAGTGTTTTTCATTGTCTCTTTTGGTT
AAAAATATTAATAATGGAAAACTCAACTCATAATAGCTTACAAAAAAAAAGAGATTAATT
GTGTCACATTGTTGACATCCCACCTTCACTTCCTCATGTTTATCATTTCAAAGTGCACAG
TGCCCACTTCCTTCTGCCAACACTTGAGTTTGGCAGATCTCAGTGCTGGGGAGTTAACAC
CCTCATCCGCTGGAGCTGTCCTCTGTCAAAGACACACAGGATTGGGGTATCAGTATCCTA
GCTCCTTTGGCCCCAGTTGAGATAAGTGGAGATAGTGCTTTGTGCTGGTTCCCAGAAGAT
TCCTTGGCAAGATTGAACATGTGGTACCCAATGGCAGATGGCCTGACAACACACACTCTT
CACTGGCTCACTCCCTTCCTGTCACCCTCCCTAGAGCTCTTGCCATGCATCCTGGGATCA
CTTCCCAACTAAACCAGTTGCACTTGAATCCTTGTCCGCTTCTGGTGGAACCCAAGCTCA
GGTAGCTGAATTGTTCAACTGAAAATTCCAGGTAGATCTTCTCTAATCACAGCACAGTCC
AGGGCCTCAAACAATGTTCTAGTAGCTCAGTTTCACTCTTTTCAAAATCATGGTCTTCTC
TTGTGATGGCAAGAGGGTTGCTGGCAGCTCTACTTTTACATTGTCAAAAAAAAGAAAAGT
TCACCTGGGTAAATCTGAAGATCTAATTGGCTTTTTTCAATGATTCATGAATCAGGCAGC
ATCCCATGTAGCAAAACATGGGGTTGTACAAAGTAAAAGGTTTTTATAGGCAGAAGGAAG
GAGGGACAAGAAGGTACTAGCAAAATGAAAAAAAAAAAAAAAAGATGGTTTCAGGCCAGG
ACCATTTTCTCAAGGGGAAAGGGAATAGCAGGGTTTTTATCACAGATAACCTCACTGGTA
TTAATCAGGAAATTTCAGATTGACTGTTTTAAAGGTCATGTTTCTGGAATAGGTGGAAAC
TACAATTGAGTCTTGATTTGCTTTTGTGGGAGATGGGGCAAATGATTCCACTTGGGGCTT
GTTATTGCTTTTTAACAACATCCTAACCTCTTAATCTCCAGCAGCATTCCCAAAAGTTCC
ATATTAAATTTGGGATGTGGGCTTGGATCATGTATGCATCCTTGAATCAATCATTGTGGT
CAACGAGATGAACTATGCTAATTGGTCAGGGCATCCAAAGATGGGGTCAGCTTCATCCAA
ACCCACACATGGGGTAGAAGGAGGGGTGTGTGTTTGCTTGTGTTCAGTTGTGTCTGACTC
TTTGTGGCCCCATGGACTGTAGCTCACAGGGCTCCTCTGTCCATGGGATTTTCCAGGCAA
GAATACTGGCATGGGTTGCCATTTCCTGCTCCAGAAGATCTTCCCAACCCAGGGATCCAA
ATTGCATCTCTTGTGACTCCTGCATTGGCAGGCGGATTCTTAACCACTACACCAGCTGGG
AGGCCTAGGAGGAGGGGAAGCTTGTTTATCCAGAGAAGATCAAGGTGCTGTCACCAGAAA
AGGGGTGTGGATGTTGGGCAAGCAGAAATGACAGAGGCATACCTTGATGGGCTATACTTA
GACACCAGACACAGAGATCAAAATGCTCTGGAGGCTGGGGTCTTGTAACCATGGCTCTTT
CTCTGATACCAAATGTGGGAAGGTTGTTTTGAGAACATTCATTAGCCTCTCGCTAGATCC
AGCAGAGCCACCCATCGTGCCTGTGTGTTCCCTCTTCCTGTTCTGTGGGTTATCTTCTCC
TGGAGCAGGTGGCTGTCTCGTGCTGAGCCCTGGGGGTTTTTGTAAGGCGCTTCCTTTCAC
TACCCTCACCGTGGAACTCTCTGACAGCACAGAAATAGATGGCCGAGTCACTCAGCGTCA
AGGCTGAGATGGTGAGTTTCAGCATTTGGTTGGGTTTGTAAAATTCCACAGAATATCGTC
CTTCCCTTGAGTGCTTGTTTTGAGAATAAATATTAATCATGTAAATCATCTCTCCGCTGG
AAGGCTGTCGATACCAGTACATCATATAGTAAGTATAGCTGACTGAGAACTTGCATTCCA
CGGTCACGGATTCCCCCTCTTTTTTAAACACTGTAGGTACATCGGCGCTCTCAACATTGT
TGGAACCTGTGGAAAAGAAGGGAAAAGTGACTTATTTGTTGGTGATGCTCACAAGAAAGC
TGCCACAGTGGCCAAGTTTTCACCAGAAAATAAAGTGGCGAAAAGCATTCTATTCTAACT
CCTTTCCCAAATCTCTTTCCTCAGGTCCCAGCTGCAGGGTTGGGGAGCTCCCTACCAAGG
CAGATGAGGGCCACGACTGCGCACAGGAGAGCAGGCGGTCCAGACTGCATCCTTGGGGTT
CTTCCCACTAGTGAAGTGGCTCTTATTCTGCCTGCCACCTGCCAGGCCCTGTCAGTGTCA
CTGGAGCTGGGCGGTCCTGTGGCCTTGCTGCTGCAGAGCCGGAAATGGGGTTTCTGCCTG
TGCAGGCTTAGTCATGTCACCTGCTGTCTGAGCTTACCCTCCCACCTGTCTTCCTCCAGG
CTTGCTACTTTTCTTTAATAAATATATAACATATAGTATATTTTTTGTTATAAGGAAAAA
GATCAACATAGACAGAACCAACAAGTATAAAAAGTGTAACAGAGATAATAAAATTCAACT
ATAATTTCACTTCGCAGGGATATATATTGTTAACATTTCATTATATTTCTTTAGTGTCTT
TGCAAACATGCATACTTTAAAGGAACTGAGATCATGTTGAAACCCTCACTTGTTTATCAT
TGTGTTTATGAATATACCATCATGTCATTCAATTATACATTAAAATGTGATTTGTATAGC
TTTGTACTACTCTGTTGTGTAAGTGTACTTTAGTTTGTTTAAATATCAATGGTATCATTA
TATTATATCATTATATTTGTTTTGCCTAATTTAAATACAATGTAGTGAACATTGTAAATA
TGAGTCTATGCATTTCTGATGACTTGTTTTTATGTTAACCAGGTTTTTTTTGAAGTATTT
TATTATGGAGAATTCAAACATCTACAAAAGAAGAGAGAATAGTGTGATAAAACAGCCTAT
GTCCATTACCTTGCTTCCACAATTATCGACTCATGGCCAGTTAACTAATCTGCTTGCCCA
TCATCCTACATATCTATGTACCTCCCCCAATTCTGAATAATTTAAAGTAAATGCCAGACA
TCATGGTATTGTGTACTTTCCTGGGCAGATACATACTGTCAGCTTGACTGTGTATGTGTT
GCTAGTGACTTTAATAAGCAATGATAAGATCTATTCTTCGGCTATGCCCCGGAGAAAGGA
TAGGCTACCCACTTCAAACCAGTCAATCTTAAGGGAGATCAACCTTGAATATTCACTGGA
AGGATTGATGCTGAAGCTGAAGCTCCAGTAGTTTGGTCATCTGATGTGAACAGATGACTC
ACTGGGAAAGTCCCTGATGCTGGGAAAGGCTGAGGGCAGAAGGAGAAGAGGGCTTCACAG
GATGAAATGGCTGGACAGTATCACTGATGCAATGAACAGGAACTTGGGCAAACTCCAGGA
GATGGTGAGGGACAGGGAGGCCTGGTGTGCTGCAGTCCATGAGGTTGCAAAGAGTTGGAC
ACGACTGGGCTATTGAACAGCAACAACAACCCACTCCAGTATTCTTGGGCTATCCTGGTA
GCTCAGATGGTAAAAATCCCCTTGCAATGTGGGAGACCTGGGTTTGATCCCTGGGTTGGC
AAGATCCCATGGAGGAGAGCATGGTAACCCACTCTTGCCTGGAGAATCCCCATGCATAGA
GGATCCTGGCAGGCTACAGTCCATGGGGTCGCAAAGAGTCAGACACGACTGAGTGACTAA
GCACAGCATTGTTTGGCTGGGACTTGGTTGGCAAAATGATATTCTAATTATATAATTTCT
ACTTCACGTATTAACTTTATGATATTTCTATATACACTTATTGTTATTGCTATATATTAT
ATCTTTATAATATTTCTATAAANNNNNNNNNNNNNNNNNNNNNNNNNNNNNNNNNNNNNN
NNNNNNNNNNNNNNNNNNNNNNNNNNNNNNNNNNNNNNNNNNNNNNNNNNNNNNNNNNNN
NNCCGGAGTTCACTCAAACTCATGTCCATCGAGTCAGTGATGCCATCCAGCCATTTCATC
CTCTATCGTCCCCTTCTCCTCCCCAATCCCTCCCAGCATCAGAGTCTTTTCCAATGAGTC
AATTCTTCGTGTGAGTGGCCAAAGTACTGGGAGTTTCAGCTTTAGCATCATTCCTTCCAA
GAACACCCAGTGCTGACCTCCTTTAGAATGGACTTCTAATCAGTGGTGCTTCTAAGCATT
ATAGTGATATGCTATGCATGTTGCATGCTAAGTTGCTTGAGTCGTGTCCGACTCTGTACA
AACCCATGGACAGCAGCCCACCAGGCTCCCCTGTCCACAGGATTCTCCGGGCAAGAATAC
TGGAGTGGGTTGCCATTTCCTTCTCCAGACTGATAAGGCAATCTGATAGGTAAATTTTTA
TATCCTCTGATAGTCTGATCTTTCTGTCCAAGAGTACACTGTGACTTCTAGCAGAAAGAC
AAAACAAAGATATTTAATTCATAAAATCTATTTCCTGATCTGAACCTTTTAAAAAAAGTC
AGAATAGAGTGGGAATTCGTTATGAAATATTAATGAAGGTTACATACACATACACAGACA
CACTTCAAGTCATCACAAAGCTCTGCTCTGAAATAATACTTTAAAGAAAAGAAACATCTA
GTTTAGCAGTAGTGAATCCAAACCTGGACAGGAGTCAGTGGGAAGAAAGACACAAGCTGC
AACGAGTGAGTACACAGCTGCTGTGGATTTTAAGGTCTTTTCTAGGATTGTGGGCTACAG
TCTTAGGGTCAACAGTGTCTGGATGACTTGGCCTTTCTGTTGCAAAATTCCAGAAGCTGC
CATGACACAGAATAAAATATTATTGGCGCTCTCTGGAGTAGTGCCATGGGCAGGCACTGC
TTGTGGGGCCTGGGGTCTCTGGGGTTCTTGTCTCATCCTGTGTGACAGACACTGGGGGAG
CAGTGATTGCTTGGTCTATACTTCTTTTGCATCTTTCCTTTCAACTGCAGTGACTTCAAT
GAGGGTAAATATAATTCTGAAGTGCTACCTTGAATTTATTTAGAAAAAGAGAAACTTCAT
GACCTTTATTGGAGAATGACTGAAAATGTCTCCTTTCGCCCAGAACTTCACTTTAGCTGA
TACAATATTAGTCTTCCCATGGTCATCATTAATTTTTCAAACATTTGTTGCACTAGGAGA
GATTTAGGTGTTGCCTTAAGGTATGTAACCAGGACATATGCTAATTCAGCTAAAAAAATG
TAAACTTGAGCTACTCAAACTTCAGGGCTAATGAAGAAAACACAGTTAAATTACAAGTAA
GAATGTAGGCAATCCCCCAGAGGTCACTCTTTTGCAAGTGAATCATTTACATTTATTTAG
TGATTTAATCCATGAACATCTTTAGTTTTATAAATTAGATATGAGTTTCTATCAATAGTA
ACAGTAAAGGAACACCTTAAAACAGTTTTCCCTTTTGAAAATGTTCCCTGTTGTCTACTG
TTCTACGAACAAACCAACCAAAAGAACAACAAACTGCTCCCTCACCTGTTTCGTTCTCAA
CTATCACTTACCTGCTTTCTTTCCCAACACAATTTCTCAAATGAACTATCTTCTCTGCTT
CTATAGCTTTACTTCCCATTAACTCCTTATTTCTTGTGTACTCAGTTGTGTCCGACTCTT
TGCGACCCCATGAACTGTAGCCCACCAGGTTCCTCTGTCCATGGAAGTTTCCAGGCAAGA
ATACCGGAGTGGGTTGCCATTTCTTACTCCAGGAGATCTTCCTGACCCAGGGATCGAACC
TGTGTTTCTGGTGTCTCCTGCATCAGCAGGTGGATTCTTTACCAATTGCGCCACATTATT
TTTGTTTAACCAATTTCAATTCATTGTCCATCCTCCCAACTCAGGATACTGTTTCTGCCG
AATGCACTAGAACTCCCTTGCTGCAAATCCAGTGGTCACCTTTGTTATTATCTTGCTCAA
CCTCTCGGCAGTCCCCTCTTTCAGTTATACACGTCCCTCTCTTGGCTCTTTTGATTTTCC
CCTGCCATATGGTCACTATCTCTTGGTCCTCTTTGCTATGTTTTTTCCCTTTTCTGCTCA
CGTTTGTGTCATAGTACCCAAATCTGAATCAAGTTCTCATCTCTTCAGTAACTCTATTTA
TTCCCAGAAAATCTATCTCCCCATGTCCCTTGGCTTTACATGCTGTCTACATGTCAATGA
CAGCTGAAGTTTTAGATCTATCCCTGATCTCTTTATTAAGTTCCAGACTCATTTATTGAA
CATTCTCTATGGCATCTTCATTTAGATTTCTAATGGGTATCATAAACCCAGTATGGCTAA
AATATAAATCGTAATTTCCCTTCAAACCTGTTCCAGTTTTTTGGGCTCCAAAACCACTGC
AGATGGTTACTGCAGCCATGAAATTAAAAGACACTTGCTCCTTGGAAGAAAAGTTATGAC
CAACCTAGACAACATGTTAAAAAGAAGAGACATTACTTTGCCAACAAAGGTCTGTCTATT
CAAGGCTATGGTTTTTCCAGTAGTCATGTATGGATGTGAAAGTTGGACTAAAAAGAAAGC
TGAGCACTGAAGAACCGATGCTTTTAAACTGTGGTGTTGGTGAAGACTCTTGAGAGTCCC
TTGGACTGCAAGGAGATCCAAGCAGTCCATCCTAAAGGAAATCGTCCTGAATATTCATTG
TAAGGACTGATGTTGAAGCTGAAACTCCAATACTTTGGCCACCTGATTTGAAAAACTGAC
TCACTGGAAAAGACCCTGAGGCTGGGAAAGATTGAAGGCGGGAAAAGAAGGGGACGACAG
AGGATGAGGTGTTTGGATGGCATCACTGACTCAATGGACATGAGTTTGAGTAAACTCTGG
GAATTGGTGATGGACAGGGAGGCCTGGTGTGCTGCAGTCCATGGATTTGCAAAGAATTGG
ACATGACTGAGCAACTGAACTGAACTGAACTGAGTCTTACCTATGTCTGGAGGTCACATC
AAAATGTACCTGATTGCTTAGGACACACATCAAGTAATCATTCTTAGTTCTCCTCCTTTT
TCTTTGCCTTCTCACTCACTTAAACCATAAATTAGTTCTGTTAATTTCACTGTCAAATAT
GTCTCATATTTGCATATTTCTTTTCATCTCCTTTTTTTTCATCCTAGTCCAAATCACTAT
CTTTTTACAAGGATTATTTCAATATTTCAACAGTCTACTAAATGGTCTCCTCCCCCCTAC
CCTCTGCTACTTCTGCCTCCCTGCCTCTCTTTATCTACTTTCCATACCAGAACCAAGTAA
TGTTTATGAAGAAGGTAAATGAAACCATGTCACTGGCCTATTTACATTTTCCAGCAGCTT
CACATTATACTTATTAGTAGATATCCCAGTCTTACTCACCATGGCTTTTGTAAGCATCTA
TGTGACACCTCAAGGAAACATCTCACACCAACTTCTTTCTCATTCACTCTGCTCACCTCA
TTCCTAGTCCTAGAAAATACCAGGATTTCTCCCATTTTAAAGCTTTTTATTTGCTTAAAA
CAACAGAATGGTAAAGACTAGATATCTCTTCAAGAAAATTAGAGATACCAAAGGAACATT
TCATGCAAAGATGGGCTCAATAAAGGACAGAAATGGTATGGATCTAACAGAAGCAGAAGA
TATTAAGAAGAGATGGCAAGAATACACAGAAGAACTGTACAAAAAACATCTTCACGACCC
AGATAATCACGATGGTGTGATCACTCACCTAGAGCCAGACATCCTGGAATGTGAAGTCAA
GTGGGCCTTAGAAAGCATCACTACGAACAAAGCTAGTGGAGGTGATGGAATTCCAGTTGA
GCTATTTCAAATCTTGAAAGATGATGCTGTGTAAGTGCTGCACTCAATATGCCAGCAATT
TTGGAAAACTCAGCAGTGGCCACAGGACTGGAAAAGGTCAGTTTTCATTCCAATCCAAAG
AAAGGCAATGCCAAAGAATGCTCAAACTACTGCACAATTGCACTCATCTCACTTGCTAGT
AAAGTAATGCTCAAAATTCTCCAAACCAGGCTTCAGCAATACATGAACCGTGAACTTCCT
GATATTCAAGCTGGATTTAGAAAAGGCAGAGGAACCAGAGATCAAATTTCCAACATCCAC
TGGATCATCAAAAAAGCAAGAGAGTTCCAGAAAAACATCTATTTCTGCTTTATTGACTAT
GCCAAAGCCTTTGACTGTGTGGATCACAAGAAACTGTGGAAAATTATGAAAGAGATGGGA
ATACCAGACCACCTGATCTGCCTCTTGAGAAATTTGCATGCAGGTCAGAAAGCAACAGTT
AGAACTGGACATGGAACAACGGACTGGTTCCAAATAGGAAACTTCTATGCAGAGTACATC
ATGAGAAATGCTGGCCTGGAAGAAGCACAAGCTGGAATGAAGATTGGTGGTAGAAATATC
AATAACCTCAGCTATGCAGAGTGCCCAGCTTTGGGCGCTGGGATATTCTTCAGTTGGCTC
TTATGTCCTTTTGACATTGCCTTAGCACTGGTTTTTGTGGTTTGAGTATGTGTTTAGCAT
GATGGCATACTCCAGGATTACCCTGCATATTCCGTGCTCCAGCCTCAGACTTAGACATTT
CTCCAAGGAACTCTGATTCCTTTTATTACAAATGATATTTGAAAGCAAGATATGGGATCC
AGGCCTGCTCCTTGGTACTGGAGCATTTTCAAGAATGTCAGAGAAGAGATGTGAATTCGG
TTTTGAAGGATGGTGATCCTCAAAAGGTAGAAATGGGGAGGAAGTGTATTGTTGGGAAAG
CAAACAGCACGGACAGAATTTGGGAGCTGGGGAAAGCACAGTCTTACAGGGGATCCAAGC
TCTTTGAGCAGGCAGGATTCTTGGGAGGGATGCTGTAGGGAGATGAATGGAGCAGCGCTA
AGCAAGGTGACCCTGCACAGAAAAGATCTGGAGGTGAGAGAACAATCAAGTGTACAGTGT
AGTAATGCAGGTACAGATGTTAAGTCTGTCCCTCTTCCTTAGCACCCTGGGTGATGTCAG
TTGATGTCCAACCCATCTAATTGGAACAGTTTGAAGATCTGAAGAGTTGGGGCTCATGGC
TGCTGCCCCAAAGTATGCTGTAGTGGCATCCTGATTCTTTTGAATTGAAGCTGTTTGAGA
AATAGCTGGTGCAATAAGGAAATTCTGACCCTCCTCTGTCTCCCTGAAAGTAGGAAATAA
ACCTCTATGTGAAAAGTGTCCTTCCTGCATCTTATCACCAGAGATAGGGAATCTGGAAGA
AAAATCTGTATAAACAAAGCTTGTTACTTCTTTACCTCACTACCCCATGCCCAGACTCTG
TTTAGATTCTTCACTAATTGAGCATTTGACAATTACCAGTCAAGGCTATGGTTTTTCCAG
TGGTCATGTATGGATGTGAGAGCTGGACTGTGAAGAAAGCTGAGTGCCGAAGAATTGATG
CTTTTGAAGTGTGGTGTTGGAGAAGACTCTTGAGAGTCCCTTGGACTGCAAGGAAATCCA
ACCAGTCCATTCTGAAGGAGACCAGCCCTGGGATTTCTTTGGAAGGACTGATACTGAGGC
TGAAACTCCAGTACTTTGGCCACCTCATGGGCAGAGTTGACTCATTGGAAAAGACTCTGA
TGCTGGGAGGGATTGGGGGCAGGAGGAGAAGGGGACGACAGAAGATGAGATGGCTGGCTG
GTATCACTGACTTGATGGACATGAGTCTGAGTGAACTCTGGGAGTTGGTGATCGATAGGG
AGGCCTGGCGTGCTGCGATTCATGGGGTTGCAATGAGTCGGATACGACTGAGTGACTGAA
CTGAAGTGAACTGAATGAAAAGTATAAAACTGCCTGTTTTGGCCACTTCTTAGGTACCCT
TCCCATGAGAACTCTGTATGCACAAATTAAAATATTATTTCTTTTTTTTTTCCCTGTTAG
TTTTTCTTGCGTCAATTTTGTTACTACTTCAATCATAGGAACTCAAGGAGGGTAGAGGGG
GAAATTTCCACTCCTTGACAGAATCCTTTCTGAACTGCAGCACATCAAAAGTTTAAAAAA
GTTATTTTGAAGTATTTTGATGCTTAGTTCATTTTAGCTCATGACTGTCTTTATTAGAGT
TTTTCGTTGTCTCTTTTGGTTGAAAATATTAATAATGGAAAACTCACCTCATCAGATCAG
ATCAGATCAGTTGCTCAGCCGTGTCGGACTCTTTGCGATCCCATGAATCGCAGCACACCA
GGCCTCCCTGTCCATCACCAACTCCCAGAGTTCACTCAGACTCAGGTCCATTGAGTCAGT
GATGCCATCCAGCCATCTCATCCTCTGTCGTCCCCTTCTCCTCCTGCCTCCCATCCCTCC
CAGCATCAGAGTCTTTTCCAATGAGTCAACTCTTCGCATGAGGGCCAAAGTACTGGAGTT
TCAGCTTTAGCATCATTCCTTCCAAAGAAATCCCAGGGCTGATCTCCTTCAGAATGGACT
GACTGAATCTCCTTGCAGTCCAAGGGACTCTCAAGAGTCTTCTCCAACACCACAGTTCAA
AAGCATCAATTCTTCGGCGCTCAGCCTTCTTCACAGTCCAACTCTCACATCCATACATGA
CCATAGGAAAAACCATACCCTTGACTAGATGAAACTTTGTTGGCAAAGTAATGTCTCTGC
TTTTGAATAGGTTATCTAGGTTGGTCATAACTTTCCTTCCAAGGAGTAAGCGTCTTTTAA
TTTCACGACTGCAGTCACCATCTGTAGTGATTTTGGAGCCCAGAAAAATAAAGTCTGACT
GTTTCCACTGTTTCCCCATCTATTTCCCATGAAGTGGTGGCACCGGATGCCATGATCTTC
ATTTTCTGAATGTTGAGCTTTAAGCCAACTTTTTCACTCTCCACTTTCACTTTCATCAAG
AGGCTTTTCATTTCCTCTTCACTTTCTACCATAAGGGTGGTGTCATCTGCGTATCTGAGG
TTATTGATATTTCTCCTGGCAATCTTGATTCCAGCTTGTGCTTCTTCCAGTCCAGCGTTT
CTCATGATGTACTCTGCATATAAGTTAAATAAACAGGGTGACAGTATACACCCTTGACGT
ACTCCTTTTCCTGTTTGGAACCAGTCCATTGTTCCATGTCCAGTTCTAACTGTTGCTTTC
TGACCTGCATACAAACTTCTCAAGAGGCAGATTAGGTGGTCTGGTATTCCCATCTCTTGA
AGAATTTTCCCCAGTTTATTGTGATCCACACAGTCAAAGGCTTTGGCATAGTCAATAAAG
CAGAAATAGATGTTTTTCTGGAACTCTCTTGCTTTTTCGATGATCCAGCGGGTGTTGGCA
ATTTGATCTCTGGTTCCTCTGCCTTTTCTAAAACCAGCTTGAACATCTGGAAGTTCACGG
TTCACATATTGCTGAAGCCTGGCTTGGAGAATTTTGAGCATTACTTTACTAGCATGTGAG
ATGAGTGCAATTGTGCGGTAGTTTGAGCATTCTTTGGCATGGTCTTTCTTTGGGATTGGA
ATGAAAACTGACCTTTTCCAGTCCTGTGGCCACTGCTGAGTTTTCCAAATTTGCTGGCAT
ATTGAGTGCAGCACTTTCACAGCATCATCTTTCAGGATTTGAAATAGCTCAACTGGAATT
CCATCACCTCCACTAGCTTTGTTCGTAGTGATGTTTTCTAAGGCCCACTTGACTTCACAT
TCCAGGATGTCTGGCTCTAGGTGAGTGATCACACCATCGTGATTATCTGGGTCGTGAAGA
TCTTTTTTGTACAGTTCTTCTGTGTATTCTTGCCATCACTTCTTAATATCTTCTGCTTCT
GTTAGGTCCATACCATTTCTGTCCTTTATCGAGCCCATCTTTGCATGAAATGTTCCCTTG
GTATCTCTGATTTTCTTGAAGAGATCCCCAGTCTTTCCCATTCTGTTGTTTTCCTCTATT
TCTTTGCATTGATCGCTGAAGAAGGCTTTCTCATCTCTTCTTGCTATTCTTTGGAACTCT
GCATTCAGATGTTTATATCTTTCCTTTTCTCCTTTGCTTTTCGCTTCTCTTCTTTTCACA
GCTATTTGTTAGGCCTCCCCAGACAGCCATTTGGCTTTTTTGCATTTCTTTTCTATGGGG
ATGGTCTTGATCCCTGTCTCCTGTACAATGTCACGAACCTCATTCCATAGTTCATAAGGC
ACTCTGTCTATCAGATCTAGGCCCTTAAATCTATTTCCTACTTCCAATGTATAATCATAA
GGGATTTGATTTAGGTCATACCTGAACGGTCTAGTGGTTTTCCCTACTTTCTTCAATTTA
AGTCTGAATTTGGCAATAAGGAGTTCATGGCTGAGCCACAGTCAGCTCTTGGTCTTGTTT
TTGTTGACTGTATAGAGCTTCTCCATCTTTGGCTGCAAAGAATATAATCAATCTGATTTT
TGTGTTGACCATCTGGTGATGTCCATGTATAGAGTCTTCTCTTGTGTTGTTGGAAGAGGG
TGTTTGTTATGACCAGTGCATTTTCTTGGCAAAACTCTATTAGTCTTTGCCCTGCTTCAT
TCGGTATTCCAAAGCCAAATTTGCCTGTTACTCCAGGTGTTTCTTGACTTCCTACTTTTG
CATTCCAGTCCCCTATAATGAAAAGAACATCTTTTTTGGGGTGTTAGTTCTAAAAGTCTT
GTAGGTCTTCATAGAACCGTTCAACTTCAGCTTCTTCAGCGTTACTGGTTGGGGCATAGA
CTTGGATTACTGTGATATTGAATGGTTTGCCTTGGAAATGAACAGAGATCATTCTGTCGT
TTTTGAGATTGCATCCAACTCAACTCATAAGACCTTACAAAAAAAAAAAGAGATTAACTG
TGTCACATTGTTGGCATCCCACCTTCACTCCCTCATGTTTATCGTTTCAAAGTGCACAGT
GCCCACTTCCTTCTGCCAACACTTGAGTTTGGCAGATCTCAGTGCTGGGGAGTTAACACC
CTCATCCGCTGGAGCTGTCCTCTGTCAAAGACAGACAGGATTGGGGTATCAGTATCCTAG
CTCCTTTGGCCCCAGTTGAGATAAGTGGAGATAGTGCTTTGTGCTGGTTCCCAGAAGATT
CCCTGGCAAGGTTAAACATCTGGTGCCCAATGGCAGATGGCCTGACAACACACACTCTTT
ATTGGCTCACTCCCTTCCTGTCACCCTCCCTAGAGCTCTTGCCATGCATCCTGGGATCAC
TTCCCAACTAAACCACTTGCACTTGAATCCTTGTCTGCTTCTGGTGGAACCCAAGCTCAG
GTAGCTGAATTGTTCAACTGAAAATTCCAGGTAGATCTTCTCTCATCACAGCACAGTCCA
GGGCCTCAAACAATGTTCTAGTAGCTCAGTTTCACTCTTTTCAAAATCATGCTCTTCTCT
TGTGATGGCAAGAGGGTTGCTGGCAGCTCTACGTTTACATTGTTAAAAAAAAAAAATTCA
GCTGGATAAATCTGAAGATCTAATCGGCTTTTTTCAATGATTCATGAATCAGGAAGCATC
CCATGTAGCAAAACATGGGGTTGTACAAAGTAAAAGGTTTTATAGGCAGAAAGAAGGAAG
AACAAGAAGCTATTAGCAAAATGAAAAAAAAAAAAAAAGATGGTTTCAGGCCAGGACCAT
TTTCTCAAGGGGAAAGGGAATAGCAGGGTTTTTATCACAGATAACCTCACTGGTGTTAAT
CAGGACATTTCAGATTGACTGTTTTAAAGGTCATGTTTCTGGAATAGGTGGAAACTACAA
TTGAGTCTTGATTTGCTTTTGTGGGAGATGGGGCAAATGATTCCACTTGGGGCTTGTTAT
TGCTTTTTAACAACATCCTAACCTCTCAATCTCCAGCAGCATTCCCAAAGGTTCCGTATT
AAATTTGGGATGTGGGCTTGGATCCTGTATGCATCCTTGAACCAATCATTGTGGTCAACG
AGATGAACTATGCTAATTGGTCAGGGCATCCAAGGATGGGGTCAGCTTCATCCAAACCCA
CACATGGGGTAGAAGGAGGGGTGTGTGTTTGCTTGTGTTCCGCTGTGTCTGACTCTTTGT
GGCCCCATGGACGGTAGGTCACAGGGCTCCTCTGTCTATGGGATTTTCCAGGCAAGAATA
CTGGCATGGGTTGCCATTTCCTGCTCCAGAAGATCTTCCCGACCCAGGGATCCAAATTGC
ATGTCTTGTGACTCCTGCATTGGCAGGCGGATTCTTAACCACTACACCAGCTGGGAGGCC
TAGGAGGAGGGGAAGCTTGTTTATCCAGAGAAGATGAAGGTGCTGTCACCAGAAAAGGGG
TGTGGATGTTGGGCAAGCAGAAATGACAGAGGCATACCTTGATGGGCTATACTTAGACAC
CAGACACAGAGATCAAAATGCTCTGGAGGCTGGGGTCTTGTAACCATGGCTCTTTCTCTG
ATACCAAATGTGGGAAGATTGTTTTGAGAACATTCATTAGCCTCTCTGTAGATCCAGCAG
AACCACCATCATGCCTGTGTCTTCCCTCTTCCTGTTCTGTGGGCTGTCTTCTGTAGCAGG
TGGCTGTCTCGTGCTCAGCCCTGGGGGTTTTTGTAAGGCGCTTCCTGTCACTACCCTCAC
CGTGGAACTCTCTGACAGCACAGAAATAGATGGCCGAGTCACTCAGCGTCAAGGCTGAGA
TGGTGAGTTTCAGCATTTGGTTGGGTTTGTAAAATTCCACAGAATATCGTCCTTCCCTTG
AGTGCTTGTTTTGAGAATGAATATTAATCATGTAAATCATCTCTCCGCTGGAAGGCTGTC
GATACCAGTACATCATATAGTAAGTATAGCTGACTGAGAACTTGCATTCCACGGTCACGG
ATTCCCCCTCTTTTTTAAACACTGTAGGTACATCGGCGCTCTCAACATTGTTGGAACCTG
TGGAAAAGAAGGGAAAAGTGACTTATTTGTTGGTGATGCTCACAAGAAAGCTGCCACAGT
GGCCAAGTTTTGACCCAGGAAATAAAGCGGAGAAAAGCATTGTAGGATTCTATTCTAACT
CCTTTCCCAAATCTCTTTCCTCAGGTCCCAGCTGTAGGGTTGGGGAGCTCCCTACCAAGG
CAGATGAGGGCCACGACTGTGCACAGGAGAGCAGGCGGTCCAGACTGCATCCTTGGGGTT
CTTCGCACTAGTGAAGTGGCTCTTATTCTGCCTGCCACCTGCCAGGCCCTGTCAGTGTCA
CTGGAGCTGGGCGGTCCTGTGGCCTTGCTGCTGCAGAGCCGGAAATGGGGTTTCTGCCTG
TGCAGGCTTAGTCATGTCACCTGCTGTCTGAGCTTACCCTCCCACCTGTCTTCCTCCAGG
CTTGCTACTTTTCTTTAATAAATATATAACATATAGTATATTTTTTGTTATAAGGAGAAA
GATCAACATAGCAGAACCAACAAGTATAAAAAGTGTAACAGAGATAATAAAATTCAACTA
TAATTTCACTTCGCAGGGATATATATTGTTAACATTTCATTATATTTCTTTAGTGTCTTT
GCAAATGTGCATACTTTAAAGGAACTGAGATCATGTTGAAAGCCTCACTTGTTTATCATT
GTGTTTATGAATATACCATCATGTCATTCAATTATACGTTAAAATGTGATTTGTATAGCT
TTGTACTACTCTGTTGTGTAAGTGTACTTTAGTTTGTTTAAATATCATTGGTATCATTAT
ATTATATCATTATATTTGTTTTGCCTAATTTAAATACAATGTAGTGAACATTGTAAATAT
GAGTCTATGCATTTCTGATGACTTGTTTTTATGTTAACCGGGTTTTTTTTGAAGTATTTT
ATTATGGAGAATTCAAACATCTACAAAAGAAGAGAGAATAGTGTGATAAAACAGCCTATG
TCCATTACCTTGCTTCCACAATTATCGACTCATGGCCAGTTAACTAATCTGCTTGCCCAT
CATCCTACATATCTATGTACCTCCCCCAATTCTGATTAATTTAAAGTAAATGCCAGACAT
CATGGTATTGTGTACTTTCCTGGGCAGATACATAATGTCAGCTTGACTGTGTTTGTGTTG
CTAGTGACTTTAATAAGCAATGATAAGATCTATTCTTCGGCTATGCCCCGGAGAAAGGAT
AGGCTACCCACTTCAAACCAGTCAATCTTAAGGGAGATCAACCTTGAATATTCACTGGAA
GGATTGATGCTGAAGCTGAAGCTCCAGTAGTTTGGTCATCTGATGTGAACAGATGACTCA
TTGGGAAAGTCCCTGATGCTGGGAAAGGCTGAGGGCAGAAGGAGAAGAGGGCTTCACAGG
ATGAAATGGCTGGACAGCATCACTGATGCAATGAACAGGAACTTGGGCAAACTCCGGGAG
ATGGTGAGGGACAGGGAGGCCTGGTGTGCTGCAGTCCATGGGGTTGCAAAGAGTTGGACA
CGACTGGGCTATTGAACAGCAACAACAACCCACTCCAGTATTCTTGGGCTATCCTGGTAG
CTCAGATGGTAAAAATCCCCTTGCAATGTCGGAGACCTGGGTTTGATCCCTGGGTTGGCA
AGATCCCATGGAGGAGAGCATGGTAACCCACTCTTGCCTGGAGAATCCCCATGCATAGAG
GATCCTGGCAGGCTACAGTCCATGGGGTTGCAAAGAATCGGACACGACTGAGTGCCTAAG
CACAGCATTGTTTGGCTGGGACTTGGTTGGCAAAATGATATTCTAATTATATAATTTCTA
CTTCATGTATTAACTTTATGATATTTCTATATACACTTATTGTTATTGCATATATTATAT
CTTTATAATATTTCTATAAAGATATTTTCCTTGTCAATATTTCAATTACTCTCTGAGATC
AAGTGTATGATTATTTATCAGTCTTTGGATAATGAGTTGATTCCCTGTAACATGAATAGT
CATCCCTGTTTGCCAGAGATGAAGGTGTTTCTCAGGACATGAGGGTTTTTGTGTCACACC
TGAACAGTCCCAGGCAAACCTGGTGCAAATCAGGACAAATCCCCAAAAGGAACTGAGGAG
GATGTTTTTGTGACCCCATGAATTTAAATATACTTGATGTGTTGTAATCCATTGGATTCA
TTTTATTATTGATTCGAGAATCATTGAATCTTTAGCCAGTGAAAATCTTTTCAGGTTTGC
TCTCAAGTCTTTTAACATGGACTCTGTAGTCATTGATAACTTCCTAGTTTTCTGGGATGA
CAAGGTCTTCTAAGCTTATTTTGTACATTTCCTCCCTGCAAAATAGAATCGGCCATCTAT
GATTAATGATAATTGTGTTTTTTCCTTTTTAGTCCTAATGTTTTTATTATTTTACTCTAC
TGGTTAAGATAGGCTTCTCTGGTAGCTCAGCTGGTAAAGAATCTGCTTGCAATGCAGAAA
CCCCAGTTCAATTACTGGGTTGGGAAGTTCCCCTGGAGAAAGGGTACACTACCCAGTCCA
GTGTTCTTGGGCTTCCCTGGTGGCTCAGATGTAAAGAATCTGCTTGCAATGCAGGAGACC
TGGGTTCCAACCCTGGATTGGGAAGATTCCCAAGACCGTTAATGTAGAGTAGAAAGGATA
ATACTGGAAGTCTTGTGTTTTTAAGGGAATGTTTTTAACATTTCACTTTAAAGACAAATT
AAGACTCCATTTGTCAGGTTAAGGAAGTTCCCTTTACTTCCTAGTTTACTAAGAGATTTT
ATAGCTAAGAGATTAGTTAAAAATACATACTAATATTAAATTTGACCAAGTTACTTTCAG
CATTTAGTGAGAGAATTTTATAATTAATATATTTAGGTGGTGTGTTGTTCAAATATCAAG
CCTTCCTCATACTTCTGGGTCTTCTTGGTGGCCCAGACAGTAAAGAACCTGTTTGCAGTA
CGGGAGACCCAGGTTCAGTCCCAGAATTGGGAAGATCTCCTGCAGACGGGAAACGCAACA
CACTCCAGTATTCTTTCCTGGAGAATTCCATGGACAGAGGAGCCTGGTGGGCTACAGTCC
ATGGGGTCTCAGTGACTAACACCACACACATACTTATAAGTGTACCAATATTATTTTAAA
TATTCAGTACTAGATGGATAATATTTTTAGGAGTTGTCATTGCTTTTTATAAATAATGTT
GGTCTATAATTTTTGTTTGTAATCTATTCTTGTTTTTGTCATTATGGTTCTGTCTTAGGC
TCAGAATAAGGCGTTGACTTGCTTCCTGTTTTTTATTATTCTCAGTACTCAGATATGGTT
TGTATTATATGGAAATTATTGGTCTTGGGTTTGAAATAACTTGCCTAAAAAACCATATGT
ATGTATAGTGTTTTAAATTTATATGTAAATTCAAAATTTCTAATTTTCTTATCAGTTTTG
CTCTATTACAATTTTTAGAAAGTTTTATATTTTGTCCAAGTTTTCAAATTTATTTGTATG
AATCTACCTCTGCATTTTCTTGTAATTATTTAAATTTTTACTGTGCCTGTAGCTATAATC
TTATTTTACACAATATTTTTGTGTCTTAATTTCCTTGAGAAAATTTACTAGGGATTTGTC
CATTTTGTAATTCTTTTCAAAGGACCATTTTATTTATTTATTTATTTTTTTTAATTTCAA
ATTTTAAATTTTATTTTGTTTTTAAACTTTATATAATTGTATTAGTTTTGCCAAATATCA
AAATGAATCCATCACAGGTATACATGTGCTCCCCATCCTGAACCCTCCTCCCTCCTCCCT
CCCCATACCATCCCTCTGGGTCGTCCCAGTGCACTAGCCCCAAGCATCCAGTATCGTGCA
TTGAAGCTGGACTGGCATCTCATTTCATACATGATATTTTATAGGTTTCAATGCCATTCT
CCCATATCTCCCCACCCTCTCCCTCTCCCACAGAGTCCATAAGACTGTTCTATACATCAG
TGTCTCTTTTGCTGCAAAGGACCATTTTAAATTGATCCTTTTCATTGTTTGTTTCTCTCT
ATTTCCTTAATTTTGGCTCTCAACTTACTATTTTCTTTATCCTATCTTTGTTGTTTACTC
TTATTGTGTCTTAAGACTTTTTGATTGAATGTTTAGCTCATCATGTTCAGTTTTTTGTTT
TTAATATATTTTTAAGGCTGTAAAGTTACTCTCTATTGCTTTAGGTTTATCTCTGAAGTG
CTAAAATATAGACCTTTCATTATAGTTCAGTTGTAAATATTTTAACAATTTCATTATGTC
TTTGGTTCACAAATTATTTAGAAGTGCATTTTTTTCTTTTTTTAAGTTTCATTTTATATT
GGAATATAGTTGATTTAGAATGTTGTATTAGTTTCAGGTACACAGCGATGTGATTCAGTT
ATACATTTATATATACGTTTTTCAAATTCTCCCACTGAAATTTACTACAGAATAGAGTTC
CCTGTGCTGAACAGTAGGTCCTTTTTGCTTATGTATTTTATATATAGTAGTGTGTACATG
TTAATACCAAATATTTAATTTATCCCCTCTCCTTCCCCTTTGGTAAGCATATGTTTGTTT
TTGTAGTCTGTGAGTCTGTTTCTGTTTTGTAAATAATTTCATTTGTATAATTTTGTAAAG
ATTCTACATTAAAGTAATATCATATGATATTTGTCTATCTCTGACTTTATTCAGAAGTGC
ATTTCTTTTTGCCTTTAACATTGACTTTTAATTGACAGATCTAACTTTGTTTATGGTAGC
AAAAGAATATAACCTGTGTGATATTGATTCTTTACTACTTGCTTTGGTCAATTTGTGCTC
ACCTTTTCTGAATATTTTTTAAGGGCAAATTGCTGGATGTAGAACTGTTGAGTGGATTAG
TTATATATATGTTAACAAATTACCCTTAGAATGAGTTTACATATGGAAATTTCTGCAACA
TTACTATAAGTTTTTGTTTCGTGACATCCTTAGAAGCACCAGAGAGTCTAATATTAAAAA
AATAAACAATTCATAGAGAAAAAAATGTTTTATTTGACGTGTTTTTGTTTGTCACTGAGG
TTGAATTCTTTTCATATTTTTGTTGTTGGTTTCTCAGTTGAAAATTATTTGTTCATATCT
ATTTTTTTAAATTGGTGTAATTTTTCTCTAATTTCTTTGTAATGATATTTTATTTTTAAG
GCTATTAAACAGGCTTGTTTACAAAAGACCTTGTCCCGGAGTTCACTACTGTGTCTTAAC
CAGATAGATATGCAGCTGAATATGTATTATATATTCGTAGTATATAAATATTATATAATA
TTTACTATACTGAGCTCCTTGAACTAACCATGTTTCTGGTTCATTTCTACTCCAGAACTC
ACCATTGCGATCCTGGCTGCTGAAATTGTCATTCCAGAAGTGATAATGACATGAGTAATG
AAAGGTACACATAAAGGCTCGAGAGACCTGTTTAGAAAAAGGAATACCTTCTGGCCAAAT
CATTTTTTGGACAGTGGTTTGTTATAAAGGGTAAATCTGTTATAAAGGAAATCCTATCCA
AAGAAATGATCATGGAATGGGAAAGTCCTCAGACTTCCTTTCAAGTCTGGATTAAGGAAT
AAGACAGGGCTTGGGAAAATTGCACGTATAGTAGGAAACAGGTGGTCCCAAAGTTTCCTG
AAGTTCAAAAGAATTTTAAAGAAAAATCTGCTGCCAAGGACCTCAACAGTGTTCAAGTGT
CTAATTATCAATGGTATCCTTTACTGTCCCAAGTTCAGGCCTCTCATCAGTCTCCATGTA
GTGTTAGCATGGTCTCATTGTTTTCAGAATCGTGTTAATGGGCAAGATTGTCCCCTGGAG
GCCACATGGAGAAGCAGCCTTTTAAAAACATTCTAGCCTCATAGTTCTCGGGCTCCCCTG
GTGGCTCAGCTGGTAAAGAATCTGCCTGCAATGCAGGAGAACCAGGTTCCATCCCTGGTT
TGGGAAGATTCCCTGAAGAAGGAAATAGCTATCCACTGCAGTATTCTTGCCTGGAGCATC
CCTTGGACAGAGAAGCCTAGCAGATCCATTGGGTCTCAAAGAGTTGGACACCACCGAGCG
ACTAACATTTTTACTTTCCAGCCTCATAGTTCTCAAGTGTGGGTGCACATTAGAATAAAT
AGGAAGGCTTAAAAAATGTGGATTCCAGAGCCCTAGACCAATGTGGGGACACACTCCAGA
ATCACCTATTAAAGTTTATACTTAAGTGAAAAAATAAGACAGAAATGAAAGCTACTGCTC
TGCAATAAATCTAAACATGAACAGAACCAGAATTACTAATAGCAGGAAGATGAACTAAAG
AAGATATTGAGAGAGGAAAAAAGAAGACACTTTATCTACATGTTTCCCACTTTGGGAGGG
AGCCAGTTTTACAAAACATTAAGACTTGAAATTTGAATGGGCCAGTTTTGGGGTGTATAT
CTGTGATGGTCCCATGAAGGTTCTCATTTTTGTGTATATAAGTTCACTGCTGATTATCTA
AGTTTGTACTCCTAGTTCTCAAACCTTTGTTCTTCACTCAGCTTTCACTGGCTCTGGGTG
GCTGCAGTATTACCAGGGGTCAGCAACTCTAGAACCTCATCCAGGACTTGGCATCAGGGT
CAAGACTAGCATTTTGAGATTTAAACTTCTAAACCAACATTAATTAAAATTTTCATCTGG
AGTCATAGAATCACAAAAAAATTCAAACTGAAGGGCTTTTTGAAGCTACCCAGACTAACT
TCCTCCTTATAAAAATATGAAAAAGTCATATTAATTTTGATAATCAAGCAAACATAAAAG
ATAGTTACCATTTCAATATCTTCTTCTCTATCCCAGGTACCTCATAGGGTACCTGATAGT
GTACAAAGAAGCCATGTACATATGTGAACTTTTCCTTGCACCGTCTCTACCTAAAAGAGG
CCAAGCACTGCTAGTGGTCCTACCGACTTTCTCTAGGTGGTTTCTACCAACTTTTCTGTA
GGTGACTTTCTCTAGTTTTCATTTCTGGGTGTAGAAACATGATGGATGTGGAGGTGGAAT
TCCCATCAGCCAGTCTCTAAGTTTATAAAGTGACTTTCTGGGTGGTTCTGGCTTTTGAGA
TAAAACCTGGTGGGTTGGAAGGGAAACCTGGCAATGTGTTTCTAAATAAAGCTCTATCTG
CTTTCTGTTGAGGGGAGATGGCTCTCAGATTCTGCTATTAGGTTATCTGTCAGTGTTACT
TCTCAGCGATATTGTCAGTCTTCATGACTTCTATATTTTCCTGTGTCAATAAGGAGGGAG
AGAATTGCCACCTGCTCTTCCTTTACATATGGATTTCTCTAACAAATAATCCATGCTTAC
TTCTTCAAAGAGAGTCTCTAGAGCATACTTTCCTGCAGAAGCTGTGAGATACAAGTGTGT
GCTGTGCTAAGCCACGAGTTTGTGATAAGTTGTCTTGTGGCCATAGAAAATGAATACAGA
TTTTGGCACCTGATAGTGGGCGCATTTGTACCAAATATCTAAAAAGGCTGAAGGAATTTT
GAGAAGTATGATAGAAAAAAATCTAAATTCCTTTGAACAGACTGTTAGTTTTAATAGAAG
TCTGGAATTTAAGGACACTACTAGGGAAGCTGCAGAAGGAATTAAGGAACTGTTACGGAG
AACTGAAGGAAGGGGAACCCTTGTTCGGTAGTGGCAGAAACTGTGCAATTGTTTTCTGGT
GGTTATGCGGAAGGCTGAACTTGGTTGCAGAGCTAAGGAGATTTCTAAGCAAAGCATGCA
CATACCACTGGGTTTCTTCTTGCTGCTTATAGTGAAATGCAAGGGGAAAGAGGTAAACTG
AGGAAAGAATTGTTAAACAAAAAGGAACCAGGACTGTATATATCTGAAAATTCTCAATTT
GAAAAGATACTAAAAATTAAGAGTACAGCATAGAGAAAAATCTGAGTGAGACTGTACAAC
TTTTCATTAAAACATCAGAAAAAATTAATGGTGGGAGTATTCAATCACACAAACGGTTCT
CTCTAGAGATTAAGATGAGCCTCATAGGTCCTCTCAATCAAACCAAAGGACCCCTAGGAA
GCTTGAGAATATGGCCTGTCAGCCATCTGAGCAGGGGGCAAAATAGAGGTTACGTAGAAA
AGATTTGTGGGTGTGTCTTTTTCTAAAGACACAAACTTCATTGAATCCATGGGAGACCCA
TATTAGTGCAAATCCAAATTAAAGTCCCTGTGGAGCAGCATCAGCAAGGCGTGCATGTGA
TCAAGGTGTTTATACATCTCTGTTGGTTAGAATCTCCTTGTTTCCAGGAGTAGAATGTAG
TGTAACAATTTTGACTCTATCTGCCCCCTCAGTCACTTCTCCCAGAGGAGGGAAAAGCAG
TTTCTTGATCACCCTGTTAAATTGTACCCTTCAATCTCTCTCTCAGCCTTGTATTTATTG
CTTCTATAACATGCATCCTAATTTGCTTGTATATTGTTTATATATCTGTTTATCCTATCT
TTCTCATTAGATATTAAGGAATCTGTTGTTGGGCATATTTTTCTTCAGCATCATATCTTT
GGCATCTAACACAGTGTCTGTGACCTACCCACAAATAAATGAGATCTAAAGCAACATGAC
TGCTATAAAGTTTCTTAAAACTTTTTTAAATTTAATTTTTATTTTATTTTGAGTATAGTT
GATTTACAATTTTATGCTAGTCTCAGATGTATAGCAAAGTGATTCAGTTATGAATATACA
TATATCCATTCTTTTTCAGATTCTTTTCCCATATAGTGTAAGATTTTATTATTGATTGAT
TGATGGGAGTACAGTTGAATTACACTATTGTGTTAGTTCCAGGTATACAGCAAAGTGATT
CAGTTATATATATGTATATTTATTTTCCAGATTGTTTTCTACTCTAGGTTATTGTAAGAT
ATTGAATTTTGTTCCCTATGTTATACAGGAAATCCTTATTGCTGATCTAGTTTATATATA
GTAGTGTGTATCTGTTAATCCCACTCGGGATTTCTCTCTCCCCCCTGCTCCTGTTCCCCT
TTAGTAGCCATAAATTTGTTTTCTGTGTCTGTGTCTCTGTTTCTGTTTTGTAAATAGATT
CATTTGTTCATTTGTATTATTTTTTTAGAGTCCACATTCAAGTGACAGCCTATAATATTT
GTCTTTTACTGCTATAAAGTTTTACAGTTGCCAAGGGTGAGGGCGAATGCTACAGCTAAG
TGTGAATCGAGGGCAGGATTTCAGTACTGAAAATGAGGATTAGAGAGTCTTCTAGGCAAG
TGGAATGGCCTGAACAAGACTGTGAAGTGAAGCATGCTGTCTTTTCATGGAAAGCATTGT
CTCAAGAGGAATCTGAGAAGGTTCTCTGTGGGAGAGAGACAGTGGAAGGCTGGTCTGGCT
GCACTCGGCAGGGCGGATCAGCATAGGCGGTCAGAGCCTGTGGGTGGGTGTTAGGGGCCT
GGGGCATTGTGGTAAAACCATCTGTGGGAACAGCTGTCTTCGATCCTGGTCCTGGCCCGC
CTATGGCCTCCTTATTGCCTAAAGTGGGAAGAGGGGGGAAGAAGTCAGACACGTTCCATC
TGAGACAGGTATCAGTGTGTACAGGTAGAGGAGTTGGCCTGGTGTCTGAGATCTATAGGA
GACAAAGTTCAGGCAGCAAGCTAGTTAAAAATTATTTGCTTTGTTTTGAGCAAATGCTAT
TTTTATCTGCCGCTCAAATACCTCAGGTACTAGATTCAGGGAGGGGAATGCTTCTGGATA
CCATTTTTCTATTCTCTGAGCCCAGGGGTGGGTGGGAATGTTTTACCAAAAACATTCAGC
AATTTCCTCCCGGGACCCCAGAGGATCACTCACAATTCCTGTTTCCCAGTGTCTTTCTGA
GTGTGTGTGTATATACCCAGGCTTCTGCAGCCTGGGGTGTTTTTGGCAGACTCCTGGGTT
TTTGTTTTTCTTTCTTCTTCTGCCATCCTTGCTGTGTGTTCTGAGAACACAAGGACACAG
ATTCCTGACTGTCATTGTGAGCTGATGAGACCAATTAATTTAGCCTCTTCTTGGAAGTTC
ACTGAATAGCATCCATTTGTTGATTTCTAGTTACACAGAATAATAAGGTGGAAAAAGTTA
ACCACGTGCTAACTACAAGCAAGTAGAACCCAGATGGATTGGAACCAGAAGGTTGATGAT
AAAGATTTCCAAATCATCACCTTGTTACCTCACCACCAACGAATCAGAAGAATTGTGCAC
GAGCTGATCAACCACCCTGAGACCCTGTCCCTCACACTGTCTTTAAAAACGCTTCTAAAA
GCCTTTGGGAAATTCGGGTCTTTTGAGCATCAACTACACTTTCTCCTGGCTTGCTGCCTT
ATGATAAACACTGTACTTTCCTTCACCGCAACCTGGTGTCAGTAGATCGGCTTCATTATG
CATTGGGTGAGTGGACCCAAGTTTGGTTTGGTAATACTATAAATGAGAGGCTTAAATAGC
TCACATAGCTTAAATGTGGTATGATAAGTAGATAGTCATATGAGAAGATCTCTTCCACAG
AAGCCTTCCCAGAAGTGTTATCTAAGCTCATTATGGCCAGGAGCCCTTGTTCTAACCACC
CCCTCATTTCTTCATTTTTTAAAAAAGGATTAGATAATCATTATGAAGTGTTTAGAAAAT
GTTTCCTGAACATGGAATTTTTCATGGCCTTGCAGATGGCGGTGAGAATAAGGAAAATCA
GGCAGAAAATAAGGAAAATTATTCGTAATGCTAGGTTCTGTTCTCTGCATTATCAGTGTC
TATCTCTTGGCTGGATCATTTCAGTCACTATGTATAAATATTCTATACTATCCTGTATGC
TGTCTCATGCCCCTGATAAAATATCCCTTGCATGGCAGTTTTAAATTCAGCATCACGGGG
AGGAAGGGAAGTGTGGGTTTTCATGTATTTGCCCACTGATTTCTCTGCCATGTGCCTCTC
TCCCTCTCCTGGGATTTCTTTACAATATTTATAGGAAAAAATTCTATTTTGAAAAATTCT
AATTTCAAAGGGATGGACATTAATCACATATAATGGGAAAACAAAATGTGAAGAAGATAA
TAAAGATCACCTTTTAAATCAATTATGCAGAGAAGCTTTGTTAACAGCTTAGCATTTTAG
TTTTATATATGTATGTTTACAAAATTGTAACAATGTGGTATATTCAGTTTTATTTATTTT
TTTCCCTTAACAGCAAGAGTATTTCTAGATCATTAGTATAGTTTTAATGGCTACATTTGT
ATAGACATTGTCATGATTTATCTAACTATTTTACTACTGGTAGACATTTATATTTCTCTC
AATTTTGACATAATAAAAAGTATTACAATGAAATACTGTACTTCTATAGAATTATATATG
CATGTTTATGGTTATTTCCTATGAATTAAGTTAGTAGGGATTAAATTAATGGGAAAGCTC
ATATAAACTTTCTATCTCTTTCTCTCTCTTACTCTCTCTCCCTACCTCCCTATGGTAGCA
AAGCTCAGAATCCAAAGTATATGTTTTTTCCACCACTAGAACTTGTCTTCAGTTAGAAGC
TTTCAGGGATTTCAAAGCATTCCTTAGCTCTTTACTTGGGCATTGTCATTATAACTTTTC
TTAAAAACCTATATCTCTAAATAAAAAAAATTGTTCATGCTGACTGTCATGATCAAGTAA
TACAGAGATGGGTAAAGGAAAAGTCAGTATCTTCTGCTTGTCACGTCCCAGTCCCTTGGT
CCCTTGCGAGGAGGTTAGGAGGGGGACATTCTGTACCTGGTGTTATTTGAAGTCAAAATT
TTCTCTTTTGCATATGCCTTAGCTGCAATGCTTGCCTTTTTGTTTTTTTCTGAAAAACAC
CTCAGTGTCTGGTTAGAAACAGGACAGGGTCAGCTTGAGCTTGTTTTATGAGTCCTATAA
GAGTTACCTGTTGAAGATAAGATAAATATGAAAGACATCTGAAAAATATCCTTGATGTAA
ATGTTGAAAATGAAGAAGGATATCCTGTCCCCTAATGGATTTTCAAATGCTTTCAAAATT
GAGAAAACACTGAACAAATCTGAAAGACAGTTGAATGCTATGTCATCAGACAGAAGATAT
TGTTTTCAATTAGAGATATTGCATTGCTATGTAAAGTAAATGTTAGAATCATTTCATTTT
TAAAAAATTCATTTTCACAATGAAGAATGCCTTTCCTCTCAGTCTAGGAGAATCTAGACT
TTTATATTGATTGAATAAATTAGACCTAAATGGGCAGTGCTACATTTGAGTGACTGTTAG
TCTCTCAATTAACTAAAAGTGTCTGACTCTTTACAACCCCATGGACTGTATAGCTCACTA
GGCTCCTCTGTCCATGGAATTCTCCAGGCAAGAATACTGGAGAGGTTAGCCATTCTCTTC
TCCGGGGAATTTTCTCCACCCAGAGATTGAACCCAGGGCTCCTGCAGATTCTTTACCATC
TGAGCCACCAGGGAAGCCATTTAGCTGTTTACTAATCAAAAGGTTGGTGAGTCAGAGCAG
GCCTCACGGTAGGCACAGCTTATAAGCACAGTAATTAGTGTTCATTAACAAATATCCAAC
AAGTGAAGTTTCTGTAACAAGCATTCCTAGTTAACAGTTCTTCGAACCAATAGGCTAGTA
TTTTCATTATTATAAGAAAAGTCCTTGCTCTTTTTAGTTAACAGAGATAAGCAGAAACTT
TATATAGTTATAAGATAGGAAACATGATTTAGCTTATTTTTATAGTCAGATCAGATCNNN
NNNNNNNNNNNNNNNNNNNNNNNNNNNNNNNNNNNNNNNNNNNNNNNNNNNNNNNNNNNN
NNNNNNNNNNNNNNNNNNNNNNNNNNNNNNNNNNNNNNNNNNNNNNNNNNNNNNNNNNNN
NNNNNNNNNNNNNNNNNNNNNNNNNNNNNNNNNNNNNNNNNNNNNNNNNNNNNNNNNNNN
NNNNNNNNNNNNNNNNNNNNNNNNNNNNNNNNNNNNNNNNNNNNNNNNNNNNNNNNNNNN
NNNNNNNNNNNNNNNNNNNNNNNNNNNNNNNNNNNNNNNNNNNNNNNNNNNNNNNNNNNN
NNNNNNNNNNNNNNNNNNNNNNNNNNNNNNNNNNNNNNNNNNNNNNNNNNNNNNNNNNNN
NNNNNNNNNNNNNNNNNNNNNNNNNNNNNNNNNNNNNNNNNNNNNNNNNNNNNNNNNNNN
NNNNNNNNNNNNNNNNNNNNNNNNNNNNNNNNNNNNNNNNNNNNNNNNNNNNNNNNNNNN
NNNNNNNNNNNNNNNNNNNNNNNNNNNNNNNNNNNNNNNNNNNNNNNNNNNNNNNNNNNN
NNNNNNNNNNNNNNNNNNNNNNNNNNNNNNNNNNNNNNNNNNNNNNNNNNNNNNNNNNNN
NNNNNNNNNNNNNNNNNNNNNNNNNNNNNNNNNNNNNNNNNNNNNNNNNNNNCGTGGATA
TTTGAGGCTCCTAAAAATTCGTTTCCACAAAGAGCTACTGGGTGAAAGCATACATCTGTT
CACTGAGCCATTATTTCAAGACTTCAAGAATATGTGCAGGCTGGGTCTTTTCAACACTTC
ACACAAACATGACTCAATGTGATGAGATCAACAAGCAACTTACATTTTAGGAGGTGACAA
TAGGGAATAAAAAAAGACTCCATTTTCTCTTAAGCCATTCTGAACGTGTGCTTGCTGTCA
CCTGCTGACTGATGACCTCCCGCTGGCGTGGCCGATTCAGGGAGAGAACTGACACAGATA
TACACAAACAGTGTGGAGAATGGGGGTGTCCATTCTCCTCCTGAAGCGATGGCGCTTGGG
GGTTAGATTTATGGTATATTTTATTGGCAACAGTGACTCCTATGAGGTTTCTAGGAAGGT
AAAGAACAAATGTCTGTTAGGCCTTGAATGTCAATTGTTCAGAAATTCTGAAACATATGC
TGGTCAATGGGTTTGCTGTCAAAATAGAAGAGATTGATAGAGAGGAGGACATTTCTTTAG
AGAACAGCATGCAGTCCTATGCCTTTGAGTGCCCTTAAGGGAGGCCAATTTGCAAGGCTG
GTATTTACTCTTTTATGCAGCTTAGTTGAAGCATTTACATGGTAATGTTTTCAGTTTAAC
ATGGGAATGTTATTTTAAATCCTATACATGCTGCATATAAAAGTGTCCAGATGAATTATC
TTATGTGTTTACTGTGTCTCGATGCTTGGGTACGTGCCTGTTTGAAAGTACTGTTTGCCC
GTCCCAGCTTTCATTCTGACACAGGGTCGGCAGGGTCTCCTAACAGAGACTATGTGTTCC
TCTGGTGCCTCTAGTAACAAAATTCCCATCTTTCAGGGTTACCCCAAATTTCATACTATA
ATTATCCAGGTAGTGGTTTTCAACTGGATGTTTTGGTTTCCTAATTTTTGAAATAGCACA
TACCCTTGGCTGGCCTGAGGGGGCATGTGATACGTGTGAAAGTGATTTGTCATTTTTGTA
GGAGCAGGAAGACGTTGAACACGGCTGATCTGGAGACTAGAAACCTAGCAGGTAAACATT
TCGGAGTTTACTCAGATGTACACACCACAACAGCTTTATTGTCTGTAACAACTTAATTTC
TAACTCCAGTAACCATTTCATCTGGTATCAGAAAACTTATTTTAAGCAAATATAGGGTTT
TCTTAGTTAAACCATAATTTTTAAAGTCAATTCAGGATTTCCTCTGACCGTTCGGGTTTC
CCTCGCTCCATCCTTGGGTTGACGTCTGAGCTCTAGAGGCCTTAGTGTGTCCTGATGCTG
GTTGGGGGCACCTGGCCCCTGTTGGCACCTGCTGGGATGCAGTGCTTTGGGTCTGGCCTG
CCACGTTCCTGTTTCTGTGTCTCTAGATGTCTGAGTCCCTCTGGGTTTCTAGTTGTTGAT
GTACATGTTCTGTGTCCCTTGAAATTGAAATCTGTCCAGATTCACTAAAGCTCTCTCAAT
ACATTTCCATGTTTTTTGGTGTGTCTGTGACAACTCAGCTGCTCTAACATCACTTATACA
GAATGGATAGAATGGGGCTGTCTTGGGCTCTCTGGGCCCACTCTGACTACAGCACAGCTA
TCTCTGTCCTGGTGGAAACTTGCAAGTCTATTGTCTTTCTGATAGGGATTGGGTAAGTCT
CCTAGTCTCAGATTCCTACACACCTGTTTGGGCTCCACTGGTGGGAAGGGGTATGAAGGT
TGGGCACGGAGGTCTTCTTCAATGTCTTACCTGTGCTGCTTTCGTTTCCATCACCCCTAG
GAATTCCCACAGACCTCAAAATTTGTATTAAATCTAGAGTTTGTGTCAACCCATATTCTC
AGAGATCTTTCGGTAAGGCATAGGTTTTTTTTTTAAACTCAAAGATTATAACCCAAGCTC
AAACACTTTTTCTTTTACTGATTCTAGAGAAAGTGTCTAAATTTTATTTTGAAGCTTGAA
AGCAAAGAATTTATTTTTTAATTTTAGTTAATTTTTATTTATATATTTATATTTATTTTT
TTTTTCTTCTATGTTATTTGTGCTCTTCCTCCTCCAATACAGGAAGTGAGGACTTCCTAC
CTAATGTGAGAAGGATGACAGAATGAAATAAAGTACACATCTGCCTATATACAAATGGTT
CTTTGTCACTGAGATGATTGGGATTGGGTATTAAGATAACCAGGTTACTATTAATAACAC
CTTTTTATGATACAGAGAAAATATAAGTGATTACCTTCTGAGATACAATATAAGAAACTG
GATAAGCGCATTAACCATGGAGTCAGATGATTTGAATTCAAATCCTGGGAGTGTGTAACA
CAGCGCACATTATTTAAACTCCTCGTGCCTGGTTTCTATAACTGGGCAAATAACTGGAGT
TGTTATAAGAATTAAGTAAGTTAATAATGTACAATACTCAGAACAGAAACTGTTCAACAG
TAAGCACTTAACAAATATCATTATTACATATTGCCAGCTTATGTGCTGAAAACATTTAAA
AGTGATTGTCTCATATACACATGTTCCAAATAATGCACATAGCATCCAAATTTAGATATT
TTGTTCCCTTTCCAGTTGTTTTGCCCATGTTGTCTATTTTTAACTTTTTTTTTCGCTCTC
TTCATAAAACTGATTAGTTTGCACTGATAAAATTTTTTTATCTACATGGACTTGCTCAAT
ACAAAATGTACCTACCAGAATTGGTCAAACTATGAGGTTAAGGGCATAGTCCTCCAGACT
GCCAAGTCTATCCAAAACTTAGGACCCCAGTTTCAAGGATTAGGAGCCAGCTACAAAGTT
AACAGTGGAAACAGTGTCAGACTTTATTTTTTTGAGCTCCAAAATCACTGCAGATGGTGA
CTGCAGCCATGAAATTAAAAGACGCTTACTCCTTGGAAGGAAAGTTATGACCAACCTAGA
TAGCATATTCAAAATCAGAGACATTACTTTGCCAACAAAGGTCCGTCTAGTCAAGGCTAT
GGTTTTTCCTGTGGTTATGTATGGATGTGAGAGTTGGACTGTGAAGAAGGCTGAGCACCT
AAAAATTGATGCTTTTGAACTGGGTTGTTGGAGAATACTCTTGAGAATCCCTTGGACTGC
AAGGAGATCCAACCAGTCCATTCTGAAGGAGATCAGCCCTGGGATTTCTTTGGAAGGAAT
GATGCTAAAGCTGAAACTCTAGTACTTTGGCCACCTCATGCGAAGAGTTGACTCATTGGA
AAAGACTCTGATGCTGGGAAGGATTGGGGGCAGGAGAAGAAGGGGACGACAGAGGATGAG
ATGGCTGGATGGCATCACTGACTCGATGGACGTGAGTTTGATTGAAGTCCGGGAGTTGGT
GATGGACAGGGAGGCCTGGCATGCTGAGATTCATGGGGTCACAAAGAGTCGGGCACGACT
GAGCGACTGAACTTAACTGAACAAAGTTAAAGGGAAGAGTCTACACAACAATGTCCTTAC
TTCTGACAACTTCAAATTTAGGGGTTTTCAGAAACCACCCTTAGGTTTTGTTATATGCTA
GAAAGACTCGAAGAACTCTTTGAAAGCTATTATACTCATAACTATTTTTATTATAGGAAA
AGAATACATTAAAATCAGCCAATGTAAGAGATGCCTAGAATATTCTGGGAAGATTCCAAA
CTTGAAGCTCCCATTTTCCTCAGTGATGGCTTATCTTCTCAGCATCAATGTGTGACAATA
CTCACAGAGTAATGTCAGCCCAGGAAGCACACCTGTGCTTTGGTGTCCAGAGTTTTTCTT
GAGATCTCATTATGTAGACACAATTGATTAATTGCCCACGAGGTTGAATTTAGTCTTAGG
TTTGATCAATATCGTGTAACCCGAAGTCCCCACCACAATTGATATGGTTGGTCTTTCTGG
CATGACCAGCCCCCGATGCTAATACTATCAGGTGAGGCCAGCCTCAAGCTGAGTCATCTT
GTTAACAGCAACTGTCAAATGTGATATAAGGGGTCCACTGTCTTTAACAAGGATGCTCCT
ATGATTCTGGAGCATCCAAAGATTTAGAGATTCCCTTCCAGGAGCTGGGACAAAGGCCTG
TCTTTGGTCAAGGCTAAATTCCTTACCATACATTAATAGGAGAATAAGCAAATTTTATTA
TCCATAATCAAAAATTTCCCCTTTCTCTCAGGGTTCAGCTCACTACAATCTCTCACCTCA
GCCCATTCAATTTAGGAGATGATCAGTCTAACATTGTTTCTGTGTCTACTCTGCATACAA
ATATATTCTCTTCAGTTTTCCATGATAGCACCTGCCTTTGTGTGAATTCTCTTTAAGATC
TTTATTTTTTGTCTCCACTCTTATTGAGCTACAGCCTCACTCCTGAGACACTGCTTCCTG
TGCTTCTAATCCTCTTCCATCAGAATTTGAGTTAATGGATGTGTCACTGAGAGCATTCAC
AGTGAGGGAACAGTCCAACGCAAAGTAAGATAGATGCCTGATGGCTGAGATTCATTCATT
TATCAACTATTTATCACATCTTTTTTCTGTGCCAGGCACTATTCTGAACACAGCATATTC
AGTGATGCTTAGAGGTTAATGGGAAAGGCAGATATTTAGTGTACTGAAAAATGCATAGCA
ATTGTGATAAGGTCTACAAAGCAAAACTTGTTTTACTGTTTCAAAAAAAAATTATAGGTT
TCTTTGAAACAATAAAACAGAGAAAAAAATTTAGATGTGGAGGGGGGAGGAAATTGTTCA
TTGAGGAAGTGACATTTAACTCCAGATATAAAGAATGGGTAAGGATTAGCCTAGTGACTG
GAACTCTCATTTGCTATGAGATGGTAAGAATGGCATTGATGTAAGCCCTAAATTTAGTCT
TTGTATTGTCTCCCCACTCCCACAAAATGAGGAAAATAATCTTTAATGAAACATGAAAGT
CAAAGGTCTTTGTATTTAAGGCTCTAACTGGCTCTGGAGTCAAAAAGAAATCTAGTGAAG
ATAATTAGTGAAGTTGTGAAAACATTCCAAGAGGAGGAGCCTTTGGAAAGTTTTCAGTTT
GTCTCATTCCCATGTGCATAACAATTGAAAGCTTTTAAAAAATCTTTCAGGAGGTTATGC
TAATGGAATCTAGCTTATGAGATTCACTGTGCTTTCATTCCATGATATATCTTGGGCTGG
TCATCAAAATAGACTTTTTTGTTTTTCATAGTTACTGTTTTGGCAAGCAAGTTCAGTTCA
GATCAGTTCAGTTCAGTCACTCAGTCGTGTCCGACTCTTTGTGACCCCATGAATCACAGC
ACGCCAGGCCCCCCTGTCCAACACCAACTCCCGGAGTTCACTCAAACTCACGTCCATCGA
GTCAGTGATACCATCCAGCCATCTCATCCTCTGTCGTCCCCTTCTCCTCCTGCCCCTAAT
CCTTCCCAGTATCAGAGTCTTTTCCAATGAGTCAACTCTTCACATGAGGTGGCCAAAGTA
CTGGAGTTTCAGCTTTAGCATCATTCCTTCCAAAGAACAACCAGAATTGATCTCCTTCAG
AATGGTCTGGTTGGATCTCCTTGCAGTCCAAGGGACTCTCAAGAGTCTTATCCAACACCA
CAGTTCAAAAGCATCAATTCTTCGGCGTTCAGCTTTCTTCACAGTTCAACTCTCACATCT
ATACATGACCACTGGAAAAACCATAGCCTTGACTAGACAGACCTTTGTGGGCAAAGTAAT
GTCTCTGCTTTTGAATATGCTATCTAGGTTGGTCATAACTTTCCTTCCAAGGAGTAAGCG
TCTTTTAATTTCATGGCTGCAGTCACCATCTGCAGTGATTTTGGAGCCCAAAAAATAAAG
TCTGACACTGTTTCCACTGTTTTCCCAAGCCAGAAATGATCCAGAAATCATAGTAAAACA
TCACTAGTATTCTTTGTTAAGACGAATCAATGTGCTGCGATGAAAAGGTTAGGCAGCACT
AATACCCAGCTTAAAGTATATTGAAATGAAAGCCAAGGTGGGCTTCAGAGTAAACACTGT
GAAATGTCAGTGTGATACATAAGAAGAAAGAAAGAGTAATCAGCTTTACTTAGTCTAAGC
AGATAGGGATTTTGGAAGCAGTATTAGATGACTAGAAGAATCATTAGTCAGTCTAGAGAA
ACAGACTCTGGGCCTGACTTCTAAGAGCAAAGACCAGAGCCACCCATTCAACTGGCCTAG
TAAGGAGGTGGCTGTCTCTGTGCCAGTCACAGGACCACTTGATGGTGGTGAATCTTTTGG
ACTGGAAGTGGCCTCCAGTGCCACCAGCCACAGAACATGCAGCCAGGCTGGCCCAACCAG
GAAGTTACTGCTCCTGAAGCAATGAAGATGATGCTGTTGCTGCCAACCTGAGAACAATGC
AACCTCTGCTGTCTCCCAGCAAGGAAAGTAATGTCCTTGTCTAGACTCCTCTTCATGTGC
TTCACCTCCCAATTTAAAGCAATGGAGTCTGGGAAGTAGGTTAAAAAGTTTTCCTACCTT
GGGAAGGCAAGGTTCACAGCATGAGAAACTGTCAATGTGGACATCATGTCTAATACTTTT
CGGAAGCCGTTAATGATGGTTGTTCTTTAAAGTAAAAAATAATGCCCAGAGAAATACAAC
AGCAAAGATGATTGGAAGAATAACTGGCAGAGTCCAAAGAATTATAGATCCTCAATCTAA
GAAGATGAAGCATGAGAGGAAATATGGAAAGTATTTAATAATTTAATGATGTCACAATAT
ATAGTGTAATGAACTCAATCATTATCATGAGTAAAACTGAGTTTTGAGGTTGATTTAAGT
ATAAAAACTTTAAATCATACAAAGCCACATTTCTACAAGTGTCTGCATGGTTTGAATTTA
TCTCAACTCAAAATTATGCATAAATGAATTAAAGGTAAGAGATAAAAAGTAGTTTTTTAA
ATTGAATATCTCTTTTTTAAAATTTAAATTTATTTATTTTAATTGGAGGCTAATTACTTT
ACCCCTATTAAATTGGTTCTGTCATACATCAACATGAATCTGCCCCCGTTATCTTTTCCC
CACCCTGAACCACCCCCCCCCACCTTCCTCTAAAAAGTAATTTTAAGAAAATTTTATGAT
TGATATCAGAAACAAATTAGGTTTATTAGTAACTGTTTCCTGGTGCTATAGAAGGGTGAC
ATTTATTTTTGTCCTTACTATTTAACTCCATCAGATGCAATTGTTTCTTAAATATTTATA
TGAAGCAATTTTTTATTTAGTGATGGGAGCTATTTTTGAGAATTTAAAAAATGAAATGTA
TGAAATTATTAAAGAATTAAGGAATGTATGATCAAGCAATGAACTAGATACTGTTTCCTC
TAATCCTTCTGGGTGGATCTTTCCATGGCCTGCAATTTACACTTACCTGGGACTCATTCT
GCTGAGTATTTGAGGGCATTCGCTGCAGATCTCCAGGGTTCTCTCTTTGTGTACTTCTGT
CCTGTGGGCTCTAGCTCCTCCAATCTCAGCTCTGTGTCCTTGATTCAGGAGAGTCACGGG
GTTCTCATTCAGTTTCCCCTCCCTGTGCCATAGACTGGAAACCCTCTCAGGGTGAGAATC
TGGGGGCAATGTTCGGGCTCCCCTCATTTGTTTCCCATCTCTCAGGGATAGCTGTCATCT
GTTGCCTGGTGTACCGTGTCCTGGACACTGTTGTTTTATGTAATTTGTCTGGGGAATTTT
TTCTTTTTTGGTTGTTGCAGATGAAGAGTAATTTGGTCTTTTTTCTGTGTTGGCTGGAAG
CAGAATTCCAGATCATATGATTTGCAGTGGTTGTATCCATTGTACAGATGAGCCAACATT
TTAAAAATCACTTTCTCTATTGGTAGACATTCAGGTTTCTCCTTGATTCTAAACATTTTT
GGTCTTTCCCCCTTTTTCCAAAGTGGTTGCTTCTATTTGGCCCCAAATCATAGGGCCTAG
TTTTATTTATTTTCTTACAGCTTAGGTTTCAGAACCATTTTTGACACAGAAAAAATACAA
AGGGACAGCTTCATCTTCAGCTTCAACTCCAGCCTGAGCTAGGATTATCCTCCCGCCAAG
ACATCATTGGCTACATCTTACTGCTTCTGCTTTCTGTCATTCCAACTGTCAATAAAATGA
AAGATATTCTAAAAGTTCATTTACACTTTGTGAAATTTCAACAGTGATTTCTCATCAGGA
AATAGGGGCTTGAAATTAGAATTGACTTGATAAGGCTTTGGAAACAGAACCATGTCTGAG
GTTAGCAGAGGTTGTTAGGCTTTTGGAGAACTCTGTTGGGTCTCAAGGACAAACAGAAGA
GACAAGAAAAAAGACAAGAAAGAGAGAAAAGATTATGGAGGTGTGGTGGTGGGTGGTCAT
TGGCCTTTGTTAGCTCCAGGTCACCACTGACCCTCTCACTCCCACTGTGATCCTATTATG
GAAATCATTGGCGTATTTAGAGCTGATCCTCTTCTGCGTCTTTCCCCCAGACGGAATCCA
TAGAGCATGTTCTCAGGGCTGGCTTTGTGCCTTACTGCTTTGTGTGTGAACAACTTGCTC
TAAAATTGGCTCTTCATCAGAAGAAATTCATGTATTGATAAGATTCATTATCTTAGGACT
TCAATGAAGAGATTTAAACTTTTGTTAATAGTTGAAATGTTGGAAGACTTCAACAAATGA
AATGAAAAAGACTGATGAATGATGAGTGTCTGTCCTTGATGTGGAAATGGGGTTTAGGAG
TCCAACCCCTTTCTTTAACTGGAGAAGGGAGCAATGTTTCAGGACTTGAGAAAACATAGG
AAGTTTGAAGAGGAAGTGGAGAGCCAAAGAACATAATTTAATGTGCCAGAGTAGAAAGGA
TAAATAGCTAAAATGATTCCCAGAAGCATGAAAATAATATAATGGCTAGAAATCATATGG
CCTCTCTAAGTGGTAGGTGAGGCAGAATGAAATCTTTGAGCTGAGCATCCAGCCTTATAC
ACATTGATTAGCATGTGCCTGTGGATGGAACTGGGATGCAGTCAATGTAATTTAGCCTCT
AATTCCCTCAGCATCCAATCCCTTGAACCATAAAGGTTTCAAGCTCTCACATTTGAGTTC
AGAGTGACCAAGGGAGAGTCAGGGACACACAGTTATACAATTCTTCGGCCTGATGGAAGG
GACTATCTTTTAGCTGGTCCTGCTGGCTCTGGCTGACTGTTCCTGTCTTCCTTCACTGAT
TCGTGTGCTTGGATAGATCAGTTTGGTTAATAAGGCTTTCACAAAGAAAAGAACACATAA
CTAAGAAAATGTATATTGTCTTCCCTAATAGCAGAATACGACTGTGATATCCAGGAGGCT
AGTATGAAATAGTGTCCTGCGACTTTTTACCAATATCCTACACCTCTTTGCAAGATGCTT
TTATTTGCTATCTGACAGGACCCATTTATCTGAAGTATAGTCTGAATAAATGGACTTTCA
ACACTTGTTCATTCTTTTTCCTTGTCTCCTGACTGTATATCTTGAGCAAATGACATTTTT
TTTTTTTAAAAGAGACCCATGCAATCTATGTTTTTACAAACGTTATAATCTTCCTTGCCT
AAATGAAAAACATTGCTTCCTCAAATGTGCTTTGATTTTTATTCCAAATTCCAGTGGCCA
CAGAATCCTTGATTTATTTTCAAATAGCTAACACTTGAGGCCAAATGTAGATCTCTCAGG
CTGGGAGAGGTTGTTAGGGATCATCTAGAATTTCCCTCTGTATTACAGACTGTACTGTTG
GAGTGCATGTGTGATGTATGAAGTGTCTGACTCATGACTACCAGACAAATTTAAGTCATG
CTGTCCATTATGTAGCTTCTCAGTTCAGTTCAGTTCAGTTGCTCAGTCGTGTCTGACTCT
TTGCGACCCCATGAATCAGAGCACGCCAGGCCTCCCTGTCCATCGCCATCTCCCAGAGTT
CACTCAAACTCATGTCCATCGAGTCGGTGATGCCATCCAGCCATTTCTTCCTCTATCGTC
CCCTTCTCCTCCCCAATCCCTCCCAGAATCAGAGTCTTTTCCAGTGAGTCAACTCTTCGC
ATGAGGTGGCCAAAGTACTGGAGTTTCAGCTTTAGCATCATTCCTTCCAAAGAACACCCA
GGGCTGATCTCCACTTCTAATCAGTGGTGTTTCTAAGCATTATAGTGATATGCTATGCAT
GTTGCATGCTAAGTTGCTTGAGTCGTGTCTGACTCTGTACAAACCCATGGACAGCAGCCC
ACCAGGCTCCCCCGTCCACAGGATTCTCCGGGCAAGAATACTGGAGTGGGTTGCCATTTC
CTTCTCCAGACTGATAAGGCAATCTGATAGGTAAATTTTTATATCCTCTGATAGTCTGAT
CTTTCTGTCCAAGAGTACACTGTGACTTCTAGCAGAAAGACAAAACAAAGATATTTAATA
CATAAAATCTATTTCCTGATCTGAACCTTTTAAAAAAAGTCAGAATAGAGTGGGAATTCG
TTATGAAATATTAATGAAGGTTACATACACATACACAGACACACTTCAAGTCATCACAAA
GCTCTGCTCTGAAATAATACTTCAAAGAAAAGAAACATCTAGTTCAGCAGTAGTGAATCC
AAACCTGGACAGGAGTCAGTGGGAAGAAAGACACTAGCTGCAACGAGCGAGTACACAGCA
GCTGTGGATTTTAGGGTCTTTTCTAGGATTGTGGGCTACAGTCTTAGGGTCAACAGTGTC
TGGATGACTTGGCCTTTCTGTTGCAAAATTCCAGAAGCTGCCATGACACAGAATAAAATA
TTATTGGCGCTCTCTGGAGTAGTGCCATGGGCAGGCACTGCTTGTGGGGCCTGGGGTCTC
TTGGGTTCTGTCTCATCCTGTGTGACAGACACTGGGGGAGCAGTGATTGCTTGGTCTATA
CTTCTTTTGCATCTTTCCTTTCAACTGCAGTGACTTCAATGAGGGTAAATATAATTCTGA
AGTGCTACCTTGAATTTATTTAGACAAAGAGAAATTTCATGACTTTTATTCGAGAATGAC
TGAAAATGTCCCCTTTCCCCCAGAACTTCACTTTGGCTGATACAATGTTAGTCTTCCCAT
AGTCATCATTAATTTTTCAAACATTTGTTGCACTAGGAGAGACTTAGGTATTGCCTGAAG
GTACGTAACCAGGACATATGCTAATTCAGCTAAAAAAATTTAAACTTGAGCTACTCAAAC
TTCAGGGCTAATGCAGAAAACACAGTTAAATTACAAGTAAGAATGTAGGCAATCCCCCAG
AGGAAACTCTTCTGCAAGTGAATCATTTACATTTATTTAGTGATTTAATCCATGAACATC
TTTAGTTTTATAAATTAGATATGAGTTTCTATCAATAGTAACAGTAAAGGAACACCTTAA
AATAGTTTTCCCTTTTGAAAATGTACCCTGTTGTCTACTGTTCTACGAACAAACCAACCA
ACAGAATAACAAACTGTTCCCTCACCTCTGTTTTGTTCTCAACTATCACTTACCTGCTTT
CTTTCCCAACACAATTTCTCAAATGAACTATCTTTTCTGCTTCTATGGCTTTACTTCCCA
TTAACTCTTTATTTCTTGTGTACTCAGCTGTGTCCGACTCTTTGTGACCCCATGAACTGT
AGCCCACCAGGTTCCTCTGTCCATGAAAGTTTCCAGGCAAGAATACCAGAGTGGGTTGCC
ATTTCCTACTCCAGGAGATCTTCCTGACCCAGGGATCGAACCTGTGTTTCTGGTGTCTCC
TGCATCGGCAGGTGGATTCTTTACCAATTGTGCCACATTATTTTTGTTTAACCAATTTCA
ATTCATTGTCCATCCTCCCAACTCAGGACACTGTTTCTGCCGAATGCACTAGAACTCCCT
TGCTGCAAATCCAGTGGTCACCTTTGTTATTATCTTGCTCAACCTCTCGGCAGTCCCCTC
TTTCAGTTATACAGGTCCCTCACTTGGCTCTTTTGATTTTCCCCTGCCATATGGTCACTA
CCTCTTGGTCCTCTTTGCTATGTTTTTTCCCTTTTCTGCTCACGTTTGTGTCATAGTACC
CAAATCTGAATCAAGTTCTCATCTCTTCAGTAACTCTGTTTATTCCCAGAAAATCTATCT
CTCCATGTCTTGGCTTTACATGCTGTCTACATGTCAATGATCTATCATTAGATCTATCCC
TGATCTCTTTATTAAGTTCCAAACTCATTTATTGAACATTTTCTATGGCATCTTCATTTA
GATTTCTAATGGGTATCATAAACCCAGTATGGTTAAAATATAAATCTTATTTTCTCTTCA
AACCTGTTCCAGTCTTTCGGGCTCCAAAATCACTGCAGATGGTTACTGCAGCCATGAAAT
TAAAAGACACTTGCTCCTTGGAAGAAAAGTTATGACCAACCTAGACAACATATGAAAAAG
AAGAGACACTACTTTGCCAACAAAGGTCTGTCTAGTCAAGGCTATGGTTTTTCCAGTAGT
CATGTATGGATGTGAGAGTTGGACTAAAAAGAAAGTGAGCACTGAAGAACTGATGCTTTT
AAATTGTGGTTTTGGAGAAGACTCTTGAGAGTCCCATGGACTGTGAAGAGATCCAACCAG
TCCATCCTAAAGGAAATCAGTCCTGAATATTCATTGTAAGGATTGATGTTGAAGCTGAAA
CTCCAATACTTTGGCCACCTGATTTGAAGAACTGACTCATTGGAAAAGACCCTGATGCTG
GGAAAGATTGAAGGGGATGACAGAGGATGAGGTGTTTGGATGGCATCACTGACTCAATGG
ACATGAGTTTGAGTAAACTCTGGGAATTGGTGATGGACAGGGAGGCCTGGCGTGCTGCAG
TCCATGGAGTTGCAAAGAATTGACATGAATGAGCAACTGAAGTGAACTGAACTGAGTCTT
ACCTATGTCAGGAAGTTACATCCAAATGTACCTAATTGCTTAGGACACACATCAAGTAAT
CATTCTTAGTTCTGCTCCTTTTTCTTTGCCTTCTCACTCACTTAAACCATAAATGAGTTC
TGTTAATATCACTGTCAAATATGTCTCATATTTGCATATTTCTTTTCATCTCCTTTTTTT
TCATCCTAGTCCAAATCACTATCTTTTTACAAGGATTATTTCAACATTTCAACAGTCTGC
TAAATGGTCTCCTCTCCCCCACCCTCTGCTACTTCTGCCTCCCTGCCTCTCTTTATCTAC
TTTCCATACCAGAACCAAGTAATGTTTTTGAAGAAGGTAAATGAAACCATGTCACTGGCC
TATTTACATTTTCCAGCAGCTTCTCATTATAATTATTAGTAGATATCCCAGTCTTACTCA
CCATGGCTTTTGTAAGCATGTATGTGACACCTCAAGGAAACATTTCACACCAACTTCTTT
CTCATTCACTCTGCTCTTCTCATTCCTAGTCCTGGAAAATTCCAGGCTTTCTCCCATTTT
AAAGCTTTTTATTTGCTTTCCCTATACCCAAATCCTTTCTCCCCATTTCTTAGCAGGACC
TGTTCTTTCTTTTCATTTGAATGCCAGCCTAAATATCAGAGACTTTTCTCCCTGACCAGT
CAATGAAAGTGTTCTCCACTCTTGCTCTGTCTTATCACTTTCTTTTATTTTCCTCTGAAC
ATTCATAAGATATGGTTTACCTTGTTCATTTACTCACTAGAACATTAATTCAATGGGAGA
AGCTTTTTTGTTTATTTTGTTCATTGCTATATCTTCTGGACTTAGAACATACTTGATACA
TAATAAGTGCTTGGTAAATATTGGTGGAATGAGTGAATTTGTTTATTCCTGTATTTCTTA
TGTCCCTCTCTGCATCATACTGATATAAGCTTCATGGGTGGAGGGACTTTGCCTTGTTTA
TTTTTGTGTACACAATGTCTAGGCTCTTGTCTGGTCCAAAATAGTCCCTCAATAAATATT
TATTGAACAAACAGGCAGAGCCTAGAATGGGAGAAGAGCAGGCTGTCTAAGCAGCACCCC
CGGCCTCCTTGCCTCTCTTCTCCTCACCTGGCTCTCGCTGCCTGCCCACCTGCTTGCTCG
GTGCCCAGAATACCTTCCACCATGGCTACCCTGGCGAGCTCCCACTTGAACAAAGGCATC
AAGCAGGTGTACATGGTCCTACCTCAGGGCGAGAAAGTCCAAGCTATGTACATCTGGATT
GACGGTATTGGGGAAGGACTGCGCTGCAAGATCTGAACCTTGAATTCTGAGCCCAAGTGT
ATAGAAGAGTTGCCTGTGGAATTTTGATGGCTCTAGTTACTTTTCAGTCTGAAGACACCA
ACAGTGATGTGTATCTTGTCTCTGCTGCCATGTTTCGGGACCCTTTCCACAAGGACCCCC
AACAAGCTGGTGTTCTGTGAAGTCTTCAAGTACAACCAAAAGCCTGCTGACACCAATTTA
AGGCACACTTATAAATGGATAATGGACATGGTCAGCAACCAGTGCCTATGGTTTGGAATG
GAGCACGAATATACCCTCATGGGCACAGATGGGCACCCCTTTGGTTGGCCTTCCAACGGC
TTTCCTGGGCCCTAACATCCATACTACTGTGGTGTGGGAGCGGACAAGGCTTACCGCAGG
GATATTGTGGAGATTCACCACCCAGCCTGCTTGCAGGCAGGCATCAAGATCCAGGGTAGG
AACGCCGAGGTCATGCCTGTGCAGTGGGAATTCCAGATAGGACCCTGTGAAGGAGTCAAC
ATGGGAGATCATCTGTGGGTGGCCCATTTCATCTTGCATCATGTGTGCGAAGACTTCGGA
GTGATCACCACCTTTGAGCCTAAGCCCATTCTTGGGAACGGGAATGGTGCCGGCTGCCAC
CCCAACTTTAGCACCAAGGCCATGCGAGAGGAGAATGGTCTGAAGTACACTGAGGAGGGC
ACTGAGAAACTAAGCAAGGGGCAGCAGTGCCACATCCGAGCCTATGAACCCAAGGGGGCC
GTGGACAACGCCCGGCGCCTAACTGGATTCCACGAAACCTCCAACATCAAGGACTTCTCT
GCCGGTGGGGCCAACCTTGGCGCCAGCATCCACATCCCTCGGACTGTTTGCCAGGAGAAG
AAAGGCTACTTTGAAGACCGTCGCCCTTCTGCCAACTGTGACCCCTCTGCCATGATGGAA
GCCCTCATCCGCACATGTCTTCTGAACGAAATGGGCGATGAGCTCTTCCAGTACAAGAAC
TTAACGGCCACTCTGGATATAAAGAAATAGTGGAATGCTACCCTCAAAATACTGAGAAAG
TCACCAGAAGTGCTCTGTACTTTCCCTCTCATTAAAAAACCCAATGGAAATAGCTTCTCT
TCTCCAATACTGGAAATACTGATAGAATTTCAACATAAAGTCTTATATTCAGTCAAAATA
TTAATCAAGTGTGAGGGTAGAATAAAGGTATTTTCAGGCATGCAAAAAGTGATGGAAGAA
AAGTCCCATGCAGCTTTTATTACAGACGTTCAGAGAACGTGTTTTATAAAAAATAAGGAC
TGAACCAAAAAATGAAGATACATGAGGTTCAAGATGCAAAATAACCAATACGGTGAGCAA
TGCTAAAAAGTCCTAGGATGAGATTTGTGCAACAAAGTCAAAGAGTGATTAGTTCACACA
GGGCTGATGATAGAGGTCAAGGAACAGAGAATCTGTAGGAAAAAAAGAAAAAAATGGATA
CTCTACTTGATATATTTGATGCATTTGGGAGAAATTATTCACAAATATTTAAAAAAATCT
GTTGAAGAACTCACAAAATAAATAGGAAATTGATATAGGACAAATGAAAAAAATGAGGCA
ATTATTAACTAAAAGTTCCCTGATAGCTCAGTTGGTAAAGAAACCGCCTGCGATGCAGGA
GAACCCGGGTCAATTCCTGGGTTGGGAAGATCCCCTGGAGAAGGGACAGGCTACCCACTC
TAGTATTCTGGCCTGGAGAATTCGCAGAGTTGGACATGAATGAGTGACTTTCACTTTCAC
TTTCAGTTGTACTAGAAAGGAAATGTAATCACTGTACTCATTTTGGCTGGACAGTGACAA
TATTGACATGGTCATAATCATATTTGTCATGACTATCGGTTTAACTCCATATTGTGATAT
AACCATGTTAGGAAGATGACAGTGATGATGTGTTACCATAAAAGAAAGTCAGTAGATAAT
GTCTAATATTTTAAAAATGTATTTATTTTTAGTTGGAAGATAATTGCTTTACAATGTTGT
ATTGTTTTCTGACCGTACATCAACATAAATCAGCCATAGGTAGATAATATCTAATACTGA
CAAATCAAGGAGAAAGCATATAACTTAGAAACTGCTAAAATGGAGTTGGATTGACAGTGG
GAGTAGAACATCATATTGCTGTAGTTTTTTTTTTTTTTTGATGGGGTGGGAGTGGGAGAA
CAGACCTTTGTAATGCCTCTTACTTTTTAGATATGTGCCAGTAGTATTTCGATTTAAAAA
AATCTTTGATTTTAAAAGAAAAAGATTTAGTTATAAGTTAATGTGTGCATTATTTTACTG
AGCAACAAGAACAATAATAACAATAGTATGTGCATGCTAAGTCACTTCAGTGGTGTTTGA
CTCTTTGCAACGCTATGGACTGCAGCCTGCCAGACTCCTCTGTCCATGGGGATTCTCCAA
GCAAGAATACTGGAGTGGGTTGCCATACCCTCTTCCAGGAGATCTTCCCAACCCAGGGAT
TGAACCCACATCCCCTGTGTCTCCAGCATTGAGGAGGATACTTTACTGCTGAGCCACTGG
GGAAGGGAAATCCCTGTTAACAATAGTTCTCATGCTTATGTTAAGAATTCCACTGAGGGT
GAGGAATAATGATGCAAGGAATTCTTGGTGAAGCTAAAGTAGAGAACCAACAAGTGAGAC
CCACTGGGTTTGATAATTTGTTTCATGAATTTTCTTAAATGCAGTTTTCTGTTAGATTTC
TCCATGTGAGAAACTTAGAATCTGTATTTTTTCCAAAGCAGTTGTTGAGCTTCCCCAGGG
CCACTTTACCCAGTTTTTTATCTTCCCACTCAAACCAAACATAAAGTTATCCTTCTACAG
GGTTTTCTAAGGCCATTTGATGTTTTTCCTTATATGATTTAAAAAGGTCAATAATTGGTG
GGTATTATTAGAAAAGAATTTGGAAGCTAAAATTATTATTCAGTCAGTTCAGTTCAGTCG
CTCAGTCATGTCCGACTCTTTGTGACCCCATAAATTGCAGCACGCCAGGCCTGCCTGTCC
ATCACTAACTCCTGGAGTTCACTCAAACTCACATCCATTGAGTCGGTGATGCCATCCAGC
CATCTCATCCTCTGTCATCCCCTTCTCCTCCCCAATCCCTCCCAGCATCAGAGTCTTTTC
CAATGAGTCAACTCTTTGCATGAGGTGGCCAAAGTACTGGAGTTTCAGCTTTAGCATCAT
TAGTTGCTTGTTATTTACATCCCATTCATTTCTCCAAAGATCTGAGGTATTAACACATCA
GTGAGTATTAGTAAACTTATGATGCATCTAAATCTATTATGCTACTAATAATATCTACCA
CTTATATAATACTAACTATGGACTGGCTTCCCCAGTGGCTCAGTGGTAAAGAACCTGCCT
TCAATGCCATAGATGCAGGAGACGTGGCTTTGATCCTGGGTCGGGAAGATCCCCTGGAGA
AGGAATGGCAACCTACTCCAGTATTCTTGTCTGGAGAATCCTATGGACAGAGGAGACTGG
TGGGCTACGGTCCATAGGGTCACAAAGAGTCAGACATGACTGAAGCGACTTAGCATGTAC
ATGGACTGGGGACTATTTCAAGCACATTGCATGTGTTATCACATGTCATCCCACAAATAG
GAGTTAGGTACCGTGGTTAATGGTTTCCCTTTTCTTTTTTTTAATAATTGAGTAAAAACT
GAGGCATATAGAAAGGTAACTTGACCAAGATCATCCAGTTAGTAAGAGGTGGAACCAGTA
TTTTTATACCCGCAATTTAGCTCCAGAGAGTGTATATTCGACTTCTTATGCAATAGCTCA
TATATTGTTCTAGTTAACATACTTGGTGATGATGCTTTAGCGATTAGGGGTGGTCTGCAG
GGGGAAAATCTTAAATTTAAAAAGTTTTTGAAATGCATCATTTGGAATATATTTTAGTTG
GTCAAAGGAGTCTCATCGGTCTGATGAAAGAGACAGATGAATATGGAAAGACAAGGATGA
GAAGAGATGATGCCTTTCAGCTTCAGAGTTTGGGTACGGGTTCCAGATGTCTGCAGAGCA
CTGTGTCTCCACAGCACAGAAGTAGATGGCAGAGTCTGTGGGCTGGGAGGCTGTGATGTT
CAGGGAGCTGTAACGTTCCCTGCTGTTTATTGTGGCACTTACTCTTCCTTTCCTCTTCAT
CTCTAGGCTCAGAATAAGCAAGGAGATGATGCCTCCTCCAGGATTCTGTTGCAACCAATG
TAAAGTGGTCATTCCTTCTAAGTAATTACAGTTGATTGTGACGAGGTCTCCTTCCTGGGC
ACTCAGGTATCGGGGACTCTGCTCCACTCCATTTTTACCGCTTACCCCTGTTCTCAAAGA
CATTGGCAAGCAGAGAATATTACCATTAGTGCAGCATTTCTACAAATTTCTTTCCTTACA
CATTTCCAAGAGGGCACTCCAGTTTAGTCACTGGGAGTCCCTTATCCTTTCAGAATTTGA
AAAAATATCCATTTATTCTTCATATCCATTTAGTCTTCATCTTCCCATATCCAGAAACTC
CCCAACTTACAGTGTAACTGAAGCCACAGAATAGCCAACGAAACTTGCTGGGTCTTCACC
ATTTTTACCACAGGTCTCTGTTACAGAATTTTGAATATATGTTAGTTGTTCAAAGGAGTG
TATTATTGCTGTAAGTTCTCCTCATTTACTTTAGAAATCAAAAGGGATTTCCAACCCATC
AAAAGCAGCACAAATGCACACGTCTGCACTATTTGTAGGGCCACCTGTACAGCAAACCAT
CCGTGGTCTTTTAAATAAAATGTCCACATCGCCACCTAGTGGCATCACACACAGCCATTC
ATGATGTAGGCCAAACACTCTGATGTAAAACACCAAGACGAAACTGGAACTAAAGTCAGG
ATCAGCCCTTGGTGCCCTGGGAGTTAGGGTAAGATGAGGACTGGAAGCCCAGTGATTCCT
CGGCTTCAGCTGGCTATGCTACACCAAGTAGAGTAGGTGACAACCTGTGCATTTTGTATT
GTATGTTTCTGAAAACCCAAGGACAGCTCTCTTCTGGTTTTTAGAAGTATTCCTTATGAA
AATCCCTGGTTTCTTCATATGACATCCTTGATTCTTCACATGATATTATTTTGAGCTTAT
AGTTGTTTTCTACTTTTGGGACTCCTTTCCAGCCTGTATCCCCTCCACTGGAAGTGCCCT
TTAAGAGATGAACCTAGGGTCATGTTCGTCAAAAGTGACCTTGTTTTCCTGACTATAACA
TATCAAGTCTGGGTAAATCCTGGGCTTACGAATTTGGAGTAGGGGTATAGAAATGGTAGT
TAGACAATATTTGTCACTAGAGCTATAAAACCCTATTAAGTTCCAGTCAGAGTCATCTCT
TGGCAAATGAAAGCTAGGTAGGTTCATACTCAGGTTATTGTGGAGCAGAAACTAGCAGGC
TTACAGTGGAAGTTGGTTTCCCAAGAGAACTGATTATACTTTCTGAGAGAACTAGGTTTA
GAAAGAACAGCAAATTGATGATTTCTTCTTCCTGTGAGGTCTAGCTGTATTTTTTGCAAA
TGGGTTTTATGAGATTCACCTGTATCCTTTCAAACACTCTCCTTTTCCTTGAGCTAGTAT
GAGTGGGTTGTATAACCAGTTCATGTTCACAAAAGATACTGTAAGTCCAGGGTCCCTGGT
TCTATATACCACAATCAATTTTCAGAAAAACATATGCAGAAAGTTTCACCATTAAATTTT
ATTTTGGCTGTTACAATCCACCTAATAAGATCTAACATTATAGCTACCTATCTCAACATT
GTGCTATCATTTAACAGGCATACCTTACATGAATTCATGTTAGATGACCATGAACAAGTC
AGAATGAGGGATAAAATTGTGTGACACAACAAGACAGTTTTCTGTGTGGAATCTTTACAC
ATGGCCATTCTCTCATGTGGGGAAGCCATGGACAGCAGCATTATACAGAAGGGCAAAGTG
AAATGTGAATGTGGTTTGGAGCCAAATAGATTTAAGTTCGAGTGTTAATTAGCCTTGCCA
CTAGCTAACTGGATTGGGTTTTGAGAAGTTACCACAATTTCAGTCCCGTTTCCTGTAAAA
TGAGGATAACAATACCAAACTGTGGTTTTGTGGTGAGAATTACAGATAACGTGGGAGTTA
GCAAAGTATAGTGGTTGAGAATGCAGGATTTGGGGGACTCTACCTGTACTCTCAGAGAAG
GCAATGGCACCCCACTCCAGTACTCTTGCCTGGAAAATCCCATGGATGGAGGAGCCTGGC
GGGCTACAGTCCATGGGGTCGCTAAGAGTCAGACACGACTGAGCGACTTCCCTTTCACTT
TTTACTTTCATGCATTGGAGAAGGAAATGGCAACCCACTCCAGTGTTCTTGCCTGGAGAA
TCCCAGGGACAAGGGAGCCTGGTGGGCTGCCGTCTGTGGGGTCGCACAGAGTCGGACACG
ACTGAAGCGACTTAGCAGCAGCAGCAGCAGCACCTGTACTCTAAGCTGGCTCTCCTTTTA
CTGACTGTTCTCAGGCAAGTTAGTTAGTTTCTCTGTGCCTCAGTTTCCTTGGTGCTAATA
ATTGTACCCACTTCATGGGGCTGTAGTAAACATTAAATAAATAATGTGTGTGATGCACCT
AGAATAATACTTCATATATATTAAGTGCTTAACAAATGTTAGCTATTATCATTATTGATA
GCATAATAGGGCCTGTGATCACTCAGCAAATGATACATGATATTATTATCTTATTATTTT
CCCAATGAAACACAAAATAGTAAATATCTTGCAAACATTTGAGCCAATTTAAGTTTACAG
AAAGTGCCTTGAATTTAGCGGCTTTGTCTAAAAGAATCTTATAAAAATTTAATGATATGA
ATGAACAAATGAATATTTATAAAACAGAAACAGACTCATAGACTTCAAAAACAAATTTAC
AGTTACCTAAGGGGAAAGGCGGCAGGGGGATAAATTAGTAATCCTACACATTGCTACTCA
ATCCTACACAAATCCTGTACAACTTTGTACCCATTGAGAAGTCCAATAAGTCTTTTCTCA
AGAGGGCATGATCTTTATTTTCTAATCCTCTTAACCAATGTGTTGGTCCGTGCTAAATTC
TTTACTTTTCAACTAACTGATCAATGAATGTTTGGAGAATGATTACTTAATAGTTTAGGC
TGAGTCTTTTGAGTACAAGGATGTTTCTTATTATTTTTGTTGTTTTAGAAAACAACAAAG
AAAGAAAAAAAAAGAAAAAAATGCAGCCGGTGTTTGACAGAACTTTGAATATTCTGTTTA
TGTTGCTTTGGAAAAGAAAAAGTAGAATACCATACGATTATTTTGATTATTTTGATTATA
TAAAGCAGGGATACCTTCATAAAGATTAATGAAGTCTGGTTGTAAATATAATAATTTCTG
TGAACTACCAAATTCTTCCACTCTATAGAAGACAGTGCTATCTATCTATCTGTCACTCCA
TTCAGTTTTTTAATTGGGTCCTCAAGGGAGAGAATACGATTTATTGATCACAACAGCCTG
GGTCAGGGGTGGAGGTTGAGACTGTGTGGTGTGATAAACTAGGGGGTTGGTAAGTCTTGT
TAGGTGGTCGGGACTAAGTAGAGATTGCTGTAAGAGGGCAGAATTGCTATAGTGCTTTGA
AACCTGATCTGTTTCTTTTAGCCTATCTTTTCTCATTTCATCCCCATGTTATACTGTGCG
ATTATTTTTATTTCTCTTTTACAGATGAAAAACTAAAGCTCTGAGACACCAATTAATGCG
GCCAAATTTGCATAGCAGATAAGCAGTTGGGCCAAGACTGGGATGCAAGTTATTACAACC
TAATTCCTAAATATCCTTCAAGGAAGCCTCAAAGCACAGGGGAGAGCTGGCTTAATTGAG
AGCAGGTCCATTTCTGAGACCCTTTCCCCTCAATTCATTTTCAGTCAAAGAACTGCGGTG
CCCCTGGAATTCAAAGCGATTATAGCCGATTTCATTTTCCCTGTCTTCTAACGACATCCT
GGCAGACTGTGAGAGAGCACAGGGCTCCTTGGTCAGAGGCTCCCAGCTACACTGCACCTG
TTACCTGGGCCCCTGAAGTTTTTGCACAGCTTCCCCGGTGCCCTTGGCACTGTGTCTCTG
AGTAGTACATGGCCAAGTCGGATACCTGGATAGAATATTTCGCAATAGGGAAACTTCTGT
CTTTAACATTTCTGGCTCCAAAATTTTTGCTGTTTTTCTTGTCTCTTCCTGAAGAAACTA
CAGGGTTTGTTGGGATACTGGATCTCTTAACATTCTTCTGGCTTCCTTGATGCCTTGTTT
TCTATTTCCTTCCCCAGCCTAGGCATCATTTTGTCTAGTTTTTAAGGGCTGAAAGAATTG
CTCTTTAGGTATATAAGCTTGCACTGAGGTTAGATGAGGTTGGACTTGAGTATTTGCAGT
CTTTATTTCTGGTCTCAGAGTGAGTGGCTCAAGGCTAGTGGTGCCCATTTGGGAAAAGGC
TGGGTAAAGTCCTTGGACTAACAGAGAAGGAATTCCATGATTGTGTGTGTGTGTGTGTGT
GTGTGTAACCTTCATTGCTTTAATAGGTGGAAAATGAATCACAATGATCTATTTTTATGT
TTCTCTGCTAAGGAATTGTATACCTCATTATAAATTGGCTGTCCATTTGTACTTCTTTTT
GTAGATTGCCCATTTTTCCTCCAGGGAAATTAATGTTTTTATTATTGATTTATAGAAGAC
ATTTTAATTACAAGGGTATTATCAGAAAATCACAGGGTACATATTTTAAAATAACTGATG
GCAAAGAACATTCCTTTCCTGCATTACTGGTCTTGTAGGTTCGATCAATGAGCTTTTAGA
GGACAATTTGTCCCCTGCTCGGTATGGGCAGGGTTTTGAAGACACACAAGAGTGCACACA
AAACAGTGTCTGGTGCTCAGATGGAGGATTTCTGCAACTGAAAGGACATTGACTTCTAAC
CTGAGGGGCCTGCAAACCTTTATAATCTTTCTCTTCATTTTTCATGATGTATTGGACATA
CCCAAAGAGAAAGGAAGACCCAGATTTCATAGGTATAGTTCAATGTCAGGTGCATCCCTT
AAGAGAGGGTCACATGGCCCCCTGCCTGGGTCACTGAGTCTCCAATGGTTCTTCCTGAAA
AAACAAGACTTTTGTCATGATGAACAGAAACAGCATGGCATTCAACTAATAAATATGGGT
GATAAGAGAAATTATAAAACCAGCCAGTTTTAAGCTATCATTTTTCTCATCAGAAATAAC
AACATCCCAAGCATCAAGGTGAAAGCAGAAATCATGGCTGCTCCAGGCCTGGGGGCTGGG
GTGAGCTGCACTTTCTCTTGGCTTGGACTGGCAGCCCTGTCTTGGAAGAACCACACAACA
TACGTGAGGGCTGAGCTGCGGGTTTGTGCCTGTGGTTGCACATCCTTCCTTTTGGCTTGA
GGTGTTTGTGCTTTTCAGTAGTGATTTCTCTTTCAGAAGTGAAACTCACAAGTCACTAAA
GCTACTGGGTCTTTAGTGGTACATACAAGTACTGTGATTCCATATGTGATTCTTATCTTA
AAGATGCCAAGACACACAAGTGCTTCTCAACCGGTGGAAGAACCACAACAAAAATAAAAC
AGAGTGGCACCCTACCTTGGACTACGGAGTGAACCTCTGACATTTCTGCTGATTCTTGCT
GAATTAGTGACAGAGACAGAAGTGCAGGCTTGTGAGATACATGCTGCCCTTTCAGTGTCT
AGTTAAACCAATAGGAATGAATAATAATTATAAAAAATAAGGCTTTGCATACATTATTCC
ACATGACAATAAAAAGGTGTTAATACTATTCTATTCCCATTTCACGGATGATGGAACAGA
TAATCAGAAAGCCTAAGTAAACTATCCAAGGTCACGCACTGTTCAAAGTGGTGAAGCCAA
AATTAGTACCAGGTCTGTCTCTCTACTGCCTGAGTCCACAGTTTATTCAATAGATATTCA
CTAGGCTTGAGACACCATCAAGTCTATCAAGTAATATGAATTCAATATTTGTGGAATAAA
TGAATGAATCAATATATGAGTGAATGAAGTATCTGATTTTGGAGCCTGGGGGTTTAACTA
GAACCTACACCCTTCTAAACATTACTTATTTACATCTCTGCTCCTAGCCTTGGAAGAGAA
GACAACCAAAAAGCCCCAGGCTTTGCTAGATGATTTTTTTATGATGATACAGCTTCTTCT
ACGATGGAAAAACTGAAGTGTGACCTAGAGAGGTAAGTTGGGATCCTGTGTTGGTTCACA
AACTGGCCCCCATACGTGGAGGGCAAGGAGAGGCTAAAGAAAGAGGTGGACCACTTTAGG
TTGGTAAGTGGCAGTTTTAATAAGCAAAGGAATTTCCTTATGAGGCTTGTTCTGGACAGC
CAGAGGATGAGAAGATCTCTGAACACACCCATTAGAATTTTATAAATTCATCTAGAGGCC
TTACCTGGTTTATGGGTCTCAACACCATATAGCTCTTTCAAGGTTTCATCTTTGAAAGTG
GTTGCTTGTGCAGAAAGAGTAGGTGGAACATACATTTTAAGGTCAGGGAGAGGATAAGGA
ACCTCTGTCCAGGTACAAGTCCAGTTCTCAGGTCACACCCTCTTGACCTCCTCCAACACC
TGCATAGACTGCACCTATGGGGAATACAGTGAGTGCTTCTCCTTCTGAGTTTGTAAAACA
GCTCGTGGTAAAATTCAGCTCCTTATTTGGCTTGATTAATAACTTATTTATATATTTATT
TTCTTCTGCAGATAGATCTTTCCTAGTACCTGGGACTCTGCCATGGCTGGGGTCAGCATA
GGTAAAGGACCTATATTCAGTCTTCAGGTGCCAAGAAAAAGTATATCTCACCAGCTCAGA
GGTAGGTGGAGAGGTGATGTACCACACCAGTTGGCACAGTTAATTTGCCCTGACTCTCTA
CTCCACAAGGTTGAACTATTATCAGATTAATGCAAGGTCTCTCCCATGCTTTTGTCTAAA
CATCTATATCTGGACAATTTGAATAATGGCAGTTCAATCTAAGGACCAGGGCCAGCTTCA
AGGGTGTGAATTCTGTGCCGTCTCATAAGACCCCACGCCCAAAAGGCCCCATGCTTAGTT
TAATGCTCTGCTGTTGCCATCTTGACATTCTTAGGAAGTTTTGCACATGAGGTACTACAT
TTTCATTTTGCACTTGGCCCTGCAAGTTATGTAGATTGTCATGCTAAAGGCCTCTATCTC
CTAGAGATAGAGGAGGTCACTCAAAATGATGAGACAGCAGAGATCCTTGTCATACAGCCA
TTCACTGAGGTGAATGGAAAGGAGTAAGTCAAGGCTGCATATTGTCACCCTGCTTACATC
ATGTATACCTTGAGTACATCATGCGAAATGCTGGGCTGGATGAAGCACAAGCTGGAATCA
AGATTGCCGGGAGAAATATCAATAACCTCAAATACCCAGATGACACCACCCTTATGGCAG
AAAGCGAAGAGGAACTAAAAAGCCTCTTGATGAAAGTGAAAGAGGAGAGTGAAAAAGTTG
GCTTAAAACTCAACATTCAGAAAACGAAGATCATGGCATCCGGTCCCATCACTTCATGGC
AAACAGATGGGGAAACAGTAGAAACAGTGTCAGACTTTATTTTTGGGGGCTTCAAAATCA
CTGCAGATGGTGACTGCAGCCATGAAATTAAAAGACGCTTGATCTTTGGAAGGAAAATTA
TGACCAACCTAGACAGCATATTAAAAAGCAGAGACATTACTTTGCTAACAAATGTCCATC
TAGTCAAAGCTATGATTTTTCCAGTAGTCATGTATGAGTGTGAGAGTTGGACTATAAAGA
AAGCTGAGCGCTGAAGAATTGATGTTTTTGAACTGTGGTGTTGGAGAAGACTCTTGAGAG
TCCCTTGGACTGCAAGGAGATCCAACCAGTCCTTCCTAAAGGAAATCAGTCCTGAATATT
CATTGGAAAGACTGATGCTAAAGCTGAAACACCAATACTTTGGCCACCTGATGTGAAGAA
CTGACTCACCCTGGTGCTGGGAAAGATCGAAGGCTGGAGGAGAAGAAGATGACAGAAGAT
GAGATGGTTGGATGGCATCACTGACTCTATGGACATGAGTTTGAGTAAGCTCCAGGAGTT
GGTGATGGACAGAGAAGCCTGGCGTGCTGCAGTCCATGGGGGTTGCAGAGTCAGACATGA
CTGAGTGACTGAACTGAATTGAACTGAACTGATTCACTAAGGGGTGCTGGATTTTCATTT
GCCCTCTCCTCTGTGTTTCACATTGCCCTCATCACGATGGGATCATTTTCTCAAGTCCTT
GATGTGCACAACTTTGAGCAAGAAGTCTTAAACAGAGAAGAAAGCTCCAGTATTTGTTCT
CAGGGAGATGCCATCTTTATGTATCTGAGATCAGGACTCCTTTTTATCATTTCCCCTCAA
ACTCACAGATCATTAGAATCAGAGGATTCCCAGCAGTCATCCAATGTGTCTCCATCTCTT
CACTGGCAAAGTATAGAGACACCAGTTGCTCCTGAATGGGCTTCCTTTTATGGAAGAAGG
CTCTGAGCCCAGAAGAACATCAGACACCATCAGTTCTGACTATATAAAAATTTATTTAAA
TTTTTTATTTATAATCACCAAGCTGTACGTTACACCCCCAGAACCTGTTAATCTTCCAGC
TGGAAGCTTGTGCCTTTTTAATGACTTTTTGCTTTTGATGTTAACACAACAGTCTTCCCT
GCCTTCATCTTTTTTTTTAATCAGTGAGTCACTAATGATAACATTTATTTTTTATCATTT
AATATTTATTCATTTGGCTGTGTTGAGTCTTAGTTATGGTGTGTGGGCTCTCTAGTTGTG
GCACATGGGCTCTGTAGTTGCAGTGGGGGCTTAGTTGTCCAGTGACAAGAGGGGATGTTA
GTTCCCCAGCCAGGGATTGAACCCATATTCCTTGCATTGGAAGGCAGATTCTTACCCACT
GGACCACCAGACAAGTTCCCTGATTTCATCTTGACTACCTGTAGTCTATTCTCAACACAA
CAGTCAGAGTAAGACTTTTCAATGGGAGTTCAGTTCAGTTCATGTCTGACTCTTTGCGAC
CCCATAAATTGCAGCACGCCAGGCTTCCCTGTCCATCACCAACTCCTGGAGTTCACTCAA
ACTCACATCCATCGAGTTGGTGATGCCATCCAGCCATCTCATCCTCTGTTGTCCCCTTCT
CCTCCTGCCCCCAATCCCTCGCAGCATCAAAGTCTTTTCCAATGAGTCAGCTCTTTGCAT
GAGGTGGCCAAAGTACTGGAGTTTCAGCTTTAGCATCTTTCCTTCCAAAGAATACCCAGG
ACTGATTTCCTTTAGAATGGACTGGTTGGATCTCCTTGCAGTCCATGGGGCTCTCAAGGG
TCTTCTCCAACACCACAGTTCAAAAGCATCAATTCTTTGGTGCTCAGCTTTCTTCACAGC
CCAACTCTCACATCCATACATGACCACTGGAAAAAGCACAGGCTTGACTAGACAGACCTT
TGTTGGCAAAGTAATGTCTCTGCTTTTCAATATGCTAGATTGGTCATAACTTTTCTTCCA
AGGAGTAAGCATCTTTTAATTTCATGTCTGCAATCACCATCTGCAGTGATTTTGGAGCCC
CAAAAAATAGTCTGACACTGTTTCCACTGTTTCCCCATCTATTTCCCATGAAGTGATGGG
ACCGGATGCCATGATCTTCGTTTTCTGAATGTTGAGCTTTAAGGTAAGGCAACTTTTTCA
CTCTCCTCTTTCACTTTCAAGAGGTTTTTTTAGTTTCTCTTCACTTTCTGCCATAAGGGT
GATGTCATCTGCATATCTGAGGTTATTGATATTTCTCCCGGCAATCTTGATTCCAGCTTG
TGCTTTTTCTGGTTCAGCATTTCTCATGATGTACTCTGCGTATAGGTTAAATAAGCAGGG
TGACAGTATACAGCCTTGATGTATTCCTTTTCCTATTTGGAACTAGTCTGTTGTTCCATG
TCCAAAGATATAAGCATCTGAATGCAGAGTTCCAAAGAATAGCAAGAAGAGATAAGGAAG
CCTTCTTCAGTAATCAGTGCAAAGAAATAGAGGAAAACAACAGAATGGGAAAGACTAGAG
ATCTCTTCAAGAAAATTAGAGATATCAAAGGAACATTTCATGCAAAGATGGGCTCAATAA
AGGACAGAAATGGTATGGACCTAACAGAAGCAGAAGATATTAAGAAGAGGTGGCAAGAAT
ACACAGAAGAACTGTACAAAAAAAGATCTTCATGACCAAGATAATCACGATGGTGCGATC
ACTCACCTAGAGCCAGACATCCTGGAATGTGAAGTCAAGTGGGCCTTAGAAAGCATCACT
ACGAACAAAGCTAGTGGAGGTGATGGAATTCCAGTTGAGCTATTTCAAATCCTGAAAGAT
GATGCTGTGAAAGTGCTGCATGAACTTCCAGATGTTCAAGCTGGTTTTAGAAAAGGCAGA
GGAACCAGAGATCAAATTGCCAACATCCACTGGATCATGGAAAAAGCAAGAAAATTCCAG
AAAACCATCTATTTCTGCTTTATTGACTATGCCAAAGCCTTTGATTGTGTGGATCACAAT
GGGAGTTAGTTATTCTTTTTCTAAAACTCTCCTGTGGTTCTTCGGTTCACCCAGTCCTTG
AACACATTGGGGGTTTCCTAACTTAGAACTGAATTCTTTACTCTGCCTGAAAAGCTCTTG
CCCCAGATAACCTCAAGGTTCACTCCCTCATTTTCTTCAAGTGTTTGCCCAGATGTTATC
CTTCCAGCAAGCCTTCTCTGACCACCTAATCTAAAATTGCAAGGGGAACTACTTTCCTGT
GCCCCAGCCTCAGCACTACCTAATCCCTTTACCCTGCTGGATTCTCCTCTCCATAGATTC
ATCTTCTAATATACTATACAATTTACTTATTATATTTTATGCTTATGAAAATGGAATCTC
CATGAATTTGATATCTTTGAGCATTTTGTTAATAGGAATATCTCAAGTGCCTACAAGATA
GCCTGGTACAGAGTGGACACTCAATAAATGCTTGTTGAATACATTATTTAATCTGAGAAC
AAACATACTTTCTGCATTGTGATGGAACTGGACACATTGCCCCCATGGCCACCCAGTTCA
TTCTACATTTACACAAGCCTATGTGCTAGGGACTCTGCCTGTGGATTTCACTGACTGAGA
GGTAGGAACAACAGATTCCCTGCAAGCCAACTTTCCAGAGAGGGAATTGTCCTCATATAG
AGCTCCAGCCTGGGTATTATGTACGTTAATACTGGAAGGATGCTGAGGTGACAGATCAGG
ACTGGAGGGCACAGTTTTTACTTTCTATTGTTATAATCATGGAGCCCAGCCTTTATGCTG
GGGTAAGGCCTGGTGCTTCTCATTAATGCAGCTTAAAATATCCATGTCCCAAGACTGGGA
TCCTTTCGTAGGGTCTGATGCTGACTCTGCTAGATTGGTGGGTGGTGCGTCAGATTGTGG
GGATGTGTGCTGTCACTGGGGAAATTACACACCTGCTCCGTCTCTCGTCTTTGTGGGTTT
TCTCCAAAAAACACTATTCTAGAAGTCCTGGTATTTTTGCTGTTTACCTGACATACATTC
CATTTAATTTTAAATGTTATAAAACTGGCAAGTGGTTATTATTTCCCCCTTTTTTGATGA
GAAAAATGAGGCTTAGGTATATTATATAACTTGTTTAGGGGCACTGAGCTCATAGTAGAA
GAGTTTGAACACCAAGGAATATTTTTTGACACCAAGACTGGCATTCATACGTTGTATTAT
TAGAATCTCCAATTCTATATGCAGTGGAATAATAGTTTCAAATATCATCGTTACATATTT
TCCTTCTTTAAAATTAATTTTTCCCCTTATAACCCTCTTGTTATAAATTCTGGAGTTGAA
TCTGATTGAGCCAGGAAAGGGAGATTGCAAAAAAAATCCAATGAGACTTGAGACCAAAGG
TTCAAAATCTTGACTTTTGTATTGTAATAGACCTAAAAATTGTTGAGAGGAGAAAATACA
TTAAAAATGAAAACGTTTTTTAGTTTTAAGAGCCAAGCACTTGATAATTTTTCCTTTTGA
AAGTTTGCATGCCAAGAGCAAATTTCAGGGCAGTTTTTTGCATGAATCCTGCTCTAAAAC
CCAGAACTAGTAAGTGAAAGTTGCTCAGTCATGTCCGACTCTTTGCAACCCCATGAGCTA
TACAGTTAATGGAATTCTCCAGGCCAGAATACTGGAGTGTGTAGCCTTTCCTTTCTCCAA
GGGATCTTCCCAACTCAAGGATTGAACCCAGGTCTCCTGTATTGCAGGAGGATTCTTTAC
GAACTGTGCTATGAAGGAAACCACTTGGGCTAGGAATGCTGATGATAAAAATCATAAGAT
TGATTGGCTATCCAATCAATGCAAAGGGAAATTTTGTGTGGTTTTTGTTTGGAATTCTGA
AAGTTTCCAGCTTTGCCAAATTATATTTTCCAACATATTTCAGCCACAGTCAAGTAGAAA
TAGCACTATGATTGATTTAAACACTGTTTTGCAAAAATATATGAAAATATTTTCCTATGT
GAAGAGGTTCATGGAAAGTCGCTGGGAATTGAGAACTGTTGGGCCAGCCAAGGAGATCTT
ATTAAAGAAGGTACATGGTGAATGGACCAAGTGAAGGATATAGTTGAATCTCAAAAGACC
AACAATTCCTATGAGAAAGGAATTGTGATTCAAGACAGCTGGTAGACCTGGAGCTTGCAT
GCTGAGTCTTAGAGAAATACCTAGAAGCTACCACATGACACTTATAGTTACATTTCTTTG
ACCAGAACATAGTTCATGGCCATACCTAGCTACAAGAAAGTTTGGACAACACAGACTTTA
TTTTGAGGCAAAGTAAAGTAGGGAAAGAGAGCAGAATGAATTTTGAGGAGAAAAGTGCAT
CACAGAGGAAGAAGAAGAAACAAATGGTTTTCAAGACATTATGCTAAAAAGACAGACTTT
ATGGAGAGATAAATCATACCCGCCAAAAACGAAGCTAAATAAATGAAACGAGCCATTGCA
AGAAGAATTTTAATAAGTGGGGGATTTCAACTGTCCTCTTTCAGAATGTGACAGAATTTA
TAGAAAACAAAACAAAGATAACAGAATTTAATAGTACAAAAAAAGTTGAGTACTTAGATG
CACACACAAATATGAATTCATAGCCTTCAAATAAAGTTAGTTGTGATTATGTGTGGTCCC
AAAGTAAACCTTAAACTTTTTTGAAAAGTAGAGCTTTATAGGGATATTCTCTGATCATAA
CCCAATTAACATAAAAAACATAAAAATATAAAAATGAAAAATGTAAACTCTTTTGAGATG
AAAAAATGAATTTCCAGATAAACCATAAGGAGAGACAAAATTTAAAGAAAAAGTAACCAA
GGATGCCAAAAGCAAAGAAAAGGAATAGTTCACACCAAAACCTATGGGACAGAGTTAAAA
GTATATTCAGAGGAGAATTACTAGCCTTAAATGCTTTTTGTGGACATAAATAGCGCAACT
GAGAAAAGTTTCCCCTTTCCTAATCCTTACAACAAGTGGGATTGGTAACTGATGCGTCTG
ATCAGTGTGAATCTCTGAGCACTTTCTGGAACTTGTTAGAAGAAGCTCTGGTTATGGGGG
ATAACTGCTGGACACTGGGAATTACCATCACCAGAAACCATCATGGAGGTCCCACCAGAG
GGAACATACTTGTTTTATGTGGTGGATATGGTCACATCCAATATTTTCTTATTACACCAT
CACATTCTTAAAACCAACTGGTTCAGTTTTGAACACCTGGGTTATCGCTTTTAGAATAAT
GTATAATGATACATTCTCAGTCAAAGTGATTCTATAAAAATAAATGAAAATCTATGTGTT
TGTAAGTTGGGAAGGGGTCAGTAAGGGAAGCGAGAGGAACTTGGTTTTTATGTTTTAAAT
TTCAAATTAATGCATTTCTTTGAAGTCTGAGTCTTATTCACTTGTCTTGGAGTTTGCTTA
TGCACTTGACTTTAAGAACATACAAAAGTTCATCTTCAGAATCAGAGTCCTTTATTCTAA
GGAAGAGAGCTGGAGACTCAAGTGGATATTTGTTCTTTCAATAAATTCTGTTGAAAAATG
ACTTTTTTCCTGTCATGAATGGTTTCCTTGTGAAACTGTTTTCAATCAATATGTGGCAAC
ATGGTGTTAAATGCTACAGAAAGGTCGTAGGAAATCTGATATCTGTCTGATGCAGAAATC
AAGTTCATGAATGAAAAATAAGTACGTCCTGACAAACAGTCATTAACAATAAACTTGCTT
TGGTAACAATTTGAGGAAGTAAATATTCAGGATACATCATGAATATTTATAAATACATGG
TCAAAGTTCTTCCAGCTTAATCAGTAAGAGTAGAGCCTCTACTTGAGTTAAAGGAAGATG
AAACTAAGTCCGGTTTTCATGTCAAGTTTTATTTTGTCTATTATTATAGTTATTAGCCAG
TGCTGTAGGTTCTGAGTGGTATCAGGAACTTTGGTCTGTACACTGCTGATGCTGACCTTT
TTAACCTGCCAGCAAATCCCTATGGAAGCTGATAATGCTGTGAAGATTGGGACAATTTGG
AGAAACAGATTTAACAAAAAAAGTGCGCTGTTACCTAGGAGGGTGTGAATGTTGAAACAT
TAAGGTCAGTTTTTACACATATTATAATTTCTGGAATAGATTCACTTTATGGCCCCCTCG
AATCAAGATGATTATTTGTCTAGAGATTTGGGAAGAAAACCTGGTGAATCTGGTATCTAA
GGGTACTGATTAGGGCTTGTCCATCGCACTGGTAAAACAGGAAAACTGTTTTCAATTATT
TTCATATAAAGCTCAATTTGGATATTTATTTTTTTAAATTTATTGAAGCATAGTTGATTT
ACAAAGTTGTGTTAATTTCTATTGCACAGCAAAGTGATTCAATTATATATATATATATAT
ATATATATATATATATAAAAAATACACTCTTTTTCATATTCTTTTCCATTATGGTTAGTC
ATAGGATTTTGAATACAGTTCTCTACTATGCAGTAGGCCTTTGTTGTTTATGCATGGATA
TTTCTTATAAGATGATTTTCCTGATAGTGAAATTTGTTCTGATCTAGCCTGAAAAGGACA
AAGTTGAATTCACTGTTTAGCAAAATACAAACAAACAAAAATGGAGGAAGCGGAAGAAAG
AGTTGGTGGAGAATATAGAAAAAATATTATATTTTTCTGACTGGCAAGAAGTCTTGTGGT
AAATCCAGGGACTCTACAAAGATTAAACTTTTCTGAGATTCTTCTTTAGGAACTGTGCTT
ATGTAGTAGGGAACTCGAGACTGTGTGAAAGGGTGTCAAAGGGAAGCTGGGTTACAATTG
CTAATGATTCAGTGGAAAAGAGACAGCCAGATTTGAATAGATTTTTTAGTACAATTTTGT
TGACTGATAGCTTCAGTGAGCATCTTATTCTTCCAAATCCTCCCTGGAGAAAGCTGCTCA
ATTACTGACCCCATGCTATAGAAGTGAAAACAGTGGAGAAGAGAACAATCGATCCATATT
CAAAGTTATTGCTAGGGCTTGTGTAGACAGACCTCTGTCCTCCTCAGTGCAGCTGGTCTG
AGGTGAGACACCCCATTCTTAGAGCTCTTTGGTGCCTTCTAGTTTCCTTTCTCCTAAAAA
ATTTAAATGAGGAAAATTTACTAAAGATCTGATTTGCTATAATAAGAGAAGCTTCCTTAT
GGTGCTCTTATTCAATTCTTTCCTTTAAAAATTACCAAATTAGCTGTTAGGGTTCTCTCC
TGACTTTATTTTGTGAGTTTGCTTACAATGCTGCCTGAGTAATTTTGGCAGATAACAGTG
CTCTTTCCATTTCCTGTTGTGTGTTAATTCTTGATCTGAAAGCCTCTATAAAATGTGTGA
GATAATTACTAAGACGTCAATTTTTGACTTTCTGTTTTCATGATTCTTGAGCTGTATCTC
TGCAACTCCTAACGTAGTTGAAGTCAATGTATCATTGATGAAGCTCCCATGCTTATGAAT
TTGGGATGATAGGGAATTTTTAGTCAAAATTCCTTCTCTTGTAGCATATTTTCTCCTATT
CACCCAGTCAAAAGCTGGTTCTACCACTCTGTGTCTGTTAACTAAGTGGGGCCTCTCATT
CACACACAAAAAATCATATTCTTTTGCTGTGAAGTTCAAATGAGAAAATGTAAGGAAAGA
ACAGAAAGGTGATAATACTGAAGCCTTTGGAATAAGTAGCCCTGCTATGTTGGAACTCCA
CCTTAAAATATTTATCCAAGGACTGTAATTTCAAGTTAAATGTACAATAGAAATAAATCT
ACATTTGTATTATTTGTAGCCATATATTGGTCCTTAGACATTCCTGAGTGATGAAGAAAA
TGGATTGCAGGCTATAGTTACCAACACTTTTGCACATACAAAGACCAAGAAATAAAAATC
CCTGGCTTTTCATGGCCTATGAAGATGTTCACAGACATGTCTTGGGGTATATAATTGTGC
ATCATGGAGGGATCTGATCTGAATTTGGATTTCAACTAATAACTAACCCAGCCGACTAAT
CAGCACTACCACATGGAGAAGAGAGGAACGGAACAAACCACCACACTCAGGACACATACT
CCCCTGGCAGAGGAAGGAGCAGGGTTGTGGAACAGAGCCACTGTTCCTGGGTTGTAAGAA
ATACAGGCATGGACTTTTTGCAGAGTAGTTAGAGGGAAGGAAAGCCTCTAAAATAATAAA
GAATTGATATTATGAATACCAACTTTCAGAAAGTGTTTAAACAAATACCAGAAACATTCT
GGAGTTTTAATAAAGGTCTTTGAACCAGGGAGTGACTTCCATTGCAAACTGTTCTGGGAC
AGGAATATTACAGGACACACAGAGGTGCAGCAGGTTGTAACAGACTAGATACTATTTTCC
TTGCCATTAAACTAAGTCTTTTTACTAATGACTTAGCCAGGAGCTTAAAACTTAATATGT
AACTTTGCTTTGTTTTATTAAATTGATTCAAAAAAGCATGCAGCAGGGTGCTTATGAATG
ATAATGTTTGGATTAGTTCTATTATTCAGCAAGAAAATCCCAGAAAACTACTCGTATTCA
ATGAGGCAAGCATCCTTTAGAAAAGGAAGTTTGACAATGTAGAAACATGGGTGGCCTCTC
TTAAAAAACTGGCTTAGGTCACCTTGGAGAGACTCATTTATAGGATATATCACCCTTTGG
GTTACCAAAGGCAACTTTGATTATAGAGAGGTTGCAGGATATTTAGAGGTTATTTAGAGA
GTCTTTCCTTAAGAGGGTCCATAACCCTACTGTCATTCTAGAGAAAGTGAGCATAATCAG
GTCCTTGGGTCTGAGACATACAAAACAAAAAAGATATTATCTGTTAGGTATGGGTCCCAG
AAAATGGAAAAAAGCAATGTTGTGTGGACTCACAATATAAATGCCAGAACCACTCTGAAC
CCAGCATCCTTTGATTTTCTGGGTCTTCAATGATGGTTGTGCATCTACAAAAAAGATGAC
ACAGAGTCTAAAACCTTGGGAACCCAGGTTTGAGGCACCCTTGACCAGCTGACATTGGAG
TGGGGTCACTCTTCAGGGCCTGGATCAGCAGTGGTCCAGCAATCCTACACAGATCTTGGG
GGAGACTGGACATCAACAAAAAACAAGGCAAGAGTCAACTGGGAGGACCTCTGATGGTGT
GTGGAAGCTGCACTAACCTCTTCCAAACTGCCCAAGTCCCTTGGGTTCTTAGACAGGTAA
GGAGCCGGTGTGGGGAAGGCCTCAAAAGAGAGAATGAACATCGTGCTTATCTGGCAGGTA
GTCACTCTAACAATCAGTNNNNNNNNNNNNNNNNNNNNNNNNNNNNNNNNNNNNNNNNNN
NNNNNNNNNNNNNNNNNNNNNNNNNNNNNNNNNNNNNNNNNNNNNNNNNNNNNNNNNNTC
CAAAATCACTGCAGATGGTGACTGCAGCCATGAAATTAAAAGACGCTTGCTCTTTGGAAG
GAAAGTTATGACCAACCTAGACAGCATATTAAAAAGAAGAGACATTACTTTGCCAACAAA
TGTCCTACTCAAAGCTTTGGTTTTTCCAGTAGTTATGTATGGGTGTGAGAGTTGGACTAT
AAAGAAAGCTGAGTGCCAAAGAATTGATGCTTTTGAACTGTGGTGTTGGAGAAGACTCTT
GAAAGTCCCTTGGACTGCAAGGAAATCCAACCAGTCCATCCTAAAGGAAATCAGTCCTGA
ATATTCATTGGAAGTGAAAGGTTGTTGTTGAATCACGTGAATACACCAGGATTCTTGGGC
CCCGGAGGAGAAGAATTCAATCCGGGGCCAGAGACGAGGCTTGATCGCTCAGAGCTTTTG
TGTAATAAAGTTTTATTGAAGTATAAAGGAGATAGAGAAAGCTTCTGACATAGGCATCAG
AAGGGGGCAGAAAGAGTACCCCACTGCTAGTCTTTAGCTGGATGTTATATAGTCACTAGC
AGTCTGTTAAATGAAAGAAAGGAATGTCTTAAAATTCAGAATGGCACCAGGCCCCTCACC
CATAAGATGTATTTTGGGATGATCTTGGCACCAAATGGTTTATCCTGGGCCATAAAATGA
TTAACTTGAATCTTGAAGAAGGGCAGACCACCATACAAATAGTTTCATTTACATAGATTA
GGGGAACAATATCCATACTGGTTTGTCAAGTAGGTTCTGGGCCAAGAGGTGGAACCGACT
TGGAGACAGAGTTTGGGGTAAAGGCATAGTACATTAGCATAGCTTAAGACAAACATTTCC
ATAAGAAAAAGGCATTGGTTATCTCTAGACTCGAGAATAGCTAACTTCAGGCGAAGCCGG
GTGTCATTATGGCAACACAATATTTTAAGAGAAACCTCCCTTTAAATTTGTATAGAGAAG
GAAAAAATATTGCTAGTTTGTTTCCTCCTGCCGCTTAAGAGAGATAAAAATGTCTGACAC
TTGCAGGCTATTTCCTCTATTTGGAGACCCCTGGCCTTCCTGCCTGTTACCCTCTCAGAA
GGACTGATGCTAAAGCTGAAACACCAATACTTTGGCCACCTGATATGAAGAACTGACTCA
CTAGAAAAGACCCTGATGCTGGGAAAGATTGAAGGCTGGAGGAGAAGATGACAGAGGATG
AGATAGTTGGATGGCATCACTGATTCTATGGACATGAGGTTGAGTAAGCTCCAGGAGTTG
GTGATGGACAGAGAAGCCTGGCATGCTGCAGTCCATGGGGTCACAGAGTCAGACATGACT
GAGCGACTGAACTGAATTGAACTGAACTGATTCACTGAGGGGTGCTGGATTTTCATTTGC
CCTCTCCTCTGTGTTTCACATTACCCTCATCACCATGGGATCATTTTCTCAAGTCCTTGA
TATGCACAACTTTGAGCAAGAAGTCTTAAACAGAGAAGAAAGCTCCAGTATTTGTTCTCA
GGGAGACGCCATCTTTATGTATCTGAGATCAGGACTCCTTTTTATCATTTCCCCTCAAAC
TCACAGATCATTAGAATCAGATGATTCCCAGCAGTCATCCAATGTGTCTCTATCTCTTCA
CTGGCAAGTACAGAGACACCAGTTGCTCCTGAATGGGCTTCTTTTTATGGAAGAAGGCTC
TGAGTCCAGAAGAACGTCAGACACCATTGGTTCTGACTATATAAAAATTTATTTAAATTT
TTTATTTAAATTAAAAAAAAATTATCACCAAGCTGTACATTACATCCCCAGAAACTGTTA
ATTTTCCAGCTGGAAGCTTGTGCCTTTTTAACAACTTTTTGCTTTTGATGTTAACACAAC
AGTCTTCCTTGCCTTCATCTTTTTTTTTTTTTAAATCAGTGAGTCACTAATGATACATTT
ATTTTTTATTATTTAATAGTTATTTATTCATTTGGCTGTGTTGAGTCTTAGTTATGGTGT
GTGGGCTCTCTAGTTGTGGCACATGGGCTCTGCAGTTGCGGTGGGGGCTTAGTTGTCCAG
CGACAAGTGGGGATCTTAGTTCCCCAGCCTGGGATTGAACCCACATTCCTTGCATTGGAA
GGCAGATTCTTACCCACTGGACCACCAGAAAAGTTCCCAGATTTCATCTTGACTACCTGT
AGTCTATTCTCAACACAACAGCTAGAGTGAGACTCTTCAATGGGAGTTAGTCATTAGGTT
TTCTAAAACCCTCCTGTGGTTCTTCACTTCACCCTTTTACATGTGAACACATTGGGCATT
TCTTAACTTAAAACTGAATTCTTNNNNNNNNNNNNNNNNNNNNNNNNNNNNNNNNNNNNN
NNNNNNNNNNNNNNNNNNNNNNNNNNNNNNNNNNNNNNNNNNNNNNNNNNNNNNNNNNNN
NNNAAGAGACATAAGAGTATTTGTATGTATCCTGGGTTTGTAGATCAGGTATATGTATGT
TGTTGTCATGAAATATTGTGGGTTCAGGCTTTTCAAATTAGCCTTTTAATTTTCTTTTAA
GGTCTTACAATAAAAATCTCTCCACATGTTGCGAAGACTCGATCTATAGATCACATAGGT
ATTGCCTGTCTACTGCAGTCAATGTTTCAGCAGGAAAAACTAGGTAAGGAGCCTCTCATA
GAATATTATATTATAAAGCTTTTATTCTCCTTTCCCCTCCATGGCTATATGTTATCTTTG
CATATCAAAACAAACAATGGTTCCATATTTCACAGGAATTATTTGTGACAGTTACACTAA
ATGTAAAATTACTCTGTAATGGAAGACTCATGGATTTTGACTATGAGGCAATAAAAGATG
AGGCTTCATATTCTTGGAAAAGACATGTTTAGGTTGTTCCCCATTCTGCCTGCCTCACAA
TCCTCCTTCCTTCTAAAAAAACTTCCACAATAAAGAAAATCAAAGTTAAAATACCATTTT
TTTCTCATTTAACTCAGAAATCTTCTTTCAGGCAGAGAGCCAGAGACAGCGAAGGAATCC
TCAGAACTGCAGTCCCTGAAACAGGGGTGTGGGCTGGAGCCACAGCTGCAGGTTTGAGTA
CAGACTGGACACATCAGGGGGATACTATGCGTCCACGGCACAGAAGTATGTGGCAGAGAG
GCCAGGATGGGAGGCTGTGATATGCAGGGGGCTGCCATGGGCTTTGATATCAAAGGAGGC
TGTTAATCCTCCCTTCTTCCTCACTGTTCTATTTGACATCAATAAAAACAGAGATTCCAG
GCTCTTCCCCTGATCCTGTCTGTACCAGAGGAATGTGTCCGAGGTAGTGAATGAATGATC
GAAGTTGATACCAGTTGGCCCCTCCTGTATGATCAGGGATGGAGGGCTTTGCTCCACTTT
CAGCTCTGCATTTAACCCTGTCCAGAGAGAACATTTTAGAAGGAGTTCACTAGCTATTCC
TATAATCCAGTTCCTACCCAGAGAGCCAGAGATGGGTCACACTGAATCTTATTTCCACTT
CTGAACACTTTATGACAATTCCTTGACCCCCATGGTTCTCTTTCCAATAAACCTTCAACT
CACAGCCTAGTTGAAGCCACAGAATCGCTGCTAGTAGCTTTTTCATGTTTCCTTTTCTTT
TTTCTTGTCCACTTCACTGAAGATTTAGATTAAGGTGCCTTGAAAGCTGATTAGGGGTCC
TCAAACATGTTAACTTTTTCTTTATCTAAAGAAACACCATTTCAACAGATGTTCCAACCA
ATTAGAATTACCTCATGCAATTCACTAAGTTCCTCCATTTTTTTTTTTTTTTTTAATGTT
TTGGACAAAAGGGTGGGTTTCTTTTTTTTTTTTCCTTTTTGAATGTAAGGAGTGCCACCT
TCAGGATATTTGGAGAAATTACTGAGAGAGTAAGCTGTGGAATTGAGAGTAAGCTATAGA
ATTTGCTTTTTGTAAGCCAACAAGGTGTTTCCAAAAGTTTTTAAGCAAATTAATCCTTAA
AAACCTCATTTAATTAGTCAGGACATTTGTCATATGACAGAAATATAATATAAGTAAGCT
TAGTCAAGAAGAGAAATGCATTGGCTCTTGTAACCTAGGCAGTACAGAATGTATGTATGT
ATGTATGTATACATTGGCTCCTAAAGTCTAGGCAGTACAGAATGCATGTATGTATGTATA
CATTGGCTCCTATAACCTAGGCAGTACAGAATATATATATATATGTATGTATATGGGCCT
CAGGTATGCAGGGTGCCAGGAAACTGAATCTTTCAAGGATTTTCCTTAATATGTTCCACC
TCTCTCTGTACATAAGGTTTATTCACTTAGACCACAAATCAGGNNNNNNNNNNNNNNNNN
NNNNNNNNNNNNNNNNNNNNNNNNNNNNNNNNNNNNNNNNNNNNNNNNNNNNNNNNNNNN
NNNNNNNNNNNNNNNNNNNNNNNTTTAGCATCATTACTTCCAAAGAAATCCCAGGGCTGA
TCTCCTTTCGAATGGACTGGTTGGATCTCCTTGAAGTCCAAGGGACTCTCAAGAGTCTTC
TCCAACACCACAGTTCAAAAGCATCAATTCTTCGGCGCTCAGCCTTCTTCACAATCCAAC
TCTCACATCCATACATGACCATAGGAAAAACCATAGCCTTGACTAGACGAACCTTTGTTG
GCAAAGTAATGTCTCTGCTTTTGAATATTATATCTTGGTTGGTCATAACTTTGCAAGGAG
ACAAAATTAAAACAGAGGTGCTTTAAAATTTTGATAGAGAAAGAACGGAAGAAAGTTCAA
GGTAAACTTTACTGGGCTGATTTCTTTACTGGGCAGGTGGGTACTTGAGTGATTACGTAA
CTGGAAAAATAGAAGCTGACACCTTATTTTTTCAAAAGATAGTGAAATAGATTCGTATTT
ATGAAAATCCAGTCTCGGTAGATGTATGATCATATCCTTACTTACCAAGTCTCAATTTTT
ATTAATATCATTATCCCTGTACCTGAATCTGCTCATCCTCATTATTTAAACCTCATTCCT
ATTTCTTCTCAAAATATACCTCTATTCCAGTCTATTCTCCTTACCAACCCATAAGCATCT
CAGTCTCTTGAATTTCTTTTCTGGTTTTTCCACTCACCCAAATTTCCCTTTCATGTATAT
ATCAGGCTGGTCAAATCATATTGGTCCCATAAGCACACCTCAAAACTTTATCTCCTCCAA
GTTCTTCTCTAATACTGAATCCTTGACTCCCTTCTCTCCAGTGGTCACAGACTCCTTATA
GAACAGATTTCTTGACTAAACCAAGTTCCTTCTGTGCCTCAGTAATTATTTCCATGACCT
GAAGAGGGCACTGCTTGCACGGTTGACGACAGAGAATCAACGGCCCATCTGACAAACCAG
TTCCTGTCCTGAAGCCAGGATGTCACCAAGGTTCTGATCAGAACAAGAGGCTTTTATCTC
CCTGAAGGAGAGAACTGCCAGCATGGCAGGCCCCGGTTTGCTGTGGGCAGCCATGGTCTC
CATCTATCTTGGTAAGGAAAGCATATGTATTTGCTTTTACTAACAGCCACTAGGACTGGG
AAGTAGGAAGAAAAATTATTAACACAGGTATCTTGTTACTTCCTCATGGGTCCAAGCTCC
AGGGGGCAAGAAAGCTGATGAATTTTACTGAAGTTTAGATCAAGCAGAAGAAAGGTGGGT
GGCAATGGGGACCAGCTTGGATATCTGCCTGCTTTCTCTCTCCTGTGACACCCAGTGCAG
ACCTTTCTCTCCTCCTTCCCACAGGACCCAGTGTGGCTCAGACGGTCACTCAGCCTCAAC
CACAAGAGTCTGTACAGGAGACAGGCACAGTGACCCTGGACTGTACATATAGCACCAGAG
ATACTGATTATTTGTTCTGGTACAAACAGCCTCCCAGCGGGGAGATGGTTTTCATTATTC
GCCAAAATGCTTATGAACAACAGAATGCAACCAATGATCGCTACTCTGTGAACTTCCAGA
AAGAAGCCAAAGCCTTCAGTCTCAAAATCTCAGACTCCCAGCTGGAGGATGCTGCAGTGT
ATTTCTGTGCTTACAGTGGTGCACAGTGAGATGAGCAATGGAGAAAGGCCTACAGAAACC
TCAGACCTCAGCATCTGTGCAGAGGTTGGGGGGAAGTAGCTGGGGTAAAAGGAACAGAAA
ATCATGGACTTCTCCTTGAAATAATAGTTGTTCCTATCTAAATATAAGACACACAGAGAG
ATGAATGTCTGTGACTTGTAGTCCTTAAATAAATATAATAACATGTATAGTACTTTCCTG
TTCTACGAAGTGTCTTCATTCGTGATATCATCTGTAACCTTCATAGCTTCATGTGGTATA
CGTGATCAGTTCGATTTCTGAAGCATTTCCTCTGTCTAACAAATCTTTATAATTTTCCTG
GGAACTCGTACCTCCAAGAATCTTAATCTTTTCCAAGTTGTTCATAGGTGTTTGTCCTTT
TAACTGTCCTCCTTGACCAAAACTGAAACTCCTCAGAAAAAGACACCTATTTTAGTACAC
AACAGTTGTGACAGTGTGGACATAACCAGGGAGGGATCCCACTGGTCTCACCACAGACTT
AAGAGATAACCTAGGTTGATTTCACTGAACCTGCAGCTCTGACTGCCACCTAGGTCACTT
TGAACTCCTTGAGCTGATGGTCCATCAGGCAAAGACAGGAATTACTAGATGGAGGGGTTA
TTGACCCTGATTATCATGGAGTACCAGGTTGTTGCAGCACAATGAAAACAAAAACGAATA
TGTCTGGAATGCAAGTGTTGCACATGGGGTATTTCCAGGCCCAGTAAAAACAGCAAACGG
TCACTGTGGCAACAAGGTCTAAAAAGAACAAACTAAGAACAGAGGCCTCTCAGCAATGAG
GGTCTGGGCCACCACACCTGGTAAGAATTTGAGTTTGCTAACGTTCTGTCCCGGCGGCCG
CTCCTGACCTCTGAGGCAGGGTAACTCCTCTCGTCGCGGTCCCTGACCTCGGACGCTGGG
TAGCTCCTCTCGGCCGCCCCCCCGACCTTGGACGTGGGGTAGCTCCTCTTGGCCGTTCCT
GCGCCGTCGCAATCTGGCACTCTCCACCGCTGCCCCTGACCTCAGACGTGGGGTAACTCC
TCTTGGCCACTGCCCTTCAGGCATGGGGTGCTCCCGGCTTCTGCCCTTGACCTTGACGTG
GGGTAGCTCCTCTCCTCTGCGCTTTCGCAGCCACCTGCGCTTTGGCGCGCCCCAGCGGCC
AGGAGGAGATACCCCACGCCCTTAAGCCCGAGGCCAGGGGCAGTGGCCGGGACGACCGAC
CCCACGCAGTGGCTGCGCGAGCACAGGAGGGCCTAGAGGAGCTATCCCACGTTGAAGGTC
AGGGAGGGCGGCAGTGAGAAGATACCCTTCGTCCAAGGTAAGGAGCATTGGCTGTGCTTT
GCTGGAGCAGCCGTGAAGAGATACCCCACGCCCAAGGTAAGAGAAACCCAAGTAAGACGG
TAGGTGTTGCAAGAAGGCATCAGAGGGCAGACACACTGAAACCATAATCACAGAAAACTA
GTCAATCTAATCACACTAGGACCACAGCCTTGTCTAACTCAATGAAACTAAGCCATGCCC
GTGGGGCAACCCAAGGTGGGAGGGTCATAGTGGAGAGATCTGACAGAATGTGGCCCACTG
GAGAAGGGAATGGCAAATCACTTCAGAATTCTTGTCTTCAGAACCCCATGAACAGTATGA
AAAGGCAAAATGATGGGATACTGAAAGAGAGACTCCCCGGGTCAGTAGGTGCCCAATATG
CTACTGGAGATCAGTGGAAAAATAACTCCAGAAAGAATGAAGGGTTGGAGCCAAAGCAAA
AAGAATACCCAGCTGAGGATGTGACTGGTGATAGAAGCAAGGCCCGATGCTGTAAAGAGC
AATATTGCATAGGAACCTGGAATGTTAGGTCCATGAATCAAGGCAAACTGGAAGTGGTCA
AGCATGAGATGACAAGAGTGAATGTCAACATTCTAGGAATCAGCGAACTGAAATGGACTG
GAATGGGTGAATTTAACTCAGATGACCATTATATCTACTACTGCGGGCAGGAATCCCTCA
GAAGAAATGGAGTAGCCATCATGGTCAACAAGAGTCCAAAATGCAGTAGTCAGATGCAAT
CTCAAAAACGACAGAATGATCTCTGTTTGTTTCCAAGGCAAACCATTCAATATCACAGTA
ATCCAAGTCTATGCCCCAACCAGTAATGCTGAAGAAGCTGAAGTTGAATGGTTATATGAA
GACCTACAAGAACTTTTAGAACTAACACCCAAAAAAGATGTCCTTTTCATTATAGGGGAC
TGGAATGCAAAAGTAGGAAGTCAAGAAACACCTGAAGTAACAGGCAAATTTGGCCTTGGA
ATACGGAATGAAGCAGGGCAAAGTCTAATAGAGTTTGGCCAAGAAAATGCACTGGTCATA
GCAAAAACACCCTCTTCCAAAAACACAAGACAAGTCTCTACACATGGACATCACCAGATG
GTCAACACCGAAATCAGATTGATTATATTCTTTGCGGCCAAAGATGGAGAAGCTCTATAC
AGTCAGCAAAAACAAGACCAGGAGCTGACTGTGGCTCAGACCATGAACTCCTTATTGCCA
AATTCAGACTTAAATTGAAGAAAGTAGGGAAAACCACTAGACCATTCAGGTATGACCTAA
ATCAAATCCCTTATGATTATACAGTGGAAGTGAGACATAGATTTAAGGGCCTAGACCTGG
TAGATAGAGTGCCTGATGAACTATTGACTGAGGTTCATGACATTGTACAGGAGACAGGGA
TCAAGACCATCCCCATGGAAAAGAAATGCACAAAAGCAAAATGGCTTTCTGGGGAGGCCT
TACAAATAGCTATGAAAAGAAGAGAAGCGAAAAGCAAAGGAGAAAAGGAAACATATAAAC
ATCTGAATGCAGAGTTCCAAAGAATAGCAAGAAGAGATAAGAAAGCCTTCTTCAGTGATC
AATGCAAAGAAATAGAGGAATACAACAGAATGGGAAAGACTAGAGATCTCTTCAAGAAAA
TCAGAGATACCAAAGGAACATTTCATGCAAAGATGAGCTCGATAAAGGACAGAAATGGTA
TGGACCTAACAGAAGCAGAAGATATTAAGAAGAAATGGCAAGAATACACAAAAGAACTGT
ACAAAAAATCTTCATGACCCAGGTAATCACGATGGTGTGATCACTCACCTAGAGCCAGAC
ATCCTGGAATGTGAAGTCAAGTGGGCCTTAGAAAGCATCACCAGGAACAAAGCTAGTGGA
GGTGATGGAATTCCAGTTGAGCTATTCCAAATCCTGAAAGATGATTCTGTGAAAGTGCTG
CACTCAATATGCCAGCAAATTTGGAAAACTCAGCAGTGGCCACAGGACTGGAAAAGGTCA
GTTTTTATTCCAATCCTAAAGAAAGGCAATGCCAAAGAATGCTCAAACTACCACACAATT
GCACTCATCTCACATGTTAGTAAAGTAACGCTTAAAATTCTTCAAGCCAGGCTTCAGCAA
TATGTGAACCATGAACTTCCTGATGTTCAAGCTGGTTTTAGAAAAGGCAGAGGAACCAGA
GATCAAATTGCCAACATCTGATGGATCATGGAAAAAGCAAGAGAGTTCCAGAAAAACATC
TATTTCTGCTTTATTGACTATGCCAAAGCCTTTGACTGTGTGGATCACAAGAAACTGTGG
AAAATTCTGAAAGAGATGGGAATACCAGAACACCTGATCTGCCTCTTGAGAAATAATGTA
TGCAGGTCAGGAAGCAACAGTTAGAACTGGACATGGAACAACAGACTGGTTCCAAATAGG
AAAAGGAGTACGTCAAGGCTGTATATTGTCACCCTGTTTATTTAACTTATATGTAGAGTA
CATCATGAGAAGTGCTGGAATGGAAGAAACACAAGCTGGAATCAAGATTGCTGGGAGAAA
TATCAATAACCTCAGATATGCAGATGACAGCACCCTTATGGCAGAAAGTGAAGAGGAACT
CAAAAGCCTCTTGATGAATGTGAAAGAGGAGAGTGAAAAAGTTGGCTTAAAGCTCAACAT
TCAGAAAATGAAGATCATGGCATCCAGTCCCATCACTTCATGGGAAACAGTGTCAGACTT
TATTTTTCTGGGCTCCAAAATCACTGCAGGTGGTGATTGCAGCCATGAAATTAAAAGACG
CTTATTCCTTGAAAGGAAAGTTATGACCAAAGTAGACAGCATATTCAAAAGCAGAGACGT
TACTTTGCCAACAAAGGTTCATCTAGTCAAGGCTATGGTTTTTCCTGTGGTCATGTATGG
ATGTGAGAGTTGGACTGTGAAGAAGGCTGAGCGCCGAAGAATTGATGCTTTTGAACTGTG
GTGTTGGAGAAGACTCTTGAGAGTCCCTTGGCCTGCAAGGAGATCCAACCAGTCCATTCT
GAAGGAGATCAGCCCTGGGATTTCTTTGGAAGGAATGATGCTAAAGCTGAAACTCCAGTA
CTTTGGCCACCTCATGCGAAGAGTTGACTCATTGGAAAAGACTCTGATGCAGGGAGAGAT
TGGGGGCAAGAGAAGAGGACGCAGAGGATGAGATGGCTGGATGGCATCACTGACTCGATG
GACATGAGTCTGAGTGAACTCCGGGAGTTGGTGATGGACAGGGAGGCCTGGCGTGCTGAG
TTCCATGGGGTCACAAAGAGTCAAACACAACTGAGCGACTGATCTGATCTGATCAGATCT
GAAATTTCTGTCTGATATACAGAAATTTGGAGAACATCACAGAGGAGGGAGAAGGTGAGT
ACCACTTAAAGGAGTGGGGCCTGAAGCTCAGGTCATACCACCTCGTGTATCAAGTGTTTC
AGATGGATTGCAGCCTGCCACGACCTTGAATACTCAGAGACACAGTGGAAATAACATGTG
ACAAGCACACATCTGTGTACTGTCAAAGCGAGTTCTGTAACAAATATCTCATGTGCCTTA
TTGTCACATACAAATACCTAGGTCTGATGTTATCAATAGCTATGAAAAATCTGTGGACAC
GGGACTAATCTCAAGCTGATAACATGCAATATTAAGCATCCACTGTATCTTAGTTTTACT
TCCTACCCCAGGGCCTTCTCTAATTCCTTGGGAGATCATTCAGTCCATGGGCAAACACAG
TCTGAAACTAAAGGGGAATTACCCCCTGCCAGCAAGCACCAACCAGAAGGAATAGGGATG
GATGCATACACAGATTCTTGCCTCTCAATGATAATCCTGAGATGCATCTTGTATGTTTCT
TGGAGATGCTGGCAGAATCAAGCCCCAGTACTGCACTATCTACTTTCTCATTTCTGCTTC
TTAAGATCACTTCCTAAATAAACTGCCTTCACCTGAATTCTTGCTTTAGGCTCCTCTTTT
GGGGTTGCGAGGAGACAAAATATAAAACAGAGGTGCTTTAAAATTTTAATAGAGAAAGAA
TGGAAGAAAGTNNNNNNNNNNNNNNNNNNNNNNNNNNNNNNNNNNNNNNNNNNNNNNNNN
NNNNNNNNNNNNNNNNNNNNNNNNNNNNNNNNNNNNNNNNNNNNNNNNNNNTGGATCGCA
GCCATTCTGACTGGTGTGAAATGGTACCTCATAGTGGTTTTGATTTGCATTTCTCTGATA
ATGAGTGATGTTGAGCATCTTTTCATGTGTTTGTTAGCCATCTGTATGTCTTCTTTGGAG
AAATGTCTATTTAGTTCTTTGGCCCATTTTTTGATTGGGTCATTTATTTTTCTGGAGTTG
AGCTGTAGGAGTTGCTTGTATATTTTTGAGATTAGTTGTTTGTCGGTTGCTTCATTTGCT
ATTATTTTCTCCCATTCTGAAGGCTGTCTTTTCACCTTGCTAATAGTTTCCTTTGATGTG
CAGAAGCTTTTAAGGTTAATTAGGTCCCATTTGTTTATTTTTGCTTTTATTTCCAATATT
CTGGGAGGTAGGTCATAGAGGATCCTGTTGTGATGTATGTCGGAGAGTGTTTTGCCTATG
TTCTCCTCTAGGAGTTTTATACTTTCTGGTCTTACGTTTAGATCTTTAATCCATTTTGAG
TTTATTTTTGTGTATGGTGTTAGAAAGTGGTCCAGTTTCATTCTTTAACAAGTGGTTGAC
CAGATTTCCCAGCACCACTTGTTAAAGAGATTGTCTTTAATCCATTGTATATTCTTGCCT
CCTTTGTCAAAGATAAGGTGTCCATATGTGCGTGGATTTATCTCTGGGCTTTCTATTTTA
TTCCATTGATCAATATTTCTGTCTTTGTGCCAGTACCATACTGTCTTGGTAACTGTGGCT
TTGTAGTAGAGCCTGAAGTCAGGTAGGTTGATTCCTCCAGTTCCATTCTTCTTTCTCAAG
ATCGCTTTGGCTATTCGAGGTTTTTTGTATTTCCATACAAATTGCGAAATTATTTGTTCT
AGCTCTGTGAAGAATACTGTTGGTAGCTTGATAGGGATTCGCGTTGAATCTATAAATTGC
TTTGGGGTAGTATANNNNNNNNNNNNNNNNNNNNNNNNNNNNNNNNNNNNNNNNNNNNNN
NNNNNNNNNNNNNNNNNNNNNNNNNNNNNNNNNNNNNNNNNNNNNNNNNNNNNNTTCATG
ACCCAGATAATCATGATGGTGTGATCACTGACCTAGAGCCAGACATCCTGGAATATGAAG
TCAAGTGGGCCTTAGAAAGCATCACTATGACAAAAGCTAGTGGAGGTGATGGAATTTCAG
TTGAGTTCTTTCAAATCCTGAAAGATGATGCTGTGAAGGTGCTGCACTCAATATGCCAGC
AAATTTGGAAAACTCAGCAGTGGCCACAGGACTGGAAAAGGTCAGTTTTCATTCCAATCC
CAAAGAAAAGCAATGCCAAAGAATGCTCAAACTACCGCACAATTGCACTCATCTCACACG
CTAGTAAAGTAATGCTCAAAATTCTCCAAGCCAGGCTTCAACAATATGTGAACCATGAAC
TTCCAGATGTTCAAGCTGGTTTTAGAAAAGGCAGAGGAACCAGAGATCAAATTGCCAACA
TCCACTGGATCATGGAAAGAGCAAGAGAGTTCCAGCAAAACATCTATTTCTGCTTTATTG
ACTATGCCAAAGCCTTTGACTGTGTGGATCACAATAAACTGTGGAAAATTCGGAAAGAGA
TGGGAATACCAGACCACCTGACCTGCTTCTTGAGAAACCTGTATGCAGGTCAGGAAGCAA
CAGTTAGAACTGGACATGGAACAATAGACTGGTTCCACATGTATATGGTTTTCCTCAAAT
TGGAGCCCTTTTCTCCCACCCTATTTTGTCTTTAGCCTGATTAACTCCTATTAAACTACT
AGGCTTCAAACTGAGGCATCACACAATCCAGGAACCTCTCTCTGACTGACATCTATTTGT
CTCTATAATACCAAATTTTATCTTTTTTTTTTTACTTTATAAGAACTGTATGATAACAAA
AATCTATTTGCCAAAGGGCTACATATTCAACAAAACAAAGAACTCTTTATTTACTGAAAC
CTCCTTATCCAGTACCAGCTGCTACTGCTACTGCTTCTGCTGCTAAGTCGCTTCAGTTGT
GTCCGACTCTGTGCGACCCCATAGACAGCAGCAGCCCACTAGGCTGCTCCATCCCTGGGA
TTCTTCAGGAAGAACACTGGAGTGGGTGTCCATTTCCTTCTCCAATGCATGAAAGTGAAA
AGTGAAAGTGAAGTCGCTCAGTCGTTTCCGACTCTTAGCGCCTCCATGGACTGCAGCCTA
CCAGGCTCCTCCGTCCATGGGATTTTTCAGGCAACAGTACTGGAGTGGGGTGCCATTGCC
TTCTCCATATCCAGTACCTGACAGATACTAAATGCATATCTGTTGAATGATTGAATATAC
AAACCTCATGAATAAGTGGGTTGAAAATACGTCCTCAGCTGAGGATTCTTGAATGAGGTA
CAAAAATTGTGACTCATTTTTTCAACATGAAATAGCATTCTCATGACTAGAAATTAGCTT
TTCTCCAATGGTTTTCCAAAACATAACAAAAAGGATAATGATACAAAGGATATAAGTAAA
TACCATTGAATATGAGCAAAATTAATGATTAAATGCACTGTAAGAAGTTGAAACAAAATA
AAGTGAAGGATTACAGAGCATGGCATTGTCTTTCTTTGACACTTTAAGGTTTGACTTTCT
ATGATTTCCCTTTATGCATGAGAATAATATGGGTTATGAATAAACAGCATTCAGGTTAAA
TTATACCCACTTTTACACAGGGCCTTATAACTAGGTTTAAGATTTGCTAACTGGAAATAC
TATGTCACTGATTCTCTGACTTAGGGACTAGGATGTTAGGAATAGTTCTATTTAGGAAAT
GAAAGAGATAATTACTAGCTTGAATATTCATCAGCATTTCCTTTTTTTTTTTGGAAAGTG
AAATCACTTTGATTTATCCAGAGTCACTTCTTAATACCATGTTAGGTGTGAATAAAAACA
TTCAGACAGCTCTATCTCGTGGTGGGTTTGGGGACTGCACACACACACCTGGGTTCAGAC
TTCAGGTGCCTGGGAAGCACTGTGTCCCTACAACACAGAGATGTGGCTAAGTTTCTGATG
TGGTGTGTAGAAAATTCTGCCCAGCCTTCATACTAATAGTGGCTCTTGAATTCCTTTTCT
CCTTTTATTCCCCATTTAAATGTATTTAAAAAGGAAAGTAGAGCTTTTCCCAGGGTTCTG
TCTGTACCAGTGTAAGCTATAAAAAGATGCTGAAGAGAAGGTGAGACGGATGCTTTCTTG
CCCTTAGAGATGGAGGTATCAAGGGTTCTACTCTACACAGAGCCAGCTGCTCACTTCTGT
CCAGAAAGACAGAATCAGATAGGAAAGTGTTTATCAATCTATAGATTTTACCTACTTATA
AAGATCTCCAGAAGACCTGCTTATGTGCCTACTCTGCAGTGTAGTTCTATAGAAATGCTT
TCTGCAGGAATCAGGAGATGCAAGACGATATTTCAATTCTAATCATATTGGGTATCTGCT
CCCATTCAGGGGGTTGGGTTAAGTCCTCTACTATGGTTTTGTGTACAGGCTGCAGGTGTC
TGCAGAGCACTGTGTCTCCACAGCACAGAAGTAGGTGGCTGAGTCCCCAGGCTGGGAGTC
TCTGATGTAGAGTTGACTGTAACGCTCCTTACTATTGATGGTGGATTTCAGTCTTCCTTT
CTGCTGCATTCCTGAAGCTATATAAAACAAGGAGATGAGGCGTCCATCAGGATTTTGTTG
GAACCACTGCACGCCTCTTATGGAGGTAGAATAATTGCATATCAGAGAAGAATTTCTGCC
CTCTTGGAGGGTCAAAACCCCAGGACTCTGCTCCACCTTCATCTGCACTCTGAGCCCTGT
TGAGAAAGAGAGAAATAGGCACAGGTGAGGGTCCCTGAACAATGACTGTGGCTGTTTCCA
AATGGAGGGCATTTTCCTCTTGTTTCCATCCTCACAGTGGACACAGCCCAAGAGACTTCT
GTTCTCTCTCTTCCTCCATCATCCCCTCCCACATTTTTCCTTTCCAAATTCAGGTGTGAT
CTTGATGTTCCTTCAGGTTCCCCCTGGAATGTTCTTAACTCACAGCAAATCTGTATCCAT
AGGAGACTCAGCAAGACTCTTCTTTGTGTCTTCATGATTCTTTACTCTTTTGCTACAGGG
ACACACCTTGATGTCAAGCTCCTTTAAATATTGGATTTCATGATATCTTGATTGTGGGAC
TGATTCTGTTCCTGTGTGTCTGATTGTTTTCATGAGAGACTCAACAGAAGCCAACCCTAA
GTGTCATCACTCAGCTGTGTAGTGGGAGCTCCACCCATCTATGACTTAGTGCTTCTTCAC
ACTGTGGTCTGTGGGAGTGTGTGTGGGTCTGTTATTATGTTGGGGATAATGGAAGGGTTG
TCTTTTCAGTGTTTAGGAATCTATTTCTGTAAACTCTGAGTATATATAGAATAATTCATG
TAAAGAATAGGGAGACCATACTTTACAGGGAAAATAAAGAAATGGTTTCTCATCTATAAA
GAACCATAGATAAGAGATATTGGCCAAGCTAAAACATCAGATATGATCCGACTTAGAGTT
TTTTGGGTTGTGATGACCTATATATACATAAACCATGCACATTATATATTATCCAAATAT
ATATGAATAATGCAAATACATATGACTCATTTGCATTTTTACACTCCATGTTTTTTACTT
TTTGAATGTATTGTCAAATGACACAGTTACAGTCTAGGAAAAATAGCCACTTGAAATAAA
AAATAGTCATAATAGGAGAAAGGAAAATATTTAGTTCCTCAGTCTTTTTCACATCTATAT
ATATGTTAGAAAAGCATGTATCGGTAGTATGTGTGTGTGTGTATATATATATAAAATGTG
AAATATTACGCACAAAATGGACTGAAGAAGTGAATGTTAGATGATCCATATGTTAAATTG
AGAGAGCAGAAACTTTGAGGATATATATATTATGAGCATATGAGTGTATATATATATATA
TATATATATATATATATATATATAATGAAATATCTGAATTAAATATCCAGCTCTACTGTG
TCTGTCCATCTATCATCTATCCCTTATCAATGTACATTTGTTATTTATCTTTCTATCATC
TCTTATAAGTTTCTACTCTATAAATTTAACATATAAACCATTGGTTTACAACCAGTTGTC
CCCCAAGGGACATTTGAGAGTATTTGAAGACATTTTGGTTGTCACAACTGGGGAAAGAAG
AGTGTGTTACTAGCATCTAGTGAGTAGAGGCCTGGGATGCTGCTAAATATCTTCCAATCC
TCCAATGGGAAGGGAAGCCCCTTCCCACAAAAAAGTCACCTGGCCCCAAGTGTTAATAAT
GCTGCTGTGAGAAACTCATATAGACAATGGCTTCCAGTGTAAACACTCTTCTGCCATTTT
CTCTTACTCCTTATGTCTTCACCCTCTTCTTTCCATAGATAATTTACCTTTTCTCTACTT
GCTTATATCTTTGCTTTTATTTTTCTTATCTTTGTATTTCTCTTCTTATATGAGGTATCA
GTATGGTTTGGAAAAGAAAAACAATCAGGTTGAAAAGAACTTTTGGACAAATTAATAAAA
GCTCATATTGGTCCCTGATACTTAAAAATATGTATTCATGAAACTATAAAATTACAGAAG
TATGAAAAAAATTGTCTTGTTTTAATTTCAAGCTTCATTTTGAAACTTGGAGATAAGAAT
TGGTGATAGAAAGCAGGACCAAGTGCATTATGAACAATTTTCTTGTCCAGAAATTCTCTT
GCTCCCCCTCCTTTGCCCTGGCCCTAATTATTAGTCTCCTTCCTGTTTCAGAGATCTTCA
TTCTTCCTTCAACAGTTAATCCTGAAAGCCTAAAGACACTTAGAGTGCCTCCATTTGGAC
TAAAACCTAGCACTGACACCACCTCATATATAGAAGTGTGTGTGTGTGTGTGTGTGTGTG
TGTGTGTGTGTGTGTGTTAGTCACTCAGTAGTATTGCAGCCCTATGGACTGTAGCTCACC
TGGTTCCTCTGTCCATGGAATTCTCTAGGCAACAATACTGGAGTGGGCTGCCATTCCGTT
CTTCAGGGGAGCTTCTCAACTTAGATATCAAACCCAGGTCTCCCACACTGCAGGCAGATT
CATTACCATCTGAGCCACCAGGGAAGTCCATACCCAAACCAGGGGTTTTGATTGTGGCCT
TCAGCTTCACAGTGTGTTTTTACTAAGGCACAGATTGCTTCAGGAGCATGGAGAGTGTCC
AAGTTGTTCTTAAAAATTACTTTTCTGAATGGAGGTTGTAGGTGAGTGGATTGTTAAGTT
GTGGCCCATGGAGATCAATGGCTATGAGAACTAATCACTGGCTCTCCATCATCACAAGAA
TGAGTTCCTTGAATGTGGAAACTGTGTTCTTTACACATTTGCTGCACAGAATATCAGGAC
CCAGATGGAGTTTTTAATGTATCTTATTGATCTGTCATTCTGCCTTGCAAACTTTTAAGT
TTTTTAATCCATTGTGCTGGGCAATTCACAAAACACTGTTAATCCTCATAATAGCACTGT
AAAGTAAGTGCTACTTATTTACTTCCAAAGTACTTATGAGGAAATTGATGGTCACAACAT
TGGTATATAATGCCCCACAGCCAGTAAGTGGCAGAGCCACAGATATCCTGCGCTCTTCTC
ACAGTATCATGTCAACTTTTACAGGTAATAGCAGTGATTAAGGAAAGACATGGGCCATCT
TCTTGGGAAAACGAAACCAAAATTTCCTGCCAATCCAGAACACCTCTCCAAAAGGGTAAA
AAAAGAAAGGAAACAGTTTTATTATTGAATAAATGTTAAACCAGAATATAGTGTTCTTCC
TAGTCTATCCGTTAAAGATTTTGCAAAGACATAAAATTTTTTTTACCCCTTTATGTAGCC
AAATAAATACAACCCATTTTATGCATTTCTCAAGATAAATAATAACTAGTTTTCAGGTAA
CAGGACTTGACAGCACCATTTGTCAAGAGTTCTTTCTTACCTTTACCTCGTCATAAAGGT
AGGGGTAGCCATTTGTGCTTGCTGATTTCCTTTACCTGAAGGAAAAATGGCTCATTTCTT
TGACAGGAGGAAAGTTTACAACTTAGAGCAAGGTGCCAGCTGAGGGTAGGCTCCTGCCCT
CCACAGACACTTCGAGGTGGGGGTGTCCTCCATGATGAGTATATGTCAAAGAGATGGCTC
CCAGGTGCTTGACAAATATTTCTGGATTGTAAAACAGGCAAGAGGCTTATTTAGCATTTT
AAAAGTTTACATACATCTCAAAGTGATAGAAAAAAAATTCATAATTACAAATATTCTAAA
GTAAATACTGTAAGGAAAGGGAGGGAGTGAAGCCTTTCCCTTTTTATATGAGGCAGAATT
GAAATGTATTTTTCTTATTTTTAATTTATATTTGCCCTTGCAATCTTCAAAATGAAGGCA
TTTGTTTCTGGGGTAATATGAAGCTATAAATCAATAAAAAAAATAAGTAATATTTGGACT
CAGAGTGAGAAAAATGTAACACTACTGTTATTATTTGTTAATATTTATGTGGAAATTGAT
ATTGTCTATGACTTAGGATGCAAGGCTGAATTCCATAGTCTTCCGTGAGTGTAAGAGATT
GACAGAAATTTTAAAATAAATGGAAGATAAATTTTTTTCTTAATAAAGATTTATAGGAAC
ATTAACTCTTCAAGAAATACATATGATCAACATAAACACAGGTCCCTCCTTTGTAAAAAT
ATAGTACTTATTCGTATCATCCTTTCACATGCACACAAAATCACAAAGCCAGGTAAGTAG
CAAAGAAATTCAACCAAAAACTTGTTTATTAAAAATTTTCCTACACAAACAAATCTGGGG
GAGGGATTTGACCTGGTATCTAAGAGGTGATCAGGCATGGGATTAGGGAGGGAGTTTATG
ACTGTGCTTTCCTTCACGGTAGAGTTATCACTTCCATGTTTCAGGAAGAAAATCACTGGA
AAGGGGACAGGGAGTTATGGTGCCTGTACTAGAAGAGCAAACACATTACAGAGACTCCTC
AGCATGTTTCTGAGTACGACTCATTGGTCAGAACTATGCTATATGTGACCCCTCATTGTA
AGAAAAGATGTGAAATGTGGTGGGTTTTTTTTTTTTAAGTTAGGGATACAGTTGTGCACA
TCAAAATCGAAAGCTCTGTTAAGAAGGAAGCAGAAGAGAATGGTGATTAAGTAGGCAACT
CACAGTGTCTGCCTCCCTGACTACTAAAATGAGAATTCAGAATATTTGGCAGAGGTTAGC
TTATTCCTCCTTGAGAAGTCAGTTAAAATTTCACAGTAGGGATAGTATTTATTTAGAAGA
ATTAATAACAATATTATTTACAGGTTCATTTATTGAGTACATATTGCACTTGAGACTTCA
TATCATTTTTAAAATGTTATCTCATTTAATTCATAGCAACTTAGCAAGATAGATGTTCTT
ATTAACCTGTATATACCAGGAAGCTTAGATGAGGATGAATAACTGCCCAAGGACACAGAA
CTAGAAAATCGCAAAAACAGGATTCAAAGACCTAGGTTCAAATCTGGGATACTGTGACTT
CAAAACCTATGTGCTTTGCTTCGTATTATATCATCTTGCTTTAAGAACAACTGGGAATGC
TTCAGGTATAAAAGTGGGCCAGTGGAGGACTTGCCAGATGGAGGAAGCTGTCAGCTTCTA
GTTTCTTCTGGTCTTGAAAACTTGAAGCTATTGATGTCTGCTATGCAAACTGTAATCCCC
AAGCAAATTCTGAGCAAATACAGGCTACTGCAGTTAATGCTTAAGTGGTTTTAGGACCAT
CTAGTGGGAATGTTGCTTTGGGAACACAGCTGGATATTACTGGAGTACATTTGGGGCATT
TTCTGTCAAAAACTAGGAACTTTCTTCTTCTAAATTTTCTGCACTTCTGCCTTTTACTTT
GATTTCGCAGACTGGGAGTGAAGAAGCTTCATCAACTGCATACAGCTGCAAAATCATTCA
TTTCTGTCTCCTTGTACTAACCATTCTTTGCCATGGTCTTTGGGATGTACTATGTCTGGG
GCGGCAGCCAGGAGGAGCAACCCCACGTCCAAGGAGATGTGGCTGCGTGGGCACAGGAGG
CCCTAGAGGAGTTATCCCACGTTGAAGGTCAGGAATGGTGGCGGTGAGGAGATAACCCAC
CTCCAAGGTAAGGAGCAATGGCTGCTTTTTGCTGGAGCAGCCTTGAAGAGATACCCCACG
CCGAAGGTAAGAGAAACCCGAGTAGTAAGATGGTGGGTGTTGCAAGAGGGCATAAGAGGG
CAGACACACTGAAACCAAACTCAGAGAAAACTAGTCAATCTAATCACACTAGGACCACAG
CCTTGTCTAACTCAATGAAACTAAGCCATGCCCATGGGGCCACCCAAGATGGGCAGGTCA
TGGTGGAGAGATCTGACAGAATGTGGTCCACTGGAGAAGGGAATGGCAAACCACTTCAGT
ATTCTTGCCTTGAGAACCCCATGAACAGTATGAAAAGGCAAAATGATAGGATACTGAAAG
AGAAAATTCCCAGGTCAGTAGGTGCCCAATATGCTACTAGAGATCAGTGGAAAAATCACT
CCAGAAAGAATGAAGGGATGGAGCCAAAGCAAAAGAATACCCAGCTGTGGATGTGACAAG
GTCTGGTACAATAAAGAGCAATATTGCATAGGAACCTGGAATGTCAGGTCCATGAATCAA
GGCAAATTGGAAGTGGTCAAACAAGATACGGCAAGAGTGAATGTCGACATTCTAGGAATC
AGTGAACTGAAATGGACTGGATAGGGTGAATTTAACTCAGATGACCATTATATCTACTAA
TGCGGGTAGGAATCCCTTAGAAGAAATGGAGTAGCCATCATGGTCAACAAAAGAGTCCAA
AATACAGTACTTGGATGCAATCTCAAAAACGACAGAATGATCTCTGTTTGTTTCCAAGGC
AAACGATTCAATATCACAGTAATCCAAGTCTATGCCCCAAACAGTAATTCTGAAGAAGCT
GAGCCTGGACGATTATAGGAAGACCTACAAGACCTTTTAGAAGTAACGCCCAAAAAAGAT
GTCCTTTTCATTATAGGGGACTGGAAAGCAAAAGTAGGAAGTCAAGAAACACCTGGAGTA
ACAGGCAAATTTGGCCTTGGAATACAGAATGAAGCAGGGCAAAGACTAATAGAGTTTTGC
CAAGAAAAGGCATTGGTCATAACAAACACTCTCTTCCAACAACACAAGAGAAGACTATAC
ATGGACATCACCAGATGGTCAACACTGAAATCAGGTTGATTATATTCTTTGCAGCCAAAG
ATGGAGAAGCTCTATACAGTCAGCAAAAACAAGACCAGGAGCTGACTGTGGCTCAGACCA
TGAACTCCTTATTGCCATATTCAGACTTAAATTGAAGAAAGTAGGGAAAACCACTAGCCC
ATTCAGGTATGACCTAAATCAAATCCCTTATGATTATACAGTGGAAGTGAGAAATAGACT
TAAGGGCCTAGATCTGATAGATAGAGTGCCTGATGAACTATGGAATGAGGTTCGTGACAT
TGTACAGGAGACAGGGATCAACCATCCCCATGGAAAAGAAATGCAAAAAAGCAAAATGGC
TGTCTGGGGAGGCCTTACAAATAGCTGTGAAAAGAAGAGAAGTGAAAAGCAAAGGAGAAA
AAGAAAGATATAAACATCTGAATGGAGAGTTCCAAAGAATAGCAAGAAGAGATAAGAAAG
CCTTCTTCAGCGATCAATGCAAAGAAATAGAGGAAAACAACAGAATGGGAAAGACCAGAG
ATCTCTTCAAGAAAATCAGAGATAACAAAGGAACATTTCATGCAAAGATGGGCTCGATAA
AGGACAGAAATGGTATGGACTTAACAGAAGCAGAAGATATTAAGAAGAGATGGCAAGAAT
ACACAAAAAAACTTTACAAAAAAGATCTTCATGACCCAGATAATCACGATGGTGTGATCA
CTGACCTAGAGCCAGACATCCTAGAATGTGAAGTCAAGTGGGCCTTAGAAAGCATCACTA
TGGACAAAGCTAGTGGAGGTGATGGAATTCCAGTTGAGCTATTCCATATCCTGAAAGATG
ATGCTGTGAAAGTGCTGCACTCAATATACCAGCAAATTTGGAAAACTCAGCAGTGGCCAC
AGGACTGGAAAAGGGCAGTTTTCATTCCAATCCCAAAGAAAGGCAATGCCAAAGAATGCT
CATACTACCGCACAATTGCACTCATCTCACACGCTAGTAAAGTAATGCTCAAAATTCTTC
AAGCCAGGCTTCAGCAATATGTGAATTGTGAACTTCCAGATGTTCAAGCTGGTTTTAGAA
AAGGCAGAGCAACCAGAGATCAAATTGCCAACATCCGCTGGATCATAGAAAAGGCAAGAG
AGTTCCAGAAAAACATCTATTTCTGCTTTATTGACTATGCCAAAGCCTTTGACTGTGTGG
ATCACAAGAAACTATGGAAAATTCTGAAAGAGATGGGAATACCAGACCACCAGACCTGCC
TCTTGAGAAATCTGTATGCAGGTCAGGAAGCAACAGTTAGAACTGGACATGGAACAACAG
GCTGGTTCCAAATAGGAAAAGGAGTATGTCAAGGCTGTGTATTGTCACCCTGTTTATTTA
ACTTATATGCAGAGTACATCATGAGAAACGCTGGACTGGAAGAAACACAAGCTGGAATCA
AGATTGCCAGGAGAAATATCAATAACCTCAGCTATGCAGATGACACCACCCTTATGGCAG
AAAGTGAAGAGGAACTAAAAAGCCTCTTGATGAAAGTGAAAGTGGAGAGTGAAAAAGTTG
GCTTAAAGCTCACAAACGAATTCACAAAACGAAGATCATGGCATCCAGTCCCATCACTTC
ATGGGAAATAGATGGGGAAACAGTGGAAACAGTGTCAGAATTTATTTTTCTGGGCTCCAA
AATTACTGCAGATGGTGATTGCAGCCATGAAATTAAAAGATGCTTACTCCTTGGAAGGAA
AGTTATGACCAACCTAGATAGCATATTCAAAAGCAAAGACATTACTTTGCCAACAAAGAT
CTGTCTAGTCAAGGCTATGGTTTTTCCTGTGGTCATGTATGGATGTGAGAGTTGGACTGT
AAAGAAGGCTGAGCACTGAAGAATTGATGCTTTTGAACTGTGGTGTTGTAGAAGACTCTT
GAGAGTCCCTTGGACTGCAAGGAGATCCAACCAGTCCATTCTAAAGGAGATCAGTCCTGG
GATTTCTTTGGAAGGAATGATGCTAAAGCTGAAACTCCAGTACTTTGGCCACCTCATGCG
ACGAGTTGACTCATTGGAAAAGTCTCTGAGCTGGGAGGGATTAGGGGCAAGAGGAGAAGG
GGATGACAGAGGATGAGATGGCTGGATGGCATCACTGACTGGATGGACGTGAGTCTCAGT
GAACTCCGGGAGCTGGTGATGGCAGGGATGCCTGGCGTGCTGCGATTCATGGGGTGGCAA
AGAGTCAGACACGACTGAGCGACTGATCTGATCTGATCTGATCTGATGTCTGATATCCTC
CACATTGATTTTCTTCTCACCTCTACTGCCTACCCTGAGAAACTGTAAATATTTTTAAGT
TAATTAATTTATTTTAATTGGAAGATAATTACTTTACAATATTATGATGGATTTTGCTAT
ACATCAACATGAAATAGTCATAGGCGTACATGTCTCCTCTCCCTGCTGAGCACCCTCCCA
CCTCCCTCCCCACCTCATCCCTCCAGGTTGTTACAGAGCATCAGCTTTGGGTCCCTGTGT
CATACATCAAATTCCCACTGGCTGTCAGTTTTACATATGGCAATGTATATGTTTCAGTGC
TATTCTCTCAAATCATCCCACCCTCTCCTTCTCCCACTGAATCCCAAAGTCTGTTCTTTA
TGTTTGTGTCTCCTTTGCTGTAATTCATGTAGTTTTCTCAGTACCATCTTTCTAGACTCC
ACGTATACGCATTAGTATATGATATTTTGTAAACCTTTATCTTTACTCACTTAAGTGCTT
GCATGCCCATGTACTCAGTCGTGCCTGACTCTTTGCTACCCCATGGACTATAGCCTGTCA
GGATCCTCTGTCCATGGGATTCTCCAGGCAAGAATACTGGAGTGGGTTGCCATTTCCTAC
TCTAGAGGATCCTCCAGACCCAGGTATCAAACCTGCATCTCTTAAATCTCCTGCATTGGC
AGGCAGATTCTTTGCCACTGGGAAGCCCATTCACTTGAGTACTGAGTTTCATTTCCAGAA
GCTTGTCTTATAGCAGATGAATCTGGTCCTCCAGCATATGTGGGAAATGTTCTGGAAAGG
CAGCAGAAATGGTTCTCTTCCATGAGAAAATATGTGTGAGGTGGAGCTGGAGGACTGAGG
CAGCTGCGTGCCTGGGGACCTGCAGCAGCGTATGTGTGCAGGCAGCAGGAGACCCTGGAG
CACTGTGCCCCTGCACAGAGGTAGGTGCCCGCATCCCCAGGCTGGGCTGCAGTGATGAGC
AGTGAGCTGTCCTTTTTTGCCTCACCAAACTGAGCCCTTATTCTCTTCTTCTCCTTCACT
TCTTTAGGTTTAGTTAATGTCATCAAGAGGACAGGCCCTTGCTCGGGCTTCTCTCTGTAC
CACTGAAAGAAGGTGAAGGTGCCTGAGGAGTTGCAATGCATGGTAACATTTCCTCCCTCC
TGAATATGTAGAAACTGCGGATTCTGCTCCAGCTGCTGGGTGCTCTTCCCTGTTTAGAAA
CAAAACAGAATGCATCAGAGAAGGGAATTAGGGCCTCCTTCCCAACCCTAAATGATTATT
TTCTCCCTTTTTCCTCTCTTGCTCTCTCCCTTTCTTCTTTCCTTCCTAATATTTCCTTTC
ACTCTTTACCATAAAATAACCTGTCTTCAAGGTTATTTTTCATCTGCTGAGGATTTTCTG
TTCATGTAATCAGTAACTTCTCAAACTCACATGCCAGTTGAATCCAAAAGACCAACACCA
AGAGTTTCTGGAGCATCTTTTCTTCTTGTCATTTGGTGGCTACAGTCGCTGATTTTAGTT
GTCCTTGAAAGATTCCCTCCTGAAAGAGGCTTTTCTGGGCTATAGTAACACTTGCTACCC
ACTTTGATCTCAGTAAAAAGGTACAGACCTCTGTGTGTCAGCCAATTGAATCATTCACCC
TCCACCCCCACTCCCATTTCATCCAACCCCAAACTCTACTTTGATTCTGGGAAGGACTTT
GCCTTTTGAAATACTACCCTCCTGTGGAGAGGTAAAAATAATTTACTTTCTTTTTATTCT
TCTTATTGACAGTTTAACAGATTGAACCCAGTAGCGTACAAGTAGAGAATACGTTTTTTC
TTTTTCACCATTGTCCCTTGAAACCTGCTCTGTTGAATTCTTCGTTGACCCTATTTATAA
TTTTGGAAGACTCCAGGGCATTTCTAGTCACTCTCAGATAGTAAAAACTATAAGAGTAGC
CTAATACCACAAGGTTAATTTCTCTTTCATTTTAAGTCTACTTAAAATGTGAGAAAGTCA
TGTTTTCACCTTCTCTAGGCTAAGAAACCTGCAGCAGGGAAGGGAAATGTCAGAATATCC
TTACTGAAAAGTGGCTTACTTTCAATGATGCTTCTGTTTCTCCCAATTTCATTTGGTATA
CACAAGTATCAAGATTTAAATAAGTCGGTGACCTGGTCAGACATGAAAATATGACCTTTA
AAATTTACCATATTTAGGAGGCTGTCCTAAGATGGCAGAGGAATAGGACAGGGAGACGAC
TTTCTCCCTCAAAAATTCATCAAAAGAACATTTGAACACTGAGTAAATTCCACAAAACAA
CTTCTGAATGCCAGAAGATGACATCAGGCACCCAGAGAAGCAGCCCATTGTCTTCGAAAG
GAGGTAGGAAAAAATATAAAAGATAAAAAGAGAGACAAAAGAGGTAGGGACGGAGATCTG
TCCCAGGAAGGGAGTCTTAAAAAAGAAAGAAGTTTCCAAACACCAGGAAACACTCTCACT
GGTGACTCTGTGGCGAGTCTTGGAACCTCAGAGGGCAACATAACCGAGAGGAAAAATAAA
TAAATAATTAAAACCCACAGATTACGTGCCTAAGGCAACTCCCGGCAGAGAAGCAGTGCA
GATGCCTGCATCAGCCACTAGCAAGCGAGCGCTGCTTTGCTTAGAGTAAGGACTGGGCCT
GAATGCCCCAAGGCCAAGCTGAGGGAACTGACTTGAGATAACAAACCAGACTGTGGGATT
AGCTATCCTGCGAAAAGCCCTAACCTAAGACACCGCCATGCCTGTTCACAGAACAAAGGA
CTGAGCAGAGCTAGCCGGCTGCAGACCAGCTCATCCCCCGCTGGAGACAGGCAGGCAAGG
GCAGCCACAGCCAGAAGGGGGCAATTGTGGGCTCAGAGAGGCATCATCAACCAAATTGCA
AACAGGCTTCATTGCTAACCAAGACTTCTTGGGATTCTGGACGGTCGACATCCACCTGAG
AAGGTGCGCCAGTTGTACACCCAGAAAACCGAGCGGCAGGGATGGGGGAGGCGATAAGTC
ACAGCATCCGCGCTCGCCAAACACCTGGTCACCTGAGCTGCTCGGACCTGGGAAGGGCAC
AAAACGCAGGCCCAACCGATTCTGTGCCTTTGAGGAGTACCTGAGTACCTGAACCTGAGC
AGCTTAGACCTGGGAAGTGCACGCAACCCAGGGCCCGCCTCAGACAGTTCCCGACAGAGC
AACCTAAAGCCTGAGCAGTGTAGACCGGGAAAGCACATGCACCCTGAGCGGGGGCAAACC
CAATGTGGCCAAGTCACTGTGAGCAATCCCCACACACGCCAGTGTTATTTTTTTGCAGTG
TTCCTCCCTCCCTGCAGCAGGACTGAACAAGTGAGCCTAAAAAAGCATCCACCACTACCC
CCTAGTGTCAGGGCGGAAATTAGACACTGAAGAGACCAGCAAACAGAAGAAGCTAAAACA
GAGGGAACCACCTTGGAAGTGACAGGTGCAATTGATTAAAACCCTGTGGTTAGCACCGAC
TACATAGGACAGGGCCTATAGATCTTGAGAAGTATAAGCCAGATCAAGGAACTATCTGAA
AATGAACTGACCCCACAATGTCCACAACACCAGAGAAAGTCCTAGATATATTTTTACTAT
TGTCATTCTTTAATTTTTTTTTATTTTTATTTTTAAGTCCTCTATTACTCCTTTAATTTT
CATTTTTACTACTTACTATTACTTTGCAAAAAAGGACCCTATTTTTGAAAGCAAACTTTA
TATATATATATATTATAATTTTTGTGACTTTTTTTAATATTGTATTTTTGAGAATCCAAC
CTCTACTCTAGATTTTTAAGCTTTGCTTTTTGGTATTTGCTATCAATTTTGTACCTTTAA
GAACCCAGTCTTCAGTACCCATTTTGACTTGGAAGCGAGATTACTGGCTTGACTTCTCTC
TCCCCCTTTGGACTCTCCTTTTTCTCCATCAGGTAGCCTGTATCTCTTCCCTCCTCCTTC
TCTTCTCTACCCAACTCTGTGAATCTCTTTGTGTGTTCCGGACTGTGGAGAACACTTAGG
GAACTGATCTGAACTGGATCTGTCTCTCTCCTTTTGATCCCCTCCTTTATCCTCCTGGCC
ACCTCTGTTTCCTTCCTCCCTCTTCTCTTCTCTGTGTAACTCCATGAATATTTCTGAGGG
ATCCAGACTGTGGAGAGCACATAGGGAAGTGATTACTGGCTAGCTTGCTCTCTTCTCTTT
TGATTCTCCCTCTTCTCCTCCTGGTCACCTCTATCTCCCTCCTCTCTCTTCTCTTCTCCA
TGTAACTCTGCGAACCTTTCTTGGTGTCCTTCACTGTGGAGAAACTTTTCATCTTTAACC
TAGATGTTTTATCATCAGTGCTGTATAGATGGAGAAGTCTTGAGGCTTGTATAAGTGTAA
GAATAAGACTGAAAACCAGAGGCAGGAGGCTTAAGTCCAAATACTGAGAACACCAGAGAA
CTCCTGACTCCAGGGAACATTAATTGAAAGGAGCTCATCAAATGCCTCCATACCTACACT
GAAATTAAGCACCACCCAAGGACGAACAAGTTCCAGAGCGAGACATACCACACAAACTCT
CCAGCAACACAGGAACACAGCCCTGAGCTTCAATATACAGGCTTCCCAAAGTCATTGATA
TCTCAAAACTCACTACTGGACACTTCATTGCACTCCAGAGAGAAGAAATTCAGCTCCACC
CACCAGAACACTGACACAAGCTTCCCTAATGAGGAAACCCTTCCAACCCCACCGACAGTG
AGGAAACTCCACAATAAAGAGAACTCCACAAACTGCCAGAATATGGAAAGGCCACTCCAA
ACACAGCAATATAAACCAGATGAAGAGGCAGAGAAATACCCAGCAGGTAAAGGAACAGGA
TAAAAGCCTAGCAACCCAAACAAAAGAGGAAGAGATAGGGAATCTACCTGATAAAGAATT
CTGAATAATGATAGTGAAAATGATCCAAAATCTTGAAAACAAAATGGAGTTACCAATAAG
TAGCCAGGAGATGAGGATTGAGAAGATGCAAGAAAGGTTTAACAAGGACCTAGAAGAAAT
AAAAAAGAGTCAATATATAATGAATAATGCAATACATGAGATCAAGAACACTCTGGAGGG
TACCAACAATAGAATAACGGAGGCAAAAATAGGGTAAGTGAGGTAGAAGATAGAATGGTA
GAAATAAATGAAACAGAGAGGAAAAGAGAAAAACGAAATGAGGACAATCTCAGAGACCTC
TGGGACAATGTTAAATGTCCCAACATTCGAATCATAGGAGTCCCAGAAGACAAAAAGAAA
GACCATGAGAAAATGCTTGAGGAGATAATAGTTGAAAACTTCCCTAAAATGGGGAAGGAA
ATAGTCACCCAAGTCCAAGAAACCCAGAGAGTCCCAAACAGGATAAACCCAAGGCGAAAC
ACCCCAAGACACATATTAATCACATTAACAAAGATCAAACACAAAGAACAAATATTAAAA
GCAGCAAGGGAAAAACAACAAGCAACACACAGGGGGATTCCCATAAGGATAACAGCTGAT
CTTTCAATACAGACTCTTCAGGCCAGGAGGGAATGGCAGGACATATTAAAGTGATGAAAG
CAAATAACCTACAGCCCAGATTATTGTACCCAGCAAGGATCTCAGTCCAATATGAAGGAG
AAATCAAAAGCTTTACAGACAAGCAAAAGCTGAGAGAATTCAGCACCACCAAACCAGCTC
TGCAACAAATGCAAAAGGATCTTCTCTAGACAGAAAACACAGAATAAACTCGACCCAAAA
CAATAAAGTTAATGGCAACAGGATCATACTTATCAATTATTACCTTAAATGTAAATAGGT
TGAATGCCCCAAAAAAGACAAAGACTGGCTGAATGGATACAAAAACAAGACCCCTGTATA
TGTTTTCTACAAGAGATCCACCTTGAAACAAGGGACACATACAAACTGAAAGTGAAGGGC
TGGAAAAAGATACTTCATGCAAATGGAAACCAAAAGAAAGCAGGAGTAGCAATACTCATA
TCAGATAAAATAGACTTTAAAACAAAGGCTGTGAAAAGAGACAAAGAAGGACACTAGATT
ATGATCAAAGGATCAATCCAAGAAGAAGATATAACAATTATAAATGCATATGCACCCAAC
ATAGGAGCACTACAATACGTAAAACAAATGCTAACAAGTATGAAAGGGGAAATTAACAAT
AACACAATAATACTGGGAGACTTTAATACCCCACTCACACCTATGGATAGATCAACTAAA
CAGAAAATAAACAAGGAAACACAAATTTTAATTGATACAATAGACCAGATAGACTTAATT
GATATCTATAGGACATTTCACCCCAAAACAATGAATTTCACCTTTTTCTCAAGCACACAT
GGAACCTGCTCCAGCATAGATCACATCCTGGTCCATAAATCTAGCCTTGGTAAATTAAAA
AAAAAATCTAAATCATTCCAAGCATCTTTTCTGATCGCAATACAGTAAGATCAGATCTCA
ATTACAGGAGAAAAACTATTAAAAATTCCAACATATGGAGGCTGAACAACATGCTGCTGA
ATAACCAACAAATCACAGAAGAAATCAAAAAAGAAATCAAAATTTGCATAGAAATGAATG
AAAATGAAAACACAGCAACCCAAAACCTGTGGGACACTGTAAAAGCAGTGCTAAGGGGAA
GGTTCATAGCAATGCAGGCATACCTCAAGAAACAAGAAAAAAGTCAAATAAATAACCTAA
CTCTACACCTAAAGCAACTAGAAGAGGAAGAAATGAAGAACCCCAGGGTTAGTAGAAGGA
AAGAAATCTTAAAAATTAGGGCAGAGATAAATGTAAAAGAAACAAAAGAGACCATAGCAA
AAATGAACAAAGCCAAAAGCTGGTTCCTTGAGAGGATAAATAAAATTGACAAAGCATTAG
CCAGATACATCAAGAAACGAAGGGATAAAAATCAAATCCATAAAATTAGAAATGAAAACG
GAGAGATCACAACAGACAACACAGAAATACAAAGGATCATAAGAGACTACTATCAGCAAT
TATATGCGAATAAAATGGACAACGTGGAAGAAATGGACAAATTCTTAGAAAAGTACAACT
TTCCAAAACTCGACCAGGAAGAAATAGAAAATCTTAACAGACCCATCACAAGCATGGAAA
TTGAAACTGTAATCAGAAATCTTCTAGCAAACAAAAGCCCAGGTCCAGACGGCTTCACAG
CTGAGTTCTGCTAAAAATTTAGAGGAGAGCTAACACCTATCCTACTCAAACTCTTCCAGA
AAATTGCAGAGGAAGGTAAACTGCCAAACTCATTCTATGAGGCCATCATCACCCTAATAC
CAAAATCGGACAAAGATGCCACAAAAAAAGAAAACTACAGGCCAATATCACTGATGAACA
TAGATGCAAAAAAAAATATTAACAAAATTCTAGCAATCAGAATCCAACAACACATTAAAA
AGATCATACATCATGACCAAGTGGGCTTTATCACAGGGATGCAAGGATTCTTCAATATCC
ACAAATCAATCAATGTAATACACCACATTAACAAATTGAAAAATAAAAGCCATATGATTA
TCTCAATAGATGCAGAGAAAGCCTTTGACAAAATTCAACATCCATGTATGATAAAAGCCC
TCCAGAAAGCAGGAATAGAAGGAACATACCTCAACATAATAAAAGCCATTTATGACAAAC
CCACAGCAAACATTATCCTCAATGGTGAAAAATTGAAAACATTTCCCCTAAAGTCAGGAA
CAAGACAAGGGTGCCCACTATCACCACTACTATTCAACATAGTTTTGGAAATTTTGGCCA
CAGCAATCAGAGCAGAAAAAGAAATAAAAGGAATCCAAATTGGAAAGGAAGAAGTAAAAC
TCTACTGTTTGCAGATGACATGATCTTCTACATAGAAAACCCTAAAGACTCCACCAGAAA
ATTACTAGAGCTAATCAATGAATATAGTAAAGTTGCAGGATATAAAATCAACACACAAAA
ATCCCTTGCCTCCCTATACACAAATAATGAAAAAACAGAAATAGAGATTAAGGAAAAAAT
TCCATTCACCATGGAAAGAATAAAATACCTAGGAATATATTTACCTAAAGAAACAAAAGA
CCTATATAGAGAAAACTATAAAAAACTGGTGAAAGAAATCAAAGAGGACACTAATAGATG
GAGAAATATACCATGTTCATGGATCAGAAAAATCAATATAGTGAAAATGAGTATACTACC
CAAAGCAATCTATAGATTCGATGCAATCCCTATCAAGCTACCTATGGTATTTTTCATAGA
GCTAGAACAAATAATTTCACAATTTGTATGGAAATACAAAAAACCTCGAATAGCCAAAGC
AATCTTGAGAAGGAAGAATGGAACTGGAGGAATCAATGTGCCTGACTTCAGGCTCTATTA
CAAAGCCACAGTCATCAAGACAGTATGGTACTGGCACAAAGGCAGAAATAGAGATCAATG
GAACAAAATAGAAAGCCCAGAGATAAATCAATGCACCTATGGACACCTTATCTTTGACAA
AGGAGGCAAGAATGTACAATGGAGAAAAGACAATCTCTTTAATAAGTGGTGCTGGGAAAA
CTGGTCAGTCACTTGTAAAAGAATGATACTAGAACACTTTCTAACACCATATACAAAAAT
AAACTCAAAATGGATTAAAGATATAAACATAAGACCATAAACTATAAAACTCCTAGAGGA
TAACATAGGCAAAACACTCTCAAACATAAATCACAGCAGGATTTATTCCACCTTGCAGAA
TATTGGAAATAAAAACAAGATAAACAAATGGGACATAATTAAAATTAAAAGCTTCTGCAC
AACAAAAGACACTATAAGCAACGTGAAAAGACAGCCTTCAGAATGGGAAAAAATAATAGC
AAATGAAGCAACTGACAAAGAATTAATCTCAAAAATATATAAGCAGCTCCTGCAGCTCAA
TTCCAGAAAAATAAATGACCCAATCAAAACAATGGGCCAAATTACTAAATAGACATTTCT
CCAAAGAAGACATACAGATGGCTAACAAACACATAAAAAGATGCTCAACATCACTCATTA
TCAGAGAAACGCAAATCAAAACCACAGTGAGGTACAAATTCACGCCAGTCAGAATGGCTG
CTATCCAAAAGTCTACAAGCGATAAATGTTCGAGAGGGTGTGGAGAAAAGGGAACCCTCT
TACACTGTTAGTGGGAATGCAAACTAGTACAGCCACTATGGAGAACTGTGTGGAGACTCC
TTTAAAAACTGGAAATAGAACTGCCATATGACGCAGTAATCCCACTTCTGGGAATACACA
CCAAGGAAACCAGAATTGAAAGAGACACGTGTACCCCAATGTTCATCACAGCACTGTTTA
TAATAGCCAGGAAATGGTAGTAACCTAGATGTCCATCAGCAGACGAATGGATAAGAAATC
TGTGGTACGTATACACAATGGAGTATTACTCAGCCATTAAAAAGAATACACTTGAATCAG
TTCTAATGAGGTAGATGAAACTGGAGCCTATTATACAGAGTGAAGTAAGCCAGAAAGAAA
AACACCATTACAGTATACTGCTGCTGCTGCTGCTGCTGCTGCTAAGTCGCTTCAGTCGTG
TCCGACTCTGTGCAACCCCATAGATGGCAGCCCACCAGGCTCCCCCATCCCTAGGATTCT
CCAGGCAAGAATACTGGAGTGAGTTGTCATTTCCTTCTCCAATGCATGAAAGTGAAAAGT
GAAAGTGAAGTCGCTCCTTGGTGTCCGACTCTTCATGACCCCATGGACTGCAGCCACCAG
GCTCCTTCATTCATAGGATTTTCCAGGCAAGAGTACTGGAGTGGGGTGCCATTGCCTTCT
CCAATACAGCATGCTAACGCATATATATGGAATTTAGAAAGATGGTTATGATTATCCTGT
ATGTGAGACAGCAAAAGAGACATAGATGTATCAGATCAGATCAGATTAGATCAGTCGCTC
AGTCGTGTCTGACTCTTTGCGACCCCATGATTCGCAGCACACCAGGCCTCCCTGTCCATC
ACCAACTCCCGGAGTTCACTCAAACTCATGTCCATGGAGTCAGTGATGCCATCCAGCCAT
CTCATCCTCTGTCGTCCCCTTCTCCTCTTGCCCCCAATCCCTCCCAGCATCAGAGTCTTT
TCCAATGAGTCAACTCTTCGCATGAGGTGGCCAAAGTTCAGGAGTTTCAGCTTTAGCATC
ATTCCTTCCAAAGAAATCCCAGGGCTGATCGCCTTTAGAATGGACTGGTTGGATCTCCTT
GCAGTCCAAGGGACTCTTAAGAGTCTTCTCCAACACCACAGTTCAAAAGCATCAATTCTT
CGGCGCTCAGCCTTCTTTACAGTCCAACTTTCACATCCATACATGACCACTGGCAAAACC
ATAGCCTTGGCTAGACAGACCTTTGTTGGCAAAGTATTGTCTCTGCTTTTGAATATGCTA
TCTAGGTTGGTCATAACTTTCCTTCCAAGGAGTAAGCGTCTTTTAATTTCATGGCTGCAG
TCACCATCTGCAGTGATTTTGGAGCCCAGAGAAATAAAGTCTGACACTGTTTCCACTGTT
TCCCCATCTATTTCCCATGAAGTGATGGGATAGAACAGTCTTTTGGACTCTGTGGGAGAG
GGCCAGGGTGAGAGGATTAGGAAGAATGGCATTGAAACATGTATATTATCATATATGAAA
CGAATCGTCAGTCCAGGTTTGATTCATGATACAGGATACTCATGGCTGGTGCACTGGGAT
GGCCCAGAGGGATTGTATGGGGAGGGAGATGGGAGGGGGCTTCAGGATAGGGAACACATT
TACACCCGTTGTGGATTTATGTCAGTGTATGGCAAAACCAATACAATATTGTAAAGTAAT
TAGCCTCCAATTAAAATAAATAAATTTATATTAAAAAATAAAAAATAAATTAAAAAAATA
AAATAAAAATAAAATTTACCATTTTCAGCTAAGATAACATAAGATAAAGCACATATCATC
TTATCATTTCTGGTGTCCTCAACAAGCATGTTGAGCAGTGAAGTGTCTGTGTAAACTGCA
CTTGTGGGTGAGGGTGTGCTGTGTTTTTTATGAAATTGTATCATATTTTCTGAGTCATAT
GGCATGGGTCAGTAAGCAGCAGTGAATGTCTCTCAGTCATGTCCAACTCTTTGCAACCCC
ATGGACTGTAGCCTGCGAGGCTCCTCTGTCCAAGGGATTTTTCAGGCAAGAATACTGGAG
TGGGTTGTCATTTCCTCCTCCAGGGGATATTCCTGATCTATGGATCAAACCTGGTCTTTT
TTGTCTCCTGCATTGCAGGCAGTTTCTTTACTTTGAAGTCAAAGTGGAATACATACTTGA
CAATGTAAGAATTAAGGACAACCACGTTAATACATAAGCAATGTAAAAACTTGTATGTTA
GAATAAAATATGTGAAAACATAAAATCAAAATACTAAGATATAGAAATAATTTCTACAAA
TAAAAAGAGAAAACCTTAAAGAAAAATGATCAAAGATAAGGATATGACCAGTGTTAAATA
ACAGAGTGCCAATTCATAGAGAAAAAGTTGCTCAAAAGCACTAGGGTTCAAAAAAATGTA
TGTAGGTAAAGTATGTTTGGATTGTTAAAGTAGAAAACACCAGTAGTTCCCAATTTGTGG
AGAATGCAAAATGTACCTGCTCATTCACTGTTAATGGAAGTATAATTGTTTAAACCATTT
GGAGGGCAAATGGTCACTGTCTTCATTTACATGTGTTTTTCTTTAGGGTTCTTTGGTAGC
TCAAAAGATTAAGAATCTGCCTGCAATGCAGGAGATCTAGGTTTGATCCCTGGGTCAGGA
AGATCCCCTGAAGAAGTGAATGGCAACCCACTCCAGTATTCTTGCCTGGATAATCCCATG
GACAGTAGAGCCTGGTGGGCTGCAGTCCAGGGGGTCACAAAGAGTCAGACATGACTAAGC
AACTTTCACTTTCACTTCTTTAGAAAACAAATGGCTTTCTTTCACTTTCATAGCAATTAC
AATTTCATAAGTTTCATTAAATAGATACTTCTACATACATAAAAATTGTATGTACATAGA
TGTATAAAACAACATTCTCTATGACAGCAAAGAAACAGAAACATATGCATTCATAGGATA
ATAATTAATTAAATAACAAAATGTTTCAAAGTATTAAATCAGTATCAAAAAGGATAAAGT
AAACCTCTTTACATTTTTTAATTATAGAAATATCTCCAGGACCCTATTAAATGAAAATAA
AAAGGCAAGATGGAAAAATTAAAATAATCCAGGTGACATGGCAAATTCTGTGTGTCCATG
TATGTGTACACATATATGAGAGCATGTGTGTGTTAATGTATAGTGTTAATCACTCAGTCG
TGTCTGAATCTTTGTGACCTCATGGCCTGTAGCCCCCAGGCTCTGCTATCCATGGAATTC
TCCAGGCAAGAATAGTGCAGTGGGTTGCCATTTCCTTTTCCAGGGTCTCTTCCTAAGCCA
GGGATTGAACATGGTTCTCCCACACTGCAGATAGACTCTTTACCCACTGAGCCACCAGGG
AAACCCTGTTAATGTATATGTAGTTGCATAAAATGATCTGCAAAGACATCCTTAATTGAA
ACAGAATGGGCTGGTATCATAAACTATCAGAATTGGTTTTCTCAGAGGACCATGGGAGCC
ATGGGCTTTCACTTTTGCTCTGTCTGAGACTTTTGTGATGAGATGGATCTATGTGTTGCT
TCTCTGTGTGCTCACTCAGTCGACTCAGCCATGTTGAGAGAGTTAATTCTTAGGTAGGTT
[truncated: 3,515,317 more chars]
