# Supplementary material for: Genomic analysis offers insights into the evolution of the bovine TRA/TRD locus
Source: BMC Genomics. 2014 Nov 19;15(1):994. doi: 10.1186/1471-2164-15-994 (PMC4289303; doi:10.1186/1471-2164-15-994)
Supplement: Supplementary file 8 — Additional file 8: A –TRAV/TRDV homology units identified within UMD3.1. Details of the replicons of the 10 putative homology units are given. Each homology unit has been ascribed a colour code that can be used to examine the position of homology units within Additional file 1. Each copy of the homology unit has been designated a number (e.g. Homology Unit 1.1) to enable correspondence with the nucleotide identity analysis presented in Additional file 9. For each homology unit the TRAV/TRDV subgroup motif is shown (TRAV subgroups unless otherwise specified) and for each homology unit copy the specific genes and their functionality (F – functional, PS – pseudogene, I – incomplete) are detailed. Where present on the same contig, genes flanking the putative homology unit replicates are shown on a green background. However, if homology unit copies appear to extend beyond the limits of the contig on which they’re located this is shown as END on a red background. Three sequences show high identity with both homology unit 5 and 6 – these are designated as ambiguous (AMB in Additional file 1). Genes within homology unit 5 replicates shown on an orange background may represent a variant of the homology unit that has arisen during different replicative iterations. Dashes within homology unit replicant gene sequences represent absent genes - most likely as consequences of post-replication insertion/deletion. Non-contiguous sequences have generally not been used for this analysis, but in circumstances where joining non-contiguous sequences rationalised the number of fragments of homology units identified, exceptions have been made (genes flanking breaks in contiguous sequence are shown in red italicised script on a yellow background). Homology unit replicates identified by an asterisk were used as reference sequences for nucleotide identity analysis using the Pipmaker/Multipipmaker programmes; boxed subgroups in TRAV/TRDV subgroup homology unit motifs are absent from the refere [file 12864_2014_6826_MOESM8_ESM.xlsx]

## Sheet: Sheet1
Homology unit	Colour code	Homology unit copy
1	Burgundy			33	29	28	28	33	34	26	33
		1.1*	END	33a (F)	29a (PS)	28b (F)	-	33b (Partial)	34a (PS)	26j (PS)	33c (PS)	29b
		1.2	END	33d (F)	29c (F)	28c (F)	28d (PS)	33e (PS)	34c (PS)	26am (PS)	33f (PS)	END
2	Red			2	3
		2.1	3b	2a (F)	3a (F)	Xac
		2.2	3c	2b (F)	3b (F)	2a
		2.3	3d	2c (F)	3c (F)	2b
		2.4	3e	2d (PS)	3d (F)	2c
		2.5	3f	2e (PS)	3e (F)	2d
		2.6	3g	2f (F)	3f (F)	2e
		2.7	1a	2g (F)	3g (F)	2f
3	Orange			38	37
		3.1*	38c	38d (F)	37a (PS)	END
		3.2	END	38e (F)	37b (PS)	36a
4	Aqua marine			14	13	9
		4.1*	END	14f (PS)	13f (F)	9g (PS)	END
		4.2	END	14i (I)	13k (F)	9k (F)	END
		4.3		10c	13d(F)	9e(PS)	END
		4.4		END	13j (F)	9j (PS)	4c
		4.5	END	14c (PS)	13b(F)	END
5	Yellow			22	8	21	20	19	x	x	x	18	12	11	10	9	14	13	y	9
		5.1*			25i	21a (F)	20a (F)	19b (PS)	Xc (F)	Xd (F)	Xe (F)	18b (F)	12a (F)	11a (PS)	10a (PS)	9a (PS)	14a (F)	13a (PS)	Yb (F)	9b (PS)	14b
		5.2										END	12b (F)	11b (PS)	10b (F)	9c (PS)	14d (PS)	13c (PS)	Yc (F)	END
		5.3										END	12e (I)	11d (PS)	10e (F)	9i (PS)	14h (F)	13g (F)	Yg (F)	END
		5.4								END	Xp (F)	18e (PS)	12d (F)	11e (PS)	10d (F)	9f (PS)	14e (F)	13e (F)	Ye (F)	END
		5.5																END	Yf (F)	9g (PS)	END
		5.6										END	12f (F)	11f (PS)	10f (PS)	13i(I)	END
		5.7							END	Xn (F)	Xo (F)	18d (F)	12c (F)	11c (PS)	10c (PS)	13d(F)	9e	END
		5.8	END	22u(F)	8j (F)	21c (F)	20d (F)	19e (PS)	Xk (F)	Xl (F)	Xm	END
		5.9	23x	22ac (F)	8n (F)	21d (PS)	20e (F)	19g (F)	Xab (F)	Xac (PS)	3a
		5.10								END	Xv (PS)	18h (F)	END
					25	19	x	x	x	x	18	17	16
6	Pink	6.1*			END	19c (F)	Xf (F)	Xg (F)	Xh (F)	Xi (F)	18c (PS)	17a (F)	16a (F)	END
		6.2		DV1bc	25u (PS)	19f (F)	Xy (PS)	END
		6.3		END	25b (F)	19a (F)	Xa (PS)	END
		6.4							END	Xu (I)	18g (PS)	17c (PS)	16b (F)	END
		6.5						END	Xr (F)	Xs (F)	18f (PS)	17b (PS)	END
7	Purple			DV1	22	26	25	DV1	23	22	8	21	20
		7.1*	24f	DV1z (F)	22q (F)	26s (F)	25m (F)	DV1aa (F)	23o (F)	22r (PS)	8g (F)	21b (F)	20b (F)	END
		7.2	26ak	DV1bf (F)	22ab (F)	26al (F)	25v (F)	DV1bg (F)	23x (F)	22ac (F)	8n (F)	21d (PS)	20e (F)	19g
		7.3			END	26z (PS)	25q (PS)	DV1ak (F)	23q (PS)	END
		7.4	END	DV1av (PS)	22x (F)	26ae (F)	25t (F)	DV1aw (F)	23t (PS)	END
		7.5	END	DV1ab(F)	22s(F)	26t(F)	25n(PS)	DV1ac(F)	END
8	Grey			DV1	23	22	26	DV1	25	23	22	26	DV1	25
		8.1*		26g	23b (PS)	22f (PS)	26h (PS)	DV1j (F)	25e (PS)	23c (PS)	22g (PS)	-	DV1k (F)	25f (PS)	END
		8.2		26c	23a (PS)	22a (PS)	26d (PS)
		8.3	END	DV1r (PS)	23h (PS)	22j (PS)	26n (F)	DV1s (F)	25h (F)	23i (PS)	22k (partial)	26o (PS)	DV1t (F)	25i (F)	21a
		8.4		END	23j (PS)	22l (PS)	-	DV1u (F)	25j (F)	23k (PS)	22m (PS)	26p
		8.5				22m	26p (F)	DV1v (PS)	25k (F)	23l (PS)	22n ((F)	26q
		8.6				22n	26q (PS)	DV1w (F)	25l (F)	26r
		8.7	22v	DV1at (PS)	23s (PS)	22w (F)	26ad (F)	DV1au (F)	25s (PS)	END
		8.8		END	23w (PS)	22z (F)	26aj (F)	DV1bc (F)	25u (PS)	19f
9	Green			DV1	22	8	DV1	26	DV1	25	24	DV1	26	DV1	26
		9.1							END	25a (I)	24a (PS)	DV1 a(F)	END
		9.2							END	25d (PS)	24b (I)	END
		9.3					END	26k (F)	-	25g (PS)	24d (F)	END
		9.4	END	DV1c (F)	22b (F)	8a (PS)	DV1d (PS)	22c
		9.5	END	DV1e (F)	22d (F)	8c (PS)	DV1f (F)	26e (F)	DV1g (F)	END
		9.6						END	DV1af (F)	25o (PS)	24g (PS)	DV1ae (F)	DV1ad
		9.7*		END	22t (F)	8h (PS)	DV1ai (F)	26w (F)	DV1ah (F)	25-p (F)	24h (PS)	DV1ag (F)	END
		9.8					END	26aa (F)	DV1ao (F)	25r (F)	24i (PS)	DV1ap (PS)	26ab (PS)	DV1aq (F)	26ac (F)	END
		9.9								END	24j (PS)	DV1ax (F)	26af (PS)	DV1ay (F)	26ag (F)	END
		9.10		END	22e (P)	8e (PS)	END
		9.11		END	22aa (F)	8m (PS)	END
10	Brown			DV1	23	22	24	DV1	23
		10.1*	END	DV1I (F)	23d (PS)	22h (F)	24c (Partial)	DV1m (F)	23e (PS)	39b
		10.2	26r	DV1x (F)	23m (PS)	22o (PS)	24e (PS)	DV1y (F)	23n (PS)	22p
Ambiguous
5 OR 6		AMB1	END	19d (F)	Xj (F)	END
5 OR 6		AMB2	END	Xz (F)	Xaa (F)	END
5 OR 6		AMB3	END	Xb (F)	18a (PS)	END
